# Supplementary material for: Crystal structure of bis­[cis-(1,4,8,11-tetra­aza­cyclo­tetra­deca­ne-κ4 N)bis(thio­cyanato-κN)chrom­ium(III)] dichromate monohydrate from synchrotron X-ray diffraction data
Source: Acta Crystallogr E Crystallogr Commun. 2017 Jan 1;73(Pt 1):72–5. doi: 10.1107/S2056989016020120 (PMC5209776; doi:10.1107/S2056989016020120)
Supplement: Supplementary file 1 [file e-73-00072-sup1.cif]

##############################################################################
#                                                                            #
# This CIF contains the data in a paper accepted for publication in          #
# Acta Crystallographica Section E. It conforms to the requirements of       #
# Notes for Authors for Acta Crystallographica Section E, and has been       #
# peer reviewed under the auspices of the IUCr Commission on Journals.       #
#                                                                            #
# Full details of the Crystallographic Information File format               #
# are given in the paper "The Crystallographic Information File (CIF):       #
# a New Standard Archive File for Crystallography" by S. R. Hall, F. H.      #
# Allen and I. D. Brown [Acta Cryst. (1991), A47, 655-685].                  #
#                                                                            #
# The current version of the core CIF dictionary is obtainable from          #
# ftp://ftp.iucr.org/pub/cif_core.dic.                                       #
#                                                                            #
# Software is freely available for graphical display of the structure(s)     #
# in this CIF. For information consult the CIF software page                 #
# http://www.iucr.org/resources/cif/software.                                #
#                                                                            #
# This file may be used for bona fide research purposes within the           #
# scientific community so long as proper attribution is given to the journal # 
# article from which it was obtained.                                        #
#                                                                            #
##############################################################################
data_I
_database_code_depnum_ccdc_archive 'CCDC 1523266'
_audit_creation_method     'SHELXL-2016/6'
_journal_date_recd_electronic     2016-12-07
_journal_date_accepted     2016-12-18
_journal_name_full     'Acta Crystallographica, Section E'
_journal_year     2017
_journal_volume     73
_journal_issue      1
_journal_page_first     72
_journal_page_last     75
_journal_paper_category     GM
_journal_paper_doi     10.1107/S2056989016020120
_journal_coeditor_code     WM5351
_publ_contact_author_name     'Jong-Ha Choi'
_publ_contact_author_address
;
Department of Chemistry, Andong National University, Andong 36729,
Republic of Korea
;
_publ_contact_author_email     jhchoi@anu.ac.kr
_publ_contact_author_fax     '82 54 820 5452'
_publ_contact_author_phone     '+82-54-820-5458'
_publ_section_title
;\
Crystal structure of
bis[<i>cis</i>-(1,4,8,11-tetraazacyclotetradecane-\k^4^<i>N</i>)\
bis(thiocyanato-\k<i>N</i>)chromium(III)] dichromate monohydrate
from synchrotron X-ray diffraction data
;
loop_
    _publ_author_name
    _publ_author_footnote
    _publ_author_address
    'Moon, Dohyun' .
;
Pohang Accelerator Laboratory, POSTECH, Pohang 37673,
Republic of Korea
;
    'Takase, Masahiro' .
;
Department of Chemistry, Tokyo University of Science,
1-3 Kagurazaka,
Shinjuku-ku, Tokyo 162-8601, Japan
;
    'Akitsu, Takashiro' .
;
Department of Chemistry, Tokyo University of Science,
1-3 Kagurazaka,
Shinjuku-ku, Tokyo 162-8601, Japan
;
    'Choi, Jong-Ha' .
;
Department of Chemistry, Andong National University, Andong 36729,
Republic of Korea
;
_publ_section_synopsis
;
The asymmetric unit of the title compound comprises of one complex cation, one
half of a Cr~2~O~7~^2-^ anion and one half of a water molecule. The Cr^III^
ion has a distorted octahedral coordination by four N atoms of the cyclam
ligand and by two N-bonded NCS groups in <i>cis</i> positions; the
conformation of the dichromate anion is staggered.
;
_chemical_name_systematic
;\
Bis[<i>cis</i>-(1,4,8,11-tetraazacyclotetradecane-\k^4^<i>N</i>)\
bis(thiocyanato-\k<i>N</i>)chromium(III)] dichromate monohydrate
;
_chemical_name_common     ?
_chemical_formula_moiety     'C24 H48 Cr2 N12 S4 2+, Cr2 O7 2-, H2 O'
_chemical_formula_sum     'C24 H50 Cr4 N12 O8 S4'
_chemical_formula_iupac     '[Cr (N C S)2 (C10 H24 N4)]2 [Cr2 O7], H2 O'
_chemical_formula_weight     971.00
_chemical_melting_point     ?
_shelx_space_group_comment
;
The symmetry employed for this shelxl refinement is uniquely defined
by the following loop, which should always be used as a source of
symmetry information in preference to the above space-group names.
They are only intended as comments.
;
_space_group_crystal_system     monoclinic
_space_group_name_H-M_alt     'C 2/c'
_space_group_name_Hall     '-C 2yc'
loop_
    _space_group_symop_operation_xyz
    'x, y, z'
    '-x, y, -z+1/2'
    'x+1/2, y+1/2, z'
    '-x+1/2, y+1/2, -z+1/2'
    '-x, -y, -z'
    'x, -y, z-1/2'
    '-x+1/2, -y+1/2, -z'
    'x+1/2, -y+1/2, z-1/2'
_cell_length_a     16.044(2)
_cell_length_b     16.221(2)
_cell_length_c     15.041(2)
_cell_angle_alpha     90
_cell_angle_beta     93.335(3)
_cell_angle_gamma     90
_cell_volume     3907.8(9)
_cell_formula_units_Z     4
_cell_measurement_reflns_used     51334
_cell_measurement_theta_min     0.355
_cell_measurement_theta_max     33.612
_cell_measurement_temperature     243(2)
_exptl_crystal_description     'block'
_exptl_crystal_colour     'orange'
_exptl_crystal_size_max     0.035
_exptl_crystal_size_mid     0.025
_exptl_crystal_size_min     0.022
_exptl_crystal_density_diffrn     1.650
_exptl_crystal_density_meas     ?
_exptl_crystal_density_method     ?
_exptl_crystal_F_000     2008
_exptl_absorpt_coefficient_mu     0.922
_exptl_absorpt_correction_type     empirical
_exptl_absorpt_process_details
;
(<i>HKL3000sm Scalepack</i>; Otwinowski & Minor, 1997)
;
_shelx_estimated_absorpt_T_min     0.968
_shelx_estimated_absorpt_T_max     0.980
_exptl_absorpt_correction_T_min     0.799
_exptl_absorpt_correction_T_max     1.000
_diffrn_ambient_temperature     243(2)
_diffrn_radiation_type     synchrotron
_diffrn_radiation_wavelength     0.620
_diffrn_measurement_device_type     'ADSC Q210 CCD area detector'
_diffrn_measurement_method     'omega scan'
_diffrn_detector_area_resol_mean     ?
_diffrn_reflns_number     11326
_diffrn_reflns_av_R_equivalents     0.0180
_diffrn_reflns_theta_min     1.559
_diffrn_reflns_theta_max     25.999
_diffrn_reflns_theta_full     21.839
_diffrn_measured_fraction_theta_max     0.998
_diffrn_measured_fraction_theta_full     0.997
_diffrn_reflns_limit_h_min     -22
_diffrn_reflns_limit_h_max     22
_diffrn_reflns_limit_k_min     -22
_diffrn_reflns_limit_k_max     22
_diffrn_reflns_limit_l_min     -21
_diffrn_reflns_limit_l_max     21
_refine_special_details     ?
_reflns_number_total     5767
_reflns_number_gt     4156
_reflns_threshold_expression     'I > 2\s(I)'
_refine_ls_structure_factor_coef     Fsqd
_refine_ls_matrix_type     full
_refine_ls_R_factor_all     0.0658
_refine_ls_R_factor_gt     0.0462
_refine_ls_wR_factor_gt     0.1386
_refine_ls_wR_factor_ref     0.1475
_refine_ls_goodness_of_fit_ref     1.063
_refine_ls_restrained_S_all     1.063
_refine_ls_number_reflns     5767
_refine_ls_number_parameters     244
_refine_ls_number_restraints     3
_refine_ls_hydrogen_treatment     mixed
_refine_ls_weighting_scheme     calc
_refine_ls_weighting_details
                      'w=1/[\s^2^(Fo^2^)+(0.0961P)^2^] where P=(Fo^2^+2Fc^2^)/3'
_atom_sites_solution_hydrogens     mixed
_atom_sites_solution_primary     ?
_atom_sites_solution_secondary     ?
_refine_ls_shift/su_max     0.001
_refine_ls_shift/su_mean     0.000
_refine_diff_density_max     1.070
_refine_diff_density_min     -0.733
_refine_ls_extinction_method
;
SHELXL-2016/6 (Sheldrick 2015)
;
_refine_ls_extinction_coef     0.0074(7)
_refine_ls_extinction_expression
                                  'Fc^*^=kFc[1+0.001xFc^2^\l^3^/sin(2\q)]^-1/4^'
loop_
    _atom_type_symbol
    _atom_type_description
    _atom_type_scat_dispersion_real
    _atom_type_scat_dispersion_imag
    _atom_type_scat_source
    'C' 'C' 0.0020 0.0012
                         'International Tables Vol C Tables 4.2.6.8 and 6.1.1.4'
    'H' 'H' 0.0000 0.0000
                         'International Tables Vol C Tables 4.2.6.8 and 6.1.1.4'
    'N' 'N' 0.0042 0.0024
                         'International Tables Vol C Tables 4.2.6.8 and 6.1.1.4'
    'O' 'O' 0.0077 0.0045
                         'International Tables Vol C Tables 4.2.6.8 and 6.1.1.4'
    'S' 'S' 0.0994 0.0945
                         'International Tables Vol C Tables 4.2.6.8 and 6.1.1.4'
    'Cr' 'Cr' 0.2846 0.4868
                         'International Tables Vol C Tables 4.2.6.8 and 6.1.1.4'
_computing_data_collection
;
<i>PAL BL2D-SMDC</i> (Shin <i>et al.</i>,  2016)
;
_computing_cell_refinement
;
<i>HKL3000sm</i> (Otwinowski & Minor, 1997)
;
_computing_data_reduction
;
<i>HKL3000sm</i> (Otwinowski & Minor, 1997)
;
_computing_structure_solution
;
<i>SHELXT2014</i> (Sheldrick, 2015a)
;
_computing_structure_refinement
;
<i>SHELXL2016</i> (Sheldrick, 2015b)
;
_computing_molecular_graphics
;
<i>DIAMOND 4</i> (Putz & Brandenburg, 2014)
;
_computing_publication_material
;
<i>publCIF</i> (Westrip,2010)
;
loop_
    _atom_site_type_symbol
    _atom_site_label
    _atom_site_fract_x
    _atom_site_fract_y
    _atom_site_fract_z
    _atom_site_U_iso_or_equiv
    _atom_site_adp_type
    _atom_site_calc_flag
    _atom_site_occupancy
    _atom_site_disorder_assembly
    _atom_site_disorder_group
    Cr Cr1A 0.21438(2) 0.57578(2) 0.25925(2) 0.03091(13) Uani d 1 . .
    S S1A 0.04950(5) 0.36485(4) 0.11771(4) 0.04880(19) Uani d 1 . .
    S S2A 0.10063(7) 0.74359(5) 0.02581(6) 0.0745(3) Uani d 1 . .
    N N1A 0.12183(13) 0.61482(13) 0.34086(12) 0.0382(4) Uani d 1 . .
    H H1A 0.079016 0.642089 0.300936 0.046 Uiso calc 1 . .
    N N2A 0.27533(14) 0.68147(13) 0.31024(13) 0.0434(5) Uani d 1 . .
    H H2A 0.316020 0.664275 0.358709 0.052 Uiso calc 1 . .
    N N3A 0.32354(14) 0.54328(15) 0.19902(14) 0.0446(5) Uani d 1 . .
    H H3A 0.306385 0.502794 0.152215 0.054 Uiso calc 1 . .
    N N4A 0.25948(13) 0.49636(12) 0.35970(12) 0.0346(4) Uani d 1 . .
    H H4A 0.288918 0.530211 0.406434 0.041 Uiso calc 1 . .
    N N5A 0.15160(14) 0.48029(13) 0.20628(13) 0.0413(5) Uani d 1 . .
    N N6A 0.17022(15) 0.64396(14) 0.15798(14) 0.0438(5) Uani d 1 . .
    C C1A 0.15574(19) 0.68028(17) 0.40197(18) 0.0494(6) Uani d 1 . .
    H H1A1 0.188173 0.655601 0.452403 0.059 Uiso calc 1 . .
    H H1A2 0.110059 0.712466 0.425097 0.059 Uiso calc 1 . .
    C C2A 0.2102(2) 0.73442(17) 0.34991(19) 0.0529(7) Uani d 1 . .
    H H2A1 0.237031 0.776231 0.388958 0.063 Uiso calc 1 . .
    H H2A2 0.176737 0.762617 0.302565 0.063 Uiso calc 1 . .
    C C3A 0.3207(2) 0.73028(18) 0.24429(19) 0.0538(7) Uani d 1 . .
    H H3A1 0.341165 0.781628 0.272119 0.065 Uiso calc 1 . .
    H H3A2 0.282160 0.744693 0.193779 0.065 Uiso calc 1 . .
    C C4A 0.39357(19) 0.6825(2) 0.2110(2) 0.0590(8) Uani d 1 . .
    H H4A1 0.428513 0.663492 0.262585 0.071 Uiso calc 1 . .
    H H4A2 0.427404 0.720062 0.176952 0.071 Uiso calc 1 . .
    C C5A 0.3701(2) 0.6088(2) 0.15325(18) 0.0562(7) Uani d 1 . .
    H H5A1 0.335888 0.627816 0.101176 0.067 Uiso calc 1 . .
    H H5A2 0.421255 0.584763 0.131733 0.067 Uiso calc 1 . .
    C C6A 0.37777(18) 0.49700(19) 0.26556(18) 0.0504(6) Uani d 1 . .
    H H6A1 0.409094 0.535645 0.304869 0.061 Uiso calc 1 . .
    H H6A2 0.417792 0.463030 0.235079 0.061 Uiso calc 1 . .
    C C7A 0.32269(18) 0.44260(17) 0.31975(18) 0.0461(6) Uani d 1 . .
    H H7A1 0.294855 0.400899 0.281353 0.055 Uiso calc 1 . .
    H H7A2 0.356505 0.414318 0.366772 0.055 Uiso calc 1 . .
    C C8A 0.19634(16) 0.44486(15) 0.40364(16) 0.0410(5) Uani d 1 . .
    H H8A1 0.225168 0.408506 0.447454 0.049 Uiso calc 1 . .
    H H8A2 0.166940 0.410082 0.358709 0.049 Uiso calc 1 . .
    C C9A 0.13381(18) 0.49627(17) 0.44937(16) 0.0446(6) Uani d 1 . .
    H H9A1 0.164157 0.532275 0.492398 0.053 Uiso calc 1 . .
    H H9A2 0.098970 0.459365 0.483051 0.053 Uiso calc 1 . .
    C C10A 0.07670(17) 0.54960(17) 0.38902(17) 0.0441(6) Uani d 1 . .
    H H10A 0.046651 0.514150 0.345211 0.053 Uiso calc 1 . .
    H H10B 0.035225 0.575948 0.425015 0.053 Uiso calc 1 . .
    C C11A 0.10820(16) 0.43251(14) 0.16879(14) 0.0354(5) Uani d 1 . .
    C C12A 0.14135(15) 0.68562(15) 0.10176(15) 0.0376(5) Uani d 1 . .
    Cr Cr2B 0.43256(3) 0.58043(3) 0.52084(3) 0.04068(14) Uani d 1 . .
    O O1B1 0.5133(5) 0.5087(6) 0.5160(6) 0.0703(17) Uani d 0.25 A 1
    O O1B2 0.5133(5) 0.5087(6) 0.5160(6) 0.0703(17) Uani d 0.25 A 2
    O O2B 0.46377(19) 0.62450(18) 0.61164(14) 0.0817(8) Uani d 1 . .
    O O3B 0.43108(16) 0.64288(14) 0.43819(14) 0.0686(6) Uani d 1 . .
    O O4B 0.33924(14) 0.54580(18) 0.52960(14) 0.0737(7) Uani d 1 . .
    O O1W 0.500000 0.75939(19) 0.750000 0.0587(8) Uani d 1 . .
    H H1OW 0.483(2) 0.7293(10) 0.7074(11) 0.088 Uiso d 1 . .
loop_
    _atom_site_aniso_label
    _atom_site_aniso_U_11
    _atom_site_aniso_U_22
    _atom_site_aniso_U_33
    _atom_site_aniso_U_12
    _atom_site_aniso_U_13
    _atom_site_aniso_U_23
    Cr1A 0.0380(2) 0.0291(2) 0.02458(18) -0.00533(14) -0.00667(13) 0.00188(12)
    S1A 0.0635(4) 0.0365(3) 0.0439(3) -0.0122(3) -0.0183(3) -0.0014(3)
    S2A 0.1159(8) 0.0473(4) 0.0554(5) 0.0173(5) -0.0380(5) 0.0057(4)
    N1A 0.0448(11) 0.0365(11) 0.0325(9) -0.0010(9) -0.0040(8) 0.0010(8)
    N2A 0.0535(12) 0.0377(11) 0.0372(10) -0.0140(9) -0.0116(9) 0.0014(9)
    N3A 0.0447(12) 0.0561(13) 0.0328(10) -0.0070(10) 0.0005(8) 0.0015(9)
    N4A 0.0430(10) 0.0318(9) 0.0282(8) -0.0009(8) -0.0035(7) 0.0029(7)
    N5A 0.0519(12) 0.0368(11) 0.0337(9) -0.0103(9) -0.0092(8) -0.0011(8)
    N6A 0.0552(13) 0.0402(12) 0.0343(10) -0.0057(9) -0.0104(9) 0.0065(8)
    C1A 0.0675(18) 0.0390(13) 0.0409(13) -0.0006(12) -0.0021(12) -0.0068(11)
    C2A 0.075(2) 0.0344(13) 0.0481(14) -0.0057(13) -0.0049(13) -0.0066(11)
    C3A 0.0632(18) 0.0456(15) 0.0511(15) -0.0241(13) -0.0085(13) 0.0059(12)
    C4A 0.0543(17) 0.071(2) 0.0515(15) -0.0223(15) -0.0041(13) 0.0133(14)
    C5A 0.0542(16) 0.072(2) 0.0432(14) -0.0119(15) 0.0063(12) 0.0119(14)
    C6A 0.0456(14) 0.0634(17) 0.0422(13) 0.0067(13) 0.0018(11) 0.0010(13)
    C7A 0.0494(14) 0.0466(14) 0.0418(13) 0.0099(12) -0.0011(11) 0.0019(11)
    C8A 0.0526(14) 0.0347(12) 0.0351(11) -0.0056(10) -0.0029(10) 0.0099(9)
    C9A 0.0524(15) 0.0485(14) 0.0329(11) -0.0050(12) 0.0027(10) 0.0081(10)
    C10A 0.0446(13) 0.0479(14) 0.0397(12) -0.0025(11) 0.0004(10) 0.0054(11)
    C11A 0.0472(13) 0.0308(11) 0.0273(10) -0.0001(9) -0.0068(9) 0.0033(8)
    C12A 0.0463(13) 0.0354(12) 0.0300(10) -0.0024(10) -0.0068(9) -0.0036(9)
    Cr2B 0.0457(2) 0.0434(3) 0.0319(2) 0.00024(17) -0.00628(16) 0.00294(15)
    O1B1 0.060(5) 0.063(4) 0.087(6) 0.014(3) 0.000(3) -0.009(4)
    O1B2 0.060(5) 0.063(4) 0.087(6) 0.014(3) 0.000(3) -0.009(4)
    O2B 0.107(2) 0.0956(19) 0.0407(11) -0.0337(16) -0.0147(12) -0.0019(12)
    O3B 0.0960(18) 0.0621(14) 0.0461(11) 0.0021(13) -0.0096(11) 0.0156(10)
    O4B 0.0511(12) 0.122(2) 0.0466(11) -0.0224(13) -0.0071(9) -0.0004(13)
    O1W 0.076(2) 0.0548(17) 0.0435(15) 0.000 -0.0078(14) 0.000
_geom_special_details
;
 All esds (except the esd in the dihedral angle between two l.s. planes)
 are estimated using the full covariance matrix.  The cell esds are taken
 into account individually in the estimation of esds in distances, angles
 and torsion angles; correlations between esds in cell parameters are only
 used when they are defined by crystal symmetry.  An approximate (isotropic)
 treatment of cell esds is used for estimating esds involving l.s. planes.
;
loop_
    _geom_bond_atom_site_label_1
    _geom_bond_atom_site_label_2
    _geom_bond_site_symmetry_2
    _geom_bond_distance
    _geom_bond_publ_flag
    Cr1A N6A . 1.980(2) ?
    Cr1A N5A . 1.989(2) ?
    Cr1A N1A . 2.080(2) ?
    Cr1A N4A . 2.0829(19) ?
    Cr1A N3A . 2.086(2) ?
    Cr1A N2A . 2.097(2) ?
    S1A C11A . 1.612(2) ?
    S2A C12A . 1.590(2) ?
    N1A C1A . 1.487(3) ?
    N1A C10A . 1.493(3) ?
    N1A H1A . 0.9900 ?
    N2A C3A . 1.492(3) ?
    N2A C2A . 1.502(4) ?
    N2A H2A . 0.9900 ?
    N3A C6A . 1.490(3) ?
    N3A C5A . 1.491(4) ?
    N3A H3A . 0.9900 ?
    N4A C7A . 1.490(3) ?
    N4A C8A . 1.496(3) ?
    N4A H4A . 0.9900 ?
    N5A C11A . 1.165(3) ?
    N6A C12A . 1.158(3) ?
    C1A C2A . 1.493(4) ?
    C1A H1A1 . 0.9800 ?
    C1A H1A2 . 0.9800 ?
    C2A H2A1 . 0.9800 ?
    C2A H2A2 . 0.9800 ?
    C3A C4A . 1.511(5) ?
    C3A H3A1 . 0.9800 ?
    C3A H3A2 . 0.9800 ?
    C4A C5A . 1.512(4) ?
    C4A H4A1 . 0.9800 ?
    C4A H4A2 . 0.9800 ?
    C5A H5A1 . 0.9800 ?
    C5A H5A2 . 0.9800 ?
    C6A C7A . 1.519(4) ?
    C6A H6A1 . 0.9800 ?
    C6A H6A2 . 0.9800 ?
    C7A H7A1 . 0.9800 ?
    C7A H7A2 . 0.9800 ?
    C8A C9A . 1.502(4) ?
    C8A H8A1 . 0.9800 ?
    C8A H8A2 . 0.9800 ?
    C9A C10A . 1.522(4) ?
    C9A H9A1 . 0.9800 ?
    C9A H9A2 . 0.9800 ?
    C10A H10A . 0.9800 ?
    C10A H10B . 0.9800 ?
    Cr2B O2B . 1.596(2) ?
    Cr2B O3B . 1.603(2) ?
    Cr2B O4B . 1.612(2) ?
    Cr2B O1B1 . 1.746(9) ?
    Cr2B O1B2 . 1.746(9) ?
    Cr2B O1B1 5_666 1.791(9) ?
    O1B1 O1B1 5_666 0.686(9) ?
    O1W H1OW . 0.839(7) ?
    O1W H1OW 2_656 0.839(7) ?
loop_
    _geom_angle_atom_site_label_1
    _geom_angle_atom_site_label_2
    _geom_angle_atom_site_label_3
    _geom_angle_site_symmetry_1
    _geom_angle_site_symmetry_3
    _geom_angle
    _geom_angle_publ_flag
    N6A Cr1A N5A . . 88.66(9) ?
    N6A Cr1A N1A . . 92.76(9) ?
    N5A Cr1A N1A . . 96.39(9) ?
    N6A Cr1A N4A . . 175.72(8) ?
    N5A Cr1A N4A . . 87.44(8) ?
    N1A Cr1A N4A . . 89.43(8) ?
    N6A Cr1A N3A . . 94.53(9) ?
    N5A Cr1A N3A . . 92.73(9) ?
    N1A Cr1A N3A . . 168.45(8) ?
    N4A Cr1A N3A . . 83.89(8) ?
    N6A Cr1A N2A . . 87.88(8) ?
    N5A Cr1A N2A . . 176.30(9) ?
    N1A Cr1A N2A . . 82.47(8) ?
    N4A Cr1A N2A . . 96.05(8) ?
    N3A Cr1A N2A . . 88.86(9) ?
    C1A N1A C10A . . 112.12(19) ?
    C1A N1A Cr1A . . 109.52(16) ?
    C10A N1A Cr1A . . 116.98(17) ?
    C1A N1A H1A . . 105.8 ?
    C10A N1A H1A . . 105.8 ?
    Cr1A N1A H1A . . 105.8 ?
    C3A N2A C2A . . 109.8(2) ?
    C3A N2A Cr1A . . 115.22(16) ?
    C2A N2A Cr1A . . 107.01(16) ?
    C3A N2A H2A . . 108.2 ?
    C2A N2A H2A . . 108.2 ?
    Cr1A N2A H2A . . 108.2 ?
    C6A N3A C5A . . 112.4(2) ?
    C6A N3A Cr1A . . 107.93(15) ?
    C5A N3A Cr1A . . 118.5(2) ?
    C6A N3A H3A . . 105.7 ?
    C5A N3A H3A . . 105.7 ?
    Cr1A N3A H3A . . 105.7 ?
    C7A N4A C8A . . 110.21(19) ?
    C7A N4A Cr1A . . 106.58(14) ?
    C8A N4A Cr1A . . 116.75(15) ?
    C7A N4A H4A . . 107.7 ?
    C8A N4A H4A . . 107.7 ?
    Cr1A N4A H4A . . 107.7 ?
    C11A N5A Cr1A . . 170.5(2) ?
    C12A N6A Cr1A . . 176.3(2) ?
    N1A C1A C2A . . 107.5(2) ?
    N1A C1A H1A1 . . 110.2 ?
    C2A C1A H1A1 . . 110.2 ?
    N1A C1A H1A2 . . 110.2 ?
    C2A C1A H1A2 . . 110.2 ?
    H1A1 C1A H1A2 . . 108.5 ?
    C1A C2A N2A . . 108.3(2) ?
    C1A C2A H2A1 . . 110.0 ?
    N2A C2A H2A1 . . 110.0 ?
    C1A C2A H2A2 . . 110.0 ?
    N2A C2A H2A2 . . 110.0 ?
    H2A1 C2A H2A2 . . 108.4 ?
    N2A C3A C4A . . 111.4(2) ?
    N2A C3A H3A1 . . 109.3 ?
    C4A C3A H3A1 . . 109.3 ?
    N2A C3A H3A2 . . 109.3 ?
    C4A C3A H3A2 . . 109.3 ?
    H3A1 C3A H3A2 . . 108.0 ?
    C3A C4A C5A . . 115.1(2) ?
    C3A C4A H4A1 . . 108.5 ?
    C5A C4A H4A1 . . 108.5 ?
    C3A C4A H4A2 . . 108.5 ?
    C5A C4A H4A2 . . 108.5 ?
    H4A1 C4A H4A2 . . 107.5 ?
    N3A C5A C4A . . 114.4(2) ?
    N3A C5A H5A1 . . 108.7 ?
    C4A C5A H5A1 . . 108.7 ?
    N3A C5A H5A2 . . 108.7 ?
    C4A C5A H5A2 . . 108.7 ?
    H5A1 C5A H5A2 . . 107.6 ?
    N3A C6A C7A . . 108.5(2) ?
    N3A C6A H6A1 . . 110.0 ?
    C7A C6A H6A1 . . 110.0 ?
    N3A C6A H6A2 . . 110.0 ?
    C7A C6A H6A2 . . 110.0 ?
    H6A1 C6A H6A2 . . 108.4 ?
    N4A C7A C6A . . 107.9(2) ?
    N4A C7A H7A1 . . 110.1 ?
    C6A C7A H7A1 . . 110.1 ?
    N4A C7A H7A2 . . 110.1 ?
    C6A C7A H7A2 . . 110.1 ?
    H7A1 C7A H7A2 . . 108.4 ?
    N4A C8A C9A . . 112.3(2) ?
    N4A C8A H8A1 . . 109.1 ?
    C9A C8A H8A1 . . 109.1 ?
    N4A C8A H8A2 . . 109.1 ?
    C9A C8A H8A2 . . 109.1 ?
    H8A1 C8A H8A2 . . 107.9 ?
    C8A C9A C10A . . 116.0(2) ?
    C8A C9A H9A1 . . 108.3 ?
    C10A C9A H9A1 . . 108.3 ?
    C8A C9A H9A2 . . 108.3 ?
    C10A C9A H9A2 . . 108.3 ?
    H9A1 C9A H9A2 . . 107.4 ?
    N1A C10A C9A . . 113.6(2) ?
    N1A C10A H10A . . 108.8 ?
    C9A C10A H10A . . 108.8 ?
    N1A C10A H10B . . 108.8 ?
    C9A C10A H10B . . 108.8 ?
    H10A C10A H10B . . 107.7 ?
    N5A C11A S1A . . 178.8(2) ?
    N6A C12A S2A . . 179.0(3) ?
    O2B Cr2B O3B . . 111.73(13) ?
    O2B Cr2B O4B . . 109.44(13) ?
    O3B Cr2B O4B . . 108.17(13) ?
    O2B Cr2B O1B1 . . 97.9(2) ?
    O3B Cr2B O1B1 . . 111.5(4) ?
    O4B Cr2B O1B1 . . 117.8(3) ?
    O2B Cr2B O1B2 . . 97.9(2) ?
    O3B Cr2B O1B2 . . 111.5(4) ?
    O4B Cr2B O1B2 . . 117.8(3) ?
    O2B Cr2B O1B1 . 5_666 119.5(2) ?
    O3B Cr2B O1B1 . 5_666 104.8(4) ?
    O4B Cr2B O1B1 . 5_666 102.3(3) ?
    O1B1 Cr2B O1B1 . 5_666 22.3(3) ?
    O1B2 Cr2B O1B1 . 5_666 22.3(3) ?
    O1B1 O1B1 Cr2B 5_666 . 82.5(15) ?
    O1B1 O1B1 Cr2B 5_666 5_666 75.2(15) ?
    Cr2B O1B1 Cr2B . 5_666 157.7(3) ?
    Cr2B O1B2 Cr2B . 5_666 157.7(3) ?
    H1OW O1W H1OW . 2_656 109(2) ?
loop_
    _geom_torsion_atom_site_label_1
    _geom_torsion_atom_site_label_2
    _geom_torsion_atom_site_label_3
    _geom_torsion_atom_site_label_4
    _geom_torsion_site_symmetry_1
    _geom_torsion_site_symmetry_2
    _geom_torsion_site_symmetry_3
    _geom_torsion_site_symmetry_4
    _geom_torsion
    _geom_torsion_publ_flag
    C10A N1A C1A C2A . . . . 171.4(2) ?
    Cr1A N1A C1A C2A . . . . 39.8(3) ?
    N1A C1A C2A N2A . . . . -55.7(3) ?
    C3A N2A C2A C1A . . . . 169.5(2) ?
    Cr1A N2A C2A C1A . . . . 43.8(2) ?
    C2A N2A C3A C4A . . . . 173.1(2) ?
    Cr1A N2A C3A C4A . . . . -66.0(3) ?
    N2A C3A C4A C5A . . . . 68.6(3) ?
    C6A N3A C5A C4A . . . . -72.0(3) ?
    Cr1A N3A C5A C4A . . . . 55.0(3) ?
    C3A C4A C5A N3A . . . . -62.5(4) ?
    C5A N3A C6A C7A . . . . 170.2(2) ?
    Cr1A N3A C6A C7A . . . . 37.7(3) ?
    C8A N4A C7A C6A . . . . 172.4(2) ?
    Cr1A N4A C7A C6A . . . . 44.8(2) ?
    N3A C6A C7A N4A . . . . -55.9(3) ?
    C7A N4A C8A C9A . . . . 176.9(2) ?
    Cr1A N4A C8A C9A . . . . -61.4(2) ?
    N4A C8A C9A C10A . . . . 65.3(3) ?
    C1A N1A C10A C9A . . . . -69.4(3) ?
    Cr1A N1A C10A C9A . . . . 58.4(3) ?
    C8A C9A C10A N1A . . . . -64.1(3) ?
    O2B Cr2B O1B1 O1B1 . . . 5_666 166.3(18) ?
    O3B Cr2B O1B1 O1B1 . . . 5_666 -76.5(19) ?
    O4B Cr2B O1B1 O1B1 . . . 5_666 49(2) ?
    O2B Cr2B O1B1 Cr2B . . . 5_666 166.3(18) ?
    O3B Cr2B O1B1 Cr2B . . . 5_666 -76.5(19) ?
    O4B Cr2B O1B1 Cr2B . . . 5_666 49(2) ?
    O1B1 Cr2B O1B1 Cr2B 5_666 . . 5_666 0.004(6) ?
    O2B Cr2B O1B2 Cr2B . . . 5_666 166.3(18) ?
    O3B Cr2B O1B2 Cr2B . . . 5_666 -76.5(19) ?
    O4B Cr2B O1B2 Cr2B . . . 5_666 49(2) ?
loop_
    _geom_hbond_atom_site_label_D
    _geom_hbond_atom_site_label_H
    _geom_hbond_atom_site_label_A
    _geom_hbond_site_symmetry_A
    _geom_hbond_distance_DH
    _geom_hbond_distance_HA
    _geom_hbond_distance_DA
    _geom_hbond_angle_DHA
    N1A H1A O1W 7_566 0.99 2.15 3.089(3) 157.1
    N2A H2A O3B . 0.99 2.17 3.127(3) 162.7
    N3A H3A O4B 6_565 0.99 2.10 2.953(3) 143.1
    N4A H4A O4B . 0.99 1.99 2.904(3) 151.8
    O1W H1OW O2B . 0.839(7) 2.237(12) 3.052(3) 164(2)
_shelx_hkl_file
;
   0   0   1    0.39    0.11
   0   0   2  227.79    4.12
   0   0   3    0.38    0.17
   0   0   4  456.19    8.11
   0   0   5    0.35    0.22
   0   0   6   27.47    0.84
   0   0   7    0.17    0.36
   0   0   8 1260.37   21.90
   0   0   9    0.88    0.51
   0   0  10   42.82    1.27
   0   0  11   -0.15    0.74
   0   0  12   16.56    0.84
   0   0  13   -0.28    0.73
   0   0  14  361.85    6.74
   0   0  15    0.85    1.07
   0   0  16    2.73    1.06
   0   0  17    0.62    1.42
   0   0  18   27.82    1.84
   0   0  19   -0.68    1.65
   0   0  20    1.56    1.65
   0   0  21    1.23    2.14
   0   0  22   42.57    2.85
   0   0  23    4.75    2.34
   0   0  24    7.66    2.40
   0   0  25    0.35    2.23
   0   2   1 1056.99   24.42
   0  -2  -1 1117.61   36.56
   0   2   2   40.30    0.84
   0  -2  -2   39.77    1.20
   0   2   3 1308.11   30.02
   0  -2  -3 1299.59   29.95
   0   2   4  227.92    4.83
   0  -2  -4  234.09    4.38
   0   2   5   61.81    1.67
   0  -2  -5   63.35    1.47
   0   2   6   14.06    0.88
   0  -2  -6   14.40    0.54
   0   2   7  119.72    3.03
   0  -2  -7  119.53    2.60
   0   2   8   47.67    1.26
   0  -2  -8   48.36    1.26
   0   2   9   37.06    1.06
   0  -2  -9   38.03    1.16
   0   2  10   15.67    0.70
   0  -2 -10   15.29    0.72
   0   2  11 1072.99   18.57
   0  -2 -11 1085.22   18.63
   0   2  12    6.39    0.73
   0  -2 -12    5.68    0.71
   0   2  13    7.51    0.83
   0  -2 -13    8.48    1.02
   0   2  14    2.55    0.77
   0  -2 -14    2.98    0.80
   0   2  15   12.26    1.05
   0  -2 -15   14.37    1.11
   0   2  16    5.02    1.08
   0  -2 -16    3.92    1.14
   0   2  17    1.08    1.20
   0  -2 -17    2.20    1.14
   0   2  18    5.48    1.51
   0  -2 -18    3.42    1.69
   0   2  19   61.26    2.72
   0  -2 -19   56.56    2.36
   0   2  20   -0.69    2.01
   0  -2 -20    0.97    1.91
   0   2  21    5.30    2.25
   0  -2 -21    7.60    2.05
   0   2  22    1.02    2.38
   0  -2 -22   -0.84    2.85
   0   2  23   -1.06    2.34
   0  -2 -23    1.62    2.43
   0   2  24   -0.96    2.39
   0  -2 -24   -0.19    2.93
   0   2  25    3.06    1.91
   0  -2 -25   -1.39    2.66
   0   4   0    1.30    0.24
   0  -4   0    1.12    0.32
   0   4   1  133.84    2.45
   0  -4  -1  136.77    2.55
   0   4   2    5.06    0.62
   0  -4  -2    4.80    0.40
   0   4   3 1091.50   26.52
   0  -4  -3 1097.73   27.30
   0   4   4 1200.14   23.15
   0  -4  -4 1187.30   23.08
   0   4   5    0.53    0.25
   0  -4  -5    0.80    0.27
   0   4   6   15.15    0.79
   0  -4  -6   15.76    0.66
   0   4   7 1417.71   23.92
   0  -4  -7 1418.67   23.69
   0   4   8   61.73    1.78
   0  -4  -8   62.46    1.55
   0   4   9   16.37    0.70
   0  -4  -9   15.81    0.71
   0   4  10    1.46    0.66
   0  -4 -10    1.85    0.69
   0   4  11  391.78    7.30
   0  -4 -11  379.91    7.28
   0   4  12   13.47    0.85
   0  -4 -12   12.49    0.87
   0   4  13   62.15    1.73
   0  -4 -13   62.22    1.90
   0   4  14   13.22    1.12
   0  -4 -14   12.41    1.07
   0   4  15  146.42    3.54
   0  -4 -15  143.91    4.02
   0   4  16    3.97    1.15
   0  -4 -16    5.89    1.25
   0   4  17    4.54    1.31
   0  -4 -17    2.86    1.28
   0   4  18   21.81    1.82
   0  -4 -18   19.79    1.60
   0   4  19   12.12    1.75
   0  -4 -19   12.92    2.46
   0   4  20    3.46    1.94
   0  -4 -20    1.26    1.86
   0   4  21   -2.07    2.07
   0  -4 -21    1.79    2.04
   0   4  22    9.68    2.27
   0  -4 -22   11.66    2.40
   0   4  23    0.85    2.52
   0  -4 -23   -0.01    2.54
   0   4  24    3.95    2.62
   0  -4 -24   -0.59    1.71
   0   4  25   -2.23    3.26
   0  -4 -25   -0.30    2.21
   0   6   0  980.85   23.36
   0  -6   0  971.64   23.06
   0   6   1  179.11    3.36
   0  -6  -1  177.73    3.34
   0   6   2   13.07    0.46
   0  -6  -2   13.16    0.46
   0   6   3    0.39    0.45
   0  -6  -3    0.38    0.19
   0   6   4 1944.97   45.55
   0  -6  -4 1870.04   35.43
   0   6   5    6.83    0.66
   0  -6  -5    5.22    0.32
   0   6   6   17.12    0.72
   0  -6  -6   17.29    0.64
   0   6   7  833.82   14.42
   0  -6  -7  818.24   14.21
   0   6   8  557.89    9.85
   0  -6  -8  533.57   11.39
   0   6   9    7.03    0.66
   0  -6  -9    6.30    0.66
   0   6  10  152.99    3.73
   0  -6 -10  159.25    3.31
   0   6  11  138.13    2.83
   0  -6 -11  140.31    3.02
   0   6  12  213.32    4.66
   0  -6 -12  207.41    4.31
   0   6  13    0.75    0.84
   0  -6 -13    1.72    0.78
   0   6  14  133.44    3.03
   0  -6 -14  131.48    4.54
   0   6  15   78.72    2.17
   0  -6 -15   77.44    2.24
   0   6  16    4.33    1.41
   0  -6 -16    1.66    1.44
   0   6  17    4.67    1.64
   0  -6 -17    5.94    1.40
   0   6  18   58.77    2.72
   0  -6 -18   61.96    2.44
   0   6  19    0.05    1.79
   0  -6 -19   -0.90    1.83
   0   6  20   10.80    2.10
   0  -6 -20   10.55    1.96
   0   6  21   -0.92    2.33
   0  -6 -21    1.74    2.26
   0   6  22   13.14    2.08
   0  -6 -22   19.68    2.39
   0   6  23    1.50    3.51
   0  -6 -23    0.69    2.49
   0   6  24    1.02    3.27
   0  -6 -24   -0.90    2.94
   0   8   0    5.97    0.50
   0  -8   0    5.73    0.71
   0   8   1  204.57    5.18
   0  -8  -1  201.42    3.89
   0   8   2  173.19    3.30
   0  -8  -2  170.99    3.73
   0   8   3  232.42    4.93
   0  -8  -3  232.19    4.28
   0   8   4  440.83   11.26
   0  -8  -4  423.84   11.40
   0   8   5   12.95    0.86
   0  -8  -5   13.72    0.85
   0   8   6  101.06    2.94
   0  -8  -6  100.80    3.38
   0   8   7  380.01    9.81
   0  -8  -7  378.17   10.17
   0   8   8    2.09    0.40
   0  -8  -8    3.06    0.88
   0   8   9   55.46    1.62
   0  -8  -9   56.29    1.58
   0   8  10   54.27    1.55
   0  -8 -10   54.23    1.56
   0   8  11  103.91    2.25
   0  -8 -11  103.68    2.65
   0   8  12  106.62    2.84
   0  -8 -12  106.49    3.36
   0   8  13   -0.39    0.86
   0  -8 -13   -0.20    0.82
   0   8  14   58.33    1.81
   0  -8 -14   57.96    2.13
   0   8  15   31.17    1.52
   0  -8 -15   33.97    1.59
   0   8  16    2.01    1.34
   0  -8 -16    1.49    1.37
   0   8  17    0.92    1.41
   0  -8 -17    0.62    1.46
   0   8  18   14.80    1.72
   0  -8 -18   12.38    1.70
   0   8  19    6.32    2.01
   0  -8 -19    5.89    1.74
   0   8  20    0.81    2.22
   0  -8 -20    0.53    1.92
   0   8  21   -0.23    2.38
   0  -8 -21   -0.08    2.14
   0   8  22   -1.26    2.40
   0  -8 -22    1.03    2.86
   0  -8 -23    2.30    1.49
   0 -10   0  138.89    4.13
   0  10   1  304.82    6.41
   0 -10  -1  309.44    5.80
   0  10   2   14.22    0.66
   0 -10  -2   14.22    0.67
   0  10   3  177.09    3.81
   0 -10  -3  177.40    3.98
   0  10   4    9.23    0.82
   0 -10  -4    8.92    0.84
   0  10   5   52.84    1.86
   0 -10  -5   54.09    1.97
   0  10   6    0.82    0.86
   0 -10  -6    0.56    0.85
   0  10   7  941.58   22.52
   0 -10  -7  909.58   22.33
   0  10   8    0.96    0.95
   0 -10  -8    0.98    0.89
   0  10   9   14.94    1.36
   0 -10  -9   15.38    1.21
   0  10  10    8.53    1.05
   0 -10 -10    8.46    1.20
   0  10  11    8.44    0.70
   0 -10 -11    7.00    1.14
   0  10  12    1.22    0.99
   0 -10 -12    2.19    0.93
   0  10  13   14.63    1.03
   0 -10 -13   15.20    1.21
   0  10  14   20.69    1.45
   0 -10 -14   21.14    1.80
   0  10  15  137.98    5.19
   0 -10 -15  144.07    5.78
   0  10  16    1.35    1.74
   0 -10 -16    3.79    2.11
   0  10  17    1.43    1.84
   0 -10 -17    0.52    2.01
   0  10  18    0.69    2.41
   0 -10 -18    0.89    1.99
   0  10  19   10.34    1.94
   0 -10 -19    8.56    2.36
   0  10  20    0.57    2.76
   0 -10 -20   -0.98    2.46
   0  10  21    1.78    2.16
   0 -10 -21   -1.17    2.77
   0  10  22    0.69    2.30
   0 -10 -22    1.96    2.26
   0  12   0  548.30   13.78
   0 -12   0  551.30   20.35
   0  12   1    7.47    0.55
   0 -12  -1    8.69    0.56
   0  12   2    6.62    0.52
   0 -12  -2    7.02    0.55
   0  12   3  185.49    5.20
   0 -12  -3  181.32    5.27
   0  12   4  932.94   22.97
   0 -12  -4  928.19   22.72
   0  12   5  219.03    8.67
   0 -12  -5  219.12    6.14
   0  12   6    0.54    0.96
   0 -12  -6   -0.19    0.94
   0  12   7    4.78    0.99
   0 -12  -7    4.24    1.14
   0  12   8   91.00    3.06
   0 -12  -8   94.19    3.12
   0  12   9   80.38    2.88
   0 -12  -9   79.95    2.88
   0  12  10  108.60    3.52
   0 -12 -10  105.43    3.58
   0  12  11   74.24    2.80
   0 -12 -11   73.55    2.92
   0  12  12   31.30    1.98
   0 -12 -12   28.96    2.01
   0  12  13    1.49    1.81
   0 -12 -13    6.05    2.56
   0  12  14   14.61    1.85
   0 -12 -14   13.89    2.40
   0  12  15   -1.46    1.87
   0 -12 -15    1.32    1.90
   0  12  16    1.15    2.21
   0 -12 -16    1.81    2.16
   0  12  17   10.58    2.01
   0 -12 -17    4.39    2.48
   0  12  18   25.50    2.73
   0 -12 -18   24.06    3.34
   0  12  19    0.74    2.24
   0 -12 -19    1.59    2.25
   0  12  20    1.06    2.00
   0 -12 -20   -0.71    2.63
   0  12  21    0.23    2.11
   0 -12 -21    0.43    2.04
   0 -14   0  240.08    6.95
   0  14   1   29.74    2.58
   0 -14  -1   32.49    1.30
   0  14   2   29.98    1.55
   0 -14  -2   29.53    1.29
   0  14   3    2.72    1.03
   0 -14  -3    3.74    0.82
   0  14   4   43.45    1.91
   0 -14  -4   43.00    1.90
   0  14   5   -0.01    1.08
   0 -14  -5    0.44    1.10
   0  14   6   41.54    1.85
   0 -14  -6   43.58    2.04
   0  14   7   71.28    2.54
   0 -14  -7   73.63    2.72
   0  14   8  141.50    4.63
   0 -14  -8  144.62    4.68
   0  14   9   10.93    1.42
   0 -14  -9   10.27    1.47
   0  14  10   75.60    2.95
   0 -14 -10   78.77    3.04
   0  14  11   23.15    1.89
   0 -14 -11   22.17    1.93
   0  14  12   14.56    2.29
   0 -14 -12   12.46    2.71
   0  14  13    3.97    1.73
   0 -14 -13    2.35    1.75
   0  14  14    6.99    2.05
   0 -14 -14    8.88    2.08
   0  14  15   19.70    2.48
   0 -14 -15   19.72    2.51
   0  14  16   18.07    2.80
   0 -14 -16   19.43    2.73
   0  14  17   -0.77    2.86
   0 -14 -17   -0.73    2.89
   0  14  18    0.29    2.74
   0 -14 -18   -0.06    2.61
   0  14  19    0.75    2.00
   0 -14 -19   -0.45    2.19
   0  16   0  251.81   10.04
   0  16   1    6.98    0.86
   0 -16  -1    7.66    1.33
   0  16   2    2.20    1.22
   0 -16  -2    0.60    1.15
   0  16   3  144.54    5.00
   0 -16  -3  141.54    4.55
   0  16   4    9.66    1.42
   0 -16  -4   10.25    1.43
   0  16   5   46.33    2.19
   0 -16  -5   44.06    2.20
   0  16   6    0.76    1.47
   0 -16  -6    4.63    2.07
   0  16   7   77.94    3.06
   0 -16  -7   73.91    4.16
   0  16   8   13.29    1.78
   0 -16  -8   13.57    1.79
   0  16   9    1.93    1.51
   0 -16  -9    4.36    1.51
   0  16  10    2.01    1.49
   0 -16 -10   -1.91    2.72
   0  16  11  150.40    5.08
   0 -16 -11  148.80    7.35
   0  16  12    2.58    3.05
   0 -16 -12    2.78    2.26
   0  16  13   -0.22    2.16
   0 -16 -13   -1.21    2.33
   0  16  14   14.76    2.57
   0 -16 -14   14.40    2.65
   0  16  15   15.74    2.99
   0 -16 -15   17.97    3.16
   0  16  16   -0.84    2.60
   0 -16 -16   -1.31    2.87
   0  16  17   -1.36    2.68
   0 -16 -17    1.75    2.65
   0  16  18   -0.45    2.11
   0 -16 -18    0.63    2.11
   0 -18   0  114.25    4.54
   0  18   1   15.81    1.36
   0 -18  -1   17.90    1.51
   0  18   2    5.84    1.41
   0 -18  -2    8.35    1.66
   0  18   3   30.02    2.23
   0 -18  -3   26.07    2.05
   0  18   4   60.23    3.10
   0 -18  -4   58.23    3.01
   0  18   5   34.93    3.76
   0 -18  -5   32.39    2.19
   0  18   6    2.05    1.89
   0 -18  -6    3.79    1.73
   0  18   7   19.58    2.19
   0 -18  -7   21.50    2.11
   0  18   8   39.21    2.53
   0 -18  -8   41.28    2.87
   0 -18  -9    8.74    2.19
   0  18  10   -0.29    2.31
   0 -18 -10   -2.69    2.63
   0  18  11   14.64    2.22
   0 -18 -11   13.55    2.23
   0  18  12    2.10    2.45
   0 -18 -12   -0.20    2.86
   0  18  13   12.94    2.77
   0 -18 -13   13.78    2.69
   0  18  14    6.75    2.82
   0 -18 -14    5.29    3.69
   0  18  15   -0.65    2.61
   0 -18 -15    0.64    2.75
   0  18  16   -0.15    3.09
   0 -18 -16    0.35    2.04
   0  18  17    0.60    2.58
   0 -18 -17    1.26    2.22
   0  20   0   29.37    2.92
   0 -20   0   35.78    3.63
   0  20   1    8.63    2.24
   0 -20  -1   10.40    3.48
   0  20   2   21.14    1.89
   0 -20  -2   23.25    2.66
   0  20   3    3.73    3.52
   0 -20  -3    6.54    3.38
   0  20   4   29.44    2.70
   0 -20  -4   26.03    2.92
   0  20   5    0.63    2.32
   0 -20  -5    2.58    2.49
   0  20   6    9.80    2.55
   0 -20  -6    8.88    2.61
   0  20   7    2.63    2.65
   0 -20  -7    2.38    2.54
   0  20   8   22.32    2.93
   0 -20  -8   25.36    2.99
   0  20   9    4.80    2.70
   0 -20  -9    3.97    2.78
   0  20  10    2.27    2.38
   0 -20 -10    2.25    2.64
   0  20  11    3.50    2.93
   0 -20 -11    3.61    3.08
   0  20  12    8.84    2.52
   0 -20 -12    7.81    2.73
   0  20  13    3.08    2.72
   0 -20 -13   -0.70    2.74
   0  20  14    0.44    2.60
   0 -20 -14    9.28    2.73
   0  20  15    2.55    3.48
   0 -20 -15   -0.24    3.40
   0  22   0    6.04    3.05
   0 -22   0   10.59    4.73
   0  22   1    5.36    2.38
   0 -22  -1    5.74    4.07
   0  22   2    1.06    4.05
   0 -22  -2    0.07    3.09
   0  22   3   20.38    3.49
   0 -22  -3   21.19    3.08
   0  22   4   24.98    3.19
   0 -22  -4   22.32    3.23
   0  22   5    3.64    3.10
   0 -22  -5    2.85    4.61
   0  22   6    2.22    3.07
   0 -22  -7   22.28    3.49
   0  22   8   -0.61    4.91
   0 -22  -8    3.48    3.51
   0  22   9    1.25    4.40
   0 -22  -9    0.92    3.40
   0  22  10    4.55    2.66
   0 -22 -10    7.48    2.64
   0  22  11    9.55    3.41
   0 -22 -11   11.14    5.22
   0  22  12    2.62    2.21
   0 -22 -12    2.29    2.27
   0  22  13   -0.93    2.87
   0 -22 -13    2.94    2.36
   0  22  14    0.33    2.81
   0 -22 -14   -0.16    1.64
   0 -24   0    1.47    4.19
   0  24   1   13.09    4.33
   0 -24  -1   12.66    3.12
   0  24   2   -0.70    4.47
   0  24   3    1.08    3.12
   0 -24  -3   -4.29    4.85
   0  24   4   17.83    4.06
   0 -24  -4   14.44    3.30
   0  24   5    9.69    4.02
   0 -24  -5    5.36    4.72
   0  24   6    0.86    2.43
   0 -24  -6   -2.74    3.75
   0  24   7    0.53    3.23
   0 -24  -7    4.13    2.49
   0  24   8    0.56    1.92
   0 -24  -8   -0.88    2.61
   0  24   9    1.73    1.36
   0 -24  -9    9.94    3.21
   0  24  10    0.20    1.10
   0 -24 -10    1.71    3.08
   0 -24 -11    1.02    2.82
   0 -24 -12    9.41    3.01
   0 -26  -2   13.15    2.86
   0  26   3    6.30    3.35
   0 -26  -7    1.70    3.23
   0 -26 -10    2.39    1.68
   1   1 -26   -0.03    1.33
   1   1 -25    0.26    1.44
   1   1 -24    3.07    2.56
  -1  -1  24    4.19    2.60
   1   1 -23    0.73    2.76
  -1  -1  23    1.98    2.36
   1   1 -22    6.80    2.26
  -1  -1  22    7.50    2.01
   1   1 -21    6.32    2.30
  -1  -1  21    3.64    2.06
   1   1 -20   93.49    3.17
  -1  -1  20   92.87    3.17
   1   1 -19    8.00    1.57
  -1  -1  19    9.28    1.77
   1   1 -18    1.42    1.60
  -1  -1  18   -0.17    1.49
   1   1 -17   27.23    1.53
  -1  -1  17   26.89    1.56
   1   1 -16  148.04    3.95
  -1  -1  16  151.22    3.60
   1   1 -15   24.39    1.16
  -1  -1  15   24.64    1.18
   1   1 -14   33.96    1.23
  -1  -1  14   34.07    1.30
   1   1 -13  229.88    5.34
  -1  -1  13  236.59    4.76
   1   1 -12  238.43    4.81
  -1  -1  12  238.11    4.70
   1   1 -11   17.26    0.80
  -1  -1  11   17.15    0.78
   1   1 -10    4.50    0.59
  -1  -1  10    4.80    0.58
   1   1  -9  309.45    5.94
  -1  -1   9  303.43    5.98
   1   1  -8  131.46    2.84
  -1  -1   8  129.72    2.86
   1   1  -7   57.07    1.45
  -1  -1   7   56.18    1.37
   1   1  -6   70.12    1.68
  -1  -1   6   70.87    1.98
   1   1  -5  154.70    3.17
  -1  -1   5  153.95    3.73
   1   1  -4 1251.64   21.33
  -1  -1   4 1254.92   21.32
   1   1  -3    1.85    0.20
  -1  -1   3    1.61    0.20
   1   1  -2 1001.35   23.79
  -1  -1   2 1033.22   34.56
   1   1  -1   99.45    2.35
  -1  -1   1   98.96    2.32
   1   1   0  111.98    2.08
  -1  -1   0  108.29    2.06
   1   1   1   13.48    0.65
  -1  -1  -1   12.89    0.41
   1   1   2  202.15    4.30
  -1  -1  -2  199.10    3.74
   1   1   3  309.00    5.65
  -1  -1  -3  312.43    5.70
   1   1   4 1010.99   17.12
  -1  -1  -4  981.93   16.73
   1   1   5  242.59    4.49
  -1  -1  -5  237.01    4.44
   1   1   6  444.52    8.06
  -1  -1  -6  442.42    8.12
   1   1   7  148.21    3.06
  -1  -1  -7  141.14    3.33
   1   1   8  179.18    3.52
  -1  -1  -8  177.51    3.56
   1   1   9  152.40    3.06
  -1  -1  -9  152.49    3.06
   1   1  10   29.74    0.93
  -1  -1 -10   29.48    0.89
   1   1  11   87.92    1.91
  -1  -1 -11   87.88    1.94
   1   1  12  220.36    4.10
  -1  -1 -12  217.00    4.18
   1   1  13  159.91    3.83
  -1  -1 -13  155.93    3.33
   1   1  14    2.71    0.83
  -1  -1 -14    2.20    1.17
   1   1  15   61.13    1.83
  -1  -1 -15   62.20    1.86
   1   1  16   38.80    1.52
  -1  -1 -16   36.73    1.50
   1   1  17    6.98    1.21
  -1  -1 -17    6.84    1.21
   1   1  18   99.54    3.04
  -1  -1 -18   99.06    2.81
   1   1  19    2.42    1.92
  -1  -1 -19    2.12    1.71
   1   1  20    9.35    1.86
  -1  -1 -20   11.00    1.84
   1   1  21    0.12    2.23
  -1  -1 -21    1.38    2.31
   1   1  22   23.93    2.75
  -1  -1 -22   27.17    2.55
   1   1  23    1.99    2.74
  -1  -1 -23    1.31    2.45
   1   1  24    2.43    2.01
  -1  -1 -24    2.97    1.40
   1   1  25    3.65    1.96
  -1  -1 -25   -0.45    3.35
   1   1  26   25.80    3.95
   1   3 -25    6.49    2.55
  -1  -3  25   -0.77    3.08
   1   3 -24    0.29    1.82
  -1  -3  24   -0.72    2.10
   1   3 -23    8.98    2.30
  -1  -3  23    9.05    2.27
   1   3 -22    0.78    2.37
  -1  -3  22    0.23    2.13
   1   3 -21   -0.27    2.10
  -1  -3  21    0.59    2.69
   1   3 -20    1.22    1.98
  -1  -3  20    2.96    2.29
   1   3 -19   23.56    1.73
  -1  -3  19   22.20    1.81
   1   3 -18   -0.72    1.71
  -1  -3  18    1.30    1.56
   1   3 -17   69.84    2.35
  -1  -3  17   71.77    2.36
   1   3 -16   20.71    1.30
  -1  -3  16   21.21    1.36
   1   3 -15   34.15    1.38
  -1  -3  15   35.88    1.37
   1   3 -14    0.22    0.86
  -1  -3  14    0.83    0.88
   1   3 -13  165.79    3.95
  -1  -3  13  165.44    3.57
   1   3 -12   15.47    0.85
  -1  -3  12   16.54    0.87
   1   3 -11   21.22    1.02
  -1  -3  11   21.18    0.87
   1   3 -10   84.94    1.96
  -1  -3  10   85.53    2.35
   1   3  -9  584.07   15.26
  -1  -3   9  597.11   11.09
   1   3  -8  158.81    3.31
  -1  -3   8  156.91    3.42
   1   3  -7   20.44    0.83
  -1  -3   7   19.70    0.82
   1   3  -6  109.08    2.45
  -1  -3   6  109.02    2.37
   1   3  -5  776.33   19.25
  -1  -3   5  718.05   25.04
   1   3  -4    0.87    0.41
  -1  -3   4    0.96    0.33
   1   3  -3  473.65    9.80
  -1  -3   3  475.41    9.81
   1   3  -2  225.28    6.12
  -1  -3   2  224.20    4.81
   1   3  -1  350.05    7.19
  -1  -3   1  344.36    7.13
   1   3   0   81.63    1.63
  -1  -3   0   81.13    1.96
   1   3   1  433.63   10.97
  -1  -3  -1  426.45   10.18
   1   3   2   71.69    2.37
  -1  -3  -2   69.21    2.28
   1   3   3 1032.93   19.86
  -1  -3  -3 1024.14   16.82
   1   3   4  120.56    3.18
  -1  -3  -4  123.18    2.77
   1   3   5   66.98    1.48
  -1  -3  -5   67.25    1.55
   1   3   6  547.82    9.73
  -1  -3  -6  550.90    9.68
   1   3   7   24.10    0.73
  -1  -3  -7   24.05    0.73
   1   3   8  177.44    3.54
  -1  -3  -8  174.49    3.44
   1   3   9   12.43    0.60
  -1  -3  -9   12.50    0.62
   1   3  10   13.72    0.70
  -1  -3 -10   12.63    0.65
   1   3  11  190.83    3.91
  -1  -3 -11  194.05    4.02
   1   3  12   30.55    1.04
  -1  -3 -12   31.11    1.29
   1   3  13   20.13    0.96
  -1  -3 -13   21.02    1.01
   1   3  14   47.93    1.49
  -1  -3 -14   48.63    1.50
   1   3  15  224.77    4.82
  -1  -3 -15  228.69    4.76
   1   3  16    8.75    1.17
  -1  -3 -16    8.75    1.13
   1   3  17    3.38    1.18
  -1  -3 -17    0.55    1.17
   1   3  18   -0.06    1.63
  -1  -3 -18    1.97    1.41
   1   3  19   68.67    2.61
  -1  -3 -19   67.81    2.56
   1   3  20    2.78    1.89
  -1  -3 -20    0.46    1.88
   1   3  21    2.55    2.52
  -1  -3 -21    0.76    2.16
   1   3  22    1.77    2.38
  -1  -3 -22   -1.52    2.39
   1   3  23   13.06    2.83
  -1  -3 -23   12.02    2.91
   1   3  24   -1.51    1.52
  -1  -3 -24    1.03    1.04
   1   3  25   -0.77    3.02
  -1  -3 -25   -2.14    2.23
  -1  -3 -26    9.47    2.56
   1   5 -25    7.13    2.97
  -1  -5  25    1.60    3.08
   1   5 -24   10.37    1.87
  -1  -5  24   14.58    2.65
   1   5 -23    2.89    1.97
  -1  -5  23    0.95    1.58
   1   5 -22    0.24    2.55
  -1  -5  22   -0.19    1.42
   1   5 -21    3.25    2.15
  -1  -5  21    0.17    2.62
   1   5 -20    8.75    1.85
  -1  -5  20    7.57    1.90
   1   5 -19    2.01    1.75
  -1  -5  19    2.13    1.87
   1   5 -18    0.65    1.34
  -1  -5  18    0.41    1.43
   1   5 -17   43.70    1.83
  -1  -5  17   45.10    1.88
   1   5 -16   80.56    2.38
  -1  -5  16   75.57    2.22
   1   5 -15   31.54    1.33
  -1  -5  15   30.35    1.39
   1   5 -14    7.96    0.97
  -1  -5  14    7.75    1.02
   1   5 -13  215.64    4.31
  -1  -5  13  215.30    4.83
   1   5 -12   59.23    1.76
  -1  -5  12   56.46    1.80
   1   5 -11   18.38    0.80
  -1  -5  11   19.26    0.96
   1   5 -10   52.84    1.45
  -1  -5  10   50.74    1.41
   1   5  -9  475.80    8.80
  -1  -5   9  479.15    8.66
   1   5  -8  209.84    4.92
  -1  -5   8  222.65    5.20
   1   5  -7   63.33    1.50
  -1  -5   7   64.22    1.82
   1   5  -6  221.62    4.83
  -1  -5   6  219.97    5.05
   1   5  -5  805.78   19.62
  -1  -5   5  801.41   16.09
   1   5  -4   11.25    0.51
  -1  -5   4   12.03    0.72
   1   5  -3  197.30    4.37
  -1  -5   3  195.19    4.30
   1   5  -2  357.93    9.18
  -1  -5   2  380.58    6.82
   1   5  -1   54.77    1.26
  -1  -5   1   54.67    1.23
   1   5   0  107.56    2.62
  -1  -5   0  104.51    2.99
   1   5   1  320.26    8.50
  -1  -5  -1  306.35    6.50
   1   5   2 1609.22   37.74
  -1  -5  -2 1533.93   37.10
   1   5   3  246.11    6.71
  -1  -5  -3  252.44    7.24
   1   5   4  163.79    4.81
  -1  -5  -4  163.35    5.02
   1   5   5  220.68    4.91
  -1  -5  -5  225.26    5.10
   1   5   6    3.76    0.33
  -1  -5  -6    4.25    0.32
   1   5   7    0.35    0.41
  -1  -5  -7    1.00    0.46
   1   5   8  246.76    5.46
  -1  -5  -8  244.92    4.73
   1   5   9  323.18    5.99
  -1  -5  -9  320.58    6.03
   1   5  10   20.40    0.98
  -1  -5 -10   20.31    0.81
   1   5  11  390.89    8.21
  -1  -5 -11  397.20    7.54
   1   5  12   12.44    0.93
  -1  -5 -12   14.02    0.91
   1   5  13    9.87    0.95
  -1  -5 -13   10.28    0.86
   1   5  14   14.11    0.96
  -1  -5 -14   15.19    1.06
   1   5  15   24.78    1.42
  -1  -5 -15   28.07    1.34
   1   5  16    2.40    1.06
  -1  -5 -16    1.50    1.34
   1   5  17   11.62    1.36
  -1  -5 -17   11.50    1.43
   1   5  18   20.79    1.74
  -1  -5 -18   19.75    2.01
   1   5  19   22.56    1.97
  -1  -5 -19   22.79    1.97
   1   5  20    0.64    2.03
  -1  -5 -20    0.74    2.08
   1   5  21    0.26    2.09
  -1  -5 -21   -1.47    2.00
   1   5  22    8.16    2.18
  -1  -5 -22    7.60    2.12
   1   5  23    0.27    1.88
  -1  -5 -23    3.25    2.34
   1   5  24   -1.53    2.01
  -1  -5 -24   -1.15    1.71
  -1  -5 -25    7.87    2.71
   1   7 -24    9.00    2.45
  -1  -7  24   11.90    2.80
   1   7 -23    0.89    2.18
  -1  -7  23    1.16    2.07
   1   7 -22    1.34    2.73
  -1  -7  22    2.05    1.68
   1   7 -21    1.64    2.31
  -1  -7  21    2.54    2.46
   1   7 -20   24.39    2.43
  -1  -7  20   26.43    2.51
   1   7 -19    1.29    1.94
  -1  -7  19    1.40    2.23
   1   7 -18    0.71    1.61
  -1  -7  18   -0.31    1.59
   1   7 -17   15.60    1.61
  -1  -7  17   14.91    1.46
   1   7 -16   81.18    2.37
  -1  -7  16   78.32    2.46
   1   7 -15    9.38    1.15
  -1  -7  15    9.37    1.17
   1   7 -14    3.81    1.13
  -1  -7  14    4.31    0.99
   1   7 -13   44.68    1.60
  -1  -7  13   43.95    1.62
   1   7 -12  148.62    3.58
  -1  -7  12  145.30    6.05
   1   7 -11   21.25    0.95
  -1  -7  11   20.52    1.22
   1   7 -10   41.14    1.28
  -1  -7  10   38.11    1.34
   1   7  -9   60.08    1.65
  -1  -7   9   60.89    1.49
   1   7  -8   84.60    1.85
  -1  -7   8   83.65    2.15
   1   7  -7  182.55    4.11
  -1  -7   7  176.28    3.97
   1   7  -6   73.05    2.31
  -1  -7   6   75.44    1.63
   1   7  -5   52.51    1.44
  -1  -7   5   53.41    1.87
   1   7  -4  151.64    3.57
  -1  -7   4  150.95    4.39
   1   7  -3  261.89    7.05
  -1  -7   3  259.32    5.69
   1   7  -2  226.60    6.01
  -1  -7   2  227.06    4.33
   1   7  -1   20.72    0.64
  -1  -7   1   20.94    0.66
   1   7   0  103.70    2.40
  -1  -7   0  102.28    2.14
   1   7   1  143.25    2.86
  -1  -7  -1  140.06    2.78
   1   7   2   49.50    1.35
  -1  -7  -2   49.37    1.40
   1   7   3    6.55    0.56
  -1  -7  -3    6.13    0.59
   1   7   4  163.85    4.80
  -1  -7  -4  166.00    5.00
   1   7   5  246.22    6.74
  -1  -7  -5  249.74    7.08
   1   7   6  474.05   12.28
  -1  -7  -6  473.66   12.72
   1   7   7  215.71    4.78
  -1  -7  -7  213.61    4.86
   1   7   8  368.55    6.62
  -1  -7  -8  360.18    9.82
   1   7   9   27.86    1.03
  -1  -7  -9   30.45    1.14
   1   7  10   26.18    1.07
  -1  -7 -10   26.09    0.99
   1   7  11   30.22    1.27
  -1  -7 -11   28.00    1.08
   1   7  12    5.42    0.73
  -1  -7 -12    5.49    0.85
   1   7  13    1.06    1.01
  -1  -7 -13    0.38    0.97
   1   7  14   10.35    1.00
  -1  -7 -14   11.03    1.05
   1   7  15   28.91    1.54
  -1  -7 -15   29.47    1.64
   1   7  16   32.74    1.90
  -1  -7 -16   32.58    2.30
   1   7  17   -0.60    1.74
  -1  -7 -17    1.50    1.47
   1   7  18   12.68    1.90
  -1  -7 -18   11.70    1.56
   1   7  19    0.44    1.86
  -1  -7 -19    1.18    2.28
   1   7  20    0.43    2.13
  -1  -7 -20    0.77    1.97
   1   7  21    0.51    2.45
  -1  -7 -21   -0.25    2.16
   1   7  22   18.58    2.27
  -1  -7 -22   13.26    1.98
   1   7  23   -3.03    2.27
  -1  -7 -23    0.53    1.67
   1   9 -22    4.83    2.36
  -1  -9  22    1.48    2.15
   1   9 -21    8.71    2.11
  -1  -9  21   14.35    2.29
   1   9 -20    2.78    2.49
  -1  -9  20   -0.58    2.52
   1   9 -19   11.20    1.86
  -1  -9  19   13.64    1.98
   1   9 -18   -0.21    1.84
  -1  -9  18    1.30    1.68
   1   9 -17   30.11    2.24
  -1  -9  17   29.66    2.22
   1   9 -16    5.57    1.39
  -1  -9  16    4.68    1.65
   1   9 -15   46.51    2.07
  -1  -9  15   46.90    1.89
   1   9 -14   12.11    1.14
  -1  -9  14   12.94    1.43
   1   9 -13   67.46    2.74
  -1  -9  13   67.08    2.14
   1   9 -12    0.93    0.98
  -1  -9  12    0.58    0.92
   1   9 -11   27.13    1.03
  -1  -9  11   28.15    1.22
   1   9 -10    0.04    0.59
  -1  -9  10    0.06    0.73
   1   9  -9   33.12    0.97
  -1  -9   9   32.59    1.16
   1   9  -8  195.36    5.33
  -1  -9   8  194.50    4.21
   1   9  -7   19.08    0.70
  -1  -9   7   18.25    0.71
   1   9  -6   72.11    2.41
  -1  -9   6   68.77    1.74
   1   9  -5  508.51   10.17
  -1  -9   5  524.73   13.29
   1   9  -4   54.80    1.44
  -1  -9   4   56.38    1.49
   1   9  -3  200.99    4.39
  -1  -9   3  202.63    3.85
   1   9  -2   12.50    0.71
  -1  -9   2   12.40    0.51
   1   9  -1  199.04    4.49
  -1  -9   1  193.33    3.85
   1   9   0    6.11    0.41
  -1  -9   0    6.27    0.41
   1   9   1    1.26    0.33
  -1  -9  -1    1.08    0.33
   1   9   2   24.41    0.71
  -1  -9  -2   23.86    0.88
   1   9   3   18.77    1.02
  -1  -9  -3   18.14    1.47
   1   9   4   27.89    1.30
  -1  -9  -4   27.61    1.37
   1   9   5   78.28    2.55
  -1  -9  -5   77.52    2.64
   1   9   6   32.47    1.43
  -1  -9  -6   35.26    1.52
   1   9   7   31.33    1.42
  -1  -9  -7   30.43    1.51
   1   9   8   27.15    1.35
  -1  -9  -8   24.61    1.32
   1   9   9    1.11    0.77
  -1  -9  -9    1.31    0.87
   1   9  10    2.26    0.55
  -1  -9 -10    0.98    1.01
   1   9  11  116.88    2.85
  -1  -9 -11  118.70    2.71
   1   9  12   50.32    1.54
  -1  -9 -12   49.32    1.78
   1   9  13    9.66    1.28
  -1  -9 -13   10.41    1.06
   1   9  14   -0.88    0.99
  -1  -9 -14    0.17    1.05
   1   9  15   39.16    1.91
  -1  -9 -15   37.21    1.71
   1   9  16    8.13    1.66
  -1  -9 -16    8.07    1.74
   1   9  17    1.48    1.56
  -1  -9 -17    3.19    1.67
   1   9  18   15.03    2.26
  -1  -9 -18    8.83    1.95
   1   9  19   66.44    3.89
  -1  -9 -19   58.23    3.23
   1   9  20    2.09    2.48
  -1  -9 -20    1.33    2.24
   1   9  21    2.35    2.30
  -1  -9 -21    0.59    2.68
   1   9  22    3.91    2.00
  -1  -9 -22    1.86    2.35
   1  11 -21   10.44    2.74
  -1 -11  21    8.06    1.93
   1  11 -20   22.71    3.20
  -1 -11  20   26.24    2.66
   1  11 -19    7.48    2.32
  -1 -11  19   10.09    2.19
   1  11 -18    1.63    2.20
  -1 -11  18    0.06    2.34
   1  11 -17   44.14    2.85
  -1 -11  17   44.43    3.63
   1  11 -16   22.86    2.53
  -1 -11  16   21.97    2.43
   1  11 -15    0.71    1.39
  -1 -11  15   -0.08    1.92
   1  11 -14    3.31    1.14
  -1 -11  14    1.88    1.28
   1  11 -13  106.75    3.75
  -1 -11  13  104.42    3.12
   1  11 -12   52.82    1.81
  -1 -11  12   51.25    2.35
   1  11 -11    1.56    1.38
  -1 -11  11    2.36    2.02
   1  11 -10   64.58    2.40
  -1 -11  10   63.16    2.45
   1  11  -9  134.39    5.72
  -1 -11   9  143.07    4.40
   1  11  -8   79.16    2.52
  -1 -11   8   78.52    2.73
   1  11  -7    4.62    1.09
  -1 -11   7    5.39    0.97
   1  11  -6  133.40    3.81
  -1 -11   6  133.33    3.95
   1  11  -5  151.45    4.41
  -1 -11   5  145.25    3.15
   1  11  -4   23.61    0.84
  -1 -11   4   23.17    0.84
   1  11  -3    2.58    0.71
  -1 -11   3    2.98    0.52
   1  11  -2  220.06    4.77
  -1 -11   2  222.30    5.19
   1  11  -1   22.49    0.99
  -1 -11   1   20.86    0.90
   1  11   0  230.43    6.24
  -1 -11   0  226.48    8.42
   1  11   1   31.73    0.93
  -1 -11  -1   30.93    1.08
   1  11   2    6.27    0.82
  -1 -11  -2    5.91    0.58
   1  11   3    0.24    0.44
  -1 -11  -3    0.65    0.71
   1  11   4   47.39    1.78
  -1 -11  -4   52.13    1.95
   1  11   5  100.15    3.11
  -1 -11  -5   98.88    3.13
   1  11   6   42.81    1.75
  -1 -11  -6   42.94    1.83
   1  11   7   55.76    2.12
  -1 -11  -7   55.02    2.08
   1  11   8  189.55    5.58
  -1 -11  -8  193.63    5.77
   1  11   9   33.36    1.67
  -1 -11  -9   35.91    1.82
   1  11  10    2.02    1.26
  -1 -11 -10    1.01    1.28
   1  11  11  148.05    4.62
  -1 -11 -11  147.11    4.76
   1  11  12    1.84    1.35
  -1 -11 -12   -0.05    1.32
   1  11  13    2.00    1.41
  -1 -11 -13    0.76    1.45
   1  11  14    1.28    1.30
  -1 -11 -14    1.73    1.42
   1  11  15   38.06    1.99
  -1 -11 -15   39.09    1.98
   1  11  16    2.76    1.63
  -1 -11 -16    4.48    3.74
   1  11  17    0.01    1.61
  -1 -11 -17   -0.17    2.28
   1  11  18    7.33    2.15
  -1 -11 -18    7.58    2.00
   1  11  19   11.48    2.62
  -1 -11 -19   11.16    3.07
   1  11  20   -0.78    2.49
  -1 -11 -20    0.68    1.88
   1  11  21    4.13    2.54
  -1 -11 -21    0.16    2.73
   1  13 -20   14.85    4.44
  -1 -13  20    3.02    3.31
   1  13 -19    3.70    2.90
  -1 -13  19   -1.91    2.84
   1  13 -18    0.69    2.88
  -1 -13  18    0.72    2.96
   1  13 -17   -1.09    2.84
  -1 -13  17   -0.05    2.71
   1  13 -16   29.04    2.47
  -1 -13  16   27.98    2.43
   1  13 -15    1.05    1.86
  -1 -13  15    0.94    1.83
   1  13 -14    0.03    1.92
  -1 -13  14    0.47    1.64
   1  13 -13   14.31    1.81
  -1 -13  13   13.84    1.80
   1  13 -12   83.72    3.24
  -1 -13  12   85.94    3.61
   1  13 -11   70.20    2.70
  -1 -13  11   70.51    2.86
   1  13 -10   62.71    2.46
  -1 -13  10   62.13    3.57
   1  13  -9   23.08    1.58
  -1 -13   9   20.05    2.06
   1  13  -8   21.64    1.53
  -1 -13   8   23.46    1.46
   1  13  -7   14.59    1.19
  -1 -13   7   15.46    1.32
   1  13  -6   20.65    1.30
  -1 -13   6   17.33    1.38
   1  13  -5   37.32    1.72
  -1 -13   5   37.16    1.70
   1  13  -4    2.31    1.35
  -1 -13   4    1.02    0.67
   1  13  -3   16.31    0.83
  -1 -13   3   18.19    1.18
   1  13  -2  143.71    3.48
  -1 -13   2  140.23    3.44
   1  13  -1    3.54    0.62
  -1 -13   1    3.96    0.71
   1  13   0   10.79    0.81
  -1 -13   0   12.38    0.80
   1  13   1   48.60    1.38
  -1 -13  -1   51.32    1.61
   1  13   2   65.00    1.87
  -1 -13  -2   65.29    2.28
   1  13   3  204.36    5.78
  -1 -13  -3  201.20    5.80
   1  13   4   29.08    1.51
  -1 -13  -4   30.54    1.47
   1  13   5    0.07    0.92
  -1 -13  -5   -0.49    0.78
   1  13   6    4.04    1.55
  -1 -13  -6    4.73    0.95
   1  13   7    5.38    1.66
  -1 -13  -7    6.32    1.08
   1  13   8   84.82    3.17
  -1 -13  -8   84.48    2.98
   1  13   9   55.31    2.28
  -1 -13  -9   53.85    2.18
   1  13  10    0.93    1.45
  -1 -13 -10    1.02    1.42
   1  13  11    1.14    1.60
  -1 -13 -11    3.16    1.56
   1  13  12   80.77    3.26
  -1 -13 -12   77.51    3.07
   1  13  13   10.03    1.67
  -1 -13 -13   10.86    1.76
   1  13  14    0.41    1.77
  -1 -13 -14   -0.43    1.76
   1  13  15    0.48    1.95
  -1 -13 -15   -3.03    3.41
   1  13  16    2.42    2.15
  -1 -13 -16    4.18    2.20
   1  13  17    6.00    2.68
  -1 -13 -17    2.13    2.87
   1  13  18    4.35    2.97
  -1 -13 -18   -0.52    2.88
   1  13  19   -2.34    3.88
  -1 -13 -19    4.02    2.94
   1  13  20    3.14    1.70
  -1 -13 -20    3.33    1.76
   1  15 -19    0.99    2.17
  -1 -15  19   12.23    2.37
   1  15 -18   -0.21    2.46
  -1 -15  18   -3.19    2.57
   1  15 -17   10.15    2.77
  -1 -15  17   11.88    2.73
   1  15 -16    4.98    2.82
  -1 -15  16    5.29    2.49
   1  15 -15   -0.65    2.65
  -1 -15  15    1.59    3.93
   1  15 -14   10.83    2.28
  -1 -15  14   10.57    2.23
   1  15 -13   13.87    2.43
  -1 -15  13   12.99    2.32
   1  15 -12    0.18    2.08
  -1 -15  12    0.41    1.88
   1  15 -11    0.82    1.51
  -1 -15  11    1.95    1.50
   1  15 -10   14.22    1.70
  -1 -15  10   12.03    2.63
   1  15  -9   86.81    3.20
  -1 -15   9   84.59    3.23
   1  15  -8   18.34    1.71
  -1 -15   8   17.49    2.14
   1  15  -7    0.36    1.28
  -1 -15   7    0.43    1.29
   1  15  -6   72.01    2.70
  -1 -15   6   69.78    4.23
   1  15  -5   67.53    3.55
  -1 -15   5   63.22    3.92
   1  15  -4   48.09    2.13
  -1 -15   4   41.94    1.75
   1  15  -3   -0.32    1.15
  -1 -15   3    0.54    0.81
   1  15  -2   20.18    1.17
  -1 -15   2   20.38    1.15
   1  15  -1   17.11    0.93
  -1 -15   1   17.35    0.93
   1  15   0    5.62    0.76
  -1 -15   0    6.80    0.88
   1  15   1   40.89    1.85
  -1 -15  -1   43.45    2.01
   1  15   2   28.33    1.11
  -1 -15  -2   30.84    1.33
   1  15   3   52.94    2.15
  -1 -15  -3   55.14    2.89
   1  15   4   61.46    2.63
  -1 -15  -4   62.58    2.47
   1  15   5    2.30    1.30
  -1 -15  -5    4.32    1.34
   1  15   6    5.12    1.37
  -1 -15  -6    4.47    1.30
   1  15   7   40.65    2.19
  -1 -15  -7   39.49    2.04
   1  15   8   -0.10    1.54
  -1 -15  -8    1.93    1.37
   1  15   9   11.06    1.68
  -1 -15  -9    6.87    1.66
   1  15  10    6.38    1.79
  -1 -15 -10    7.05    2.54
   1  15  11   11.80    1.82
  -1 -15 -11    8.48    1.74
   1  15  12   18.16    1.98
  -1 -15 -12   17.31    2.01
   1  15  13    1.69    1.90
  -1 -15 -13    4.92    2.03
   1  15  14    0.35    2.07
  -1 -15 -14    0.88    3.72
   1  15  15   39.10    3.06
  -1 -15 -15   34.44    3.09
   1  15  16    3.80    3.01
  -1 -15 -16   -2.50    3.81
   1  15  17    4.91    2.90
  -1 -15 -17    5.65    2.57
   1  15  18    8.65    2.75
  -1 -15 -18    4.69    2.43
   1  15  19    9.75    1.49
  -1 -15 -19   13.82    1.63
   1  17 -18   -2.41    2.17
  -1 -17  18    0.10    2.02
   1  17 -17   19.74    3.36
  -1 -17  17   13.19    2.90
   1  17 -16    5.57    2.50
  -1 -17  16   10.45    2.90
   1  17 -15   -0.15    2.69
  -1 -17  15   -0.40    2.70
   1  17 -14    3.31    2.24
  -1 -17  14   -0.79    2.32
   1  17 -13   35.55    2.62
  -1 -17  13   34.38    2.96
   1  17 -12    2.97    2.47
  -1 -17  12    1.10    2.47
   1  17 -11   -0.35    2.13
  -1 -17  11    1.81    2.31
   1  17 -10    1.30    2.10
  -1 -17  10    1.76    2.14
   1  17  -9   66.08    3.07
  -1 -17   9   71.61    3.28
   1  17  -8    6.10    1.85
  -1 -17   8    4.71    1.66
   1  17  -7    0.58    2.20
  -1 -17   7   -1.08    1.72
   1  17  -6   16.90    1.85
  -1 -17   6   18.06    1.87
   1  17  -5  111.72    4.45
  -1 -17   5  114.23    4.06
   1  17  -4   18.81    1.73
  -1 -17   4   20.44    1.87
   1  17  -3   26.87    1.83
  -1 -17   3   26.25    1.75
   1  17  -2    0.34    1.07
  -1 -17   2    1.45    1.19
   1  17  -1   -0.57    1.18
  -1 -17   1    1.18    0.99
   1  17   0   24.48    1.47
  -1 -17   0   22.19    1.47
   1  17   1    3.99    1.16
  -1 -17  -1    1.35    1.00
   1  17   2  163.33    3.83
  -1 -17  -2  162.06    3.80
   1  17   3    3.63    1.49
  -1 -17  -3    1.82    1.14
   1  17   4    1.17    1.50
  -1 -17  -4   -1.10    1.46
   1  17   5   16.88    2.76
  -1 -17  -5   14.37    1.74
   1  17   6    0.27    1.46
  -1 -17  -6    0.59    1.62
   1  17   7   56.65    2.85
  -1 -17  -7   55.02    2.63
   1  17   8    4.75    1.87
  -1 -17  -8    3.82    1.92
   1  17   9   -0.14    1.79
  -1 -17  -9    1.10    1.58
   1  17  10    0.70    1.86
  -1 -17 -10    2.00    2.05
   1  17  11    2.86    1.98
  -1 -17 -11    2.01    2.05
   1  17  12    5.45    3.00
  -1 -17 -12    4.58    3.03
   1  17  13    5.75    3.24
  -1 -17 -13    5.29    3.16
   1  17  14    3.02    2.53
  -1 -17 -14    0.99    2.65
   1  17  15   21.96    3.11
  -1 -17 -15   21.05    3.39
   1  17  16    0.22    2.80
  -1 -17 -16   -0.91    2.79
   1  17  17    2.64    2.57
  -1 -17 -17    0.05    2.35
   1  17  18   -0.22    3.60
   1  19 -16    2.35    1.53
  -1 -19  16   14.27    4.52
   1  19 -15    2.50    3.84
  -1 -19  15    2.84    2.83
   1  19 -14    2.57    2.51
  -1 -19  14    3.65    2.75
   1  19 -13    0.59    2.50
  -1 -19  13   -2.14    2.63
   1  19 -12   12.08    2.60
  -1 -19  12   14.18    2.92
   1  19 -11   -0.80    2.51
  -1 -19  11    1.28    2.42
   1  19 -10    0.31    3.76
  -1 -19  10    1.87    2.43
   1  19  -9    0.19    2.49
  -1 -19   9    1.05    2.68
   1  19  -8   18.29    2.43
  -1 -19   8   18.19    3.47
   1  19  -7    7.98    2.28
  -1 -19   7   10.47    2.17
   1  19  -6   18.33    2.24
  -1 -19   6   16.90    2.43
   1  19  -5    2.15    2.07
  -1 -19   5    2.32    2.13
   1  19  -4    1.43    2.16
  -1 -19   4   -0.49    2.02
   1  19  -3    2.83    2.07
  -1 -19   3    0.45    1.60
   1  19  -2    2.18    1.50
  -1 -19   2    3.00    1.64
   1  19  -1    1.54    1.86
  -1 -19   1    2.31    1.43
   1  19   0    6.30    1.38
  -1 -19   0    7.62    1.56
   1  19   1    1.41    1.36
  -1 -19  -1    1.71    2.97
   1  19   2   32.41    1.91
  -1 -19  -2   38.31    3.91
   1  19   3    4.11    2.98
  -1 -19  -3    2.43    2.92
   1  19   4   44.25    4.46
  -1 -19  -4   39.64    2.76
   1  19   5   17.11    2.32
  -1 -19  -5   17.07    2.27
   1  19   6    2.70    2.06
  -1 -19  -6    2.15    2.22
   1  19   7    6.64    2.36
  -1 -19  -7    7.29    2.36
   1  19   8    2.42    2.37
  -1 -19  -8   -1.95    3.38
   1  19   9   -1.26    2.15
  -1 -19  -9   -1.39    3.53
   1  19  10    1.67    2.26
  -1 -19 -10    0.51    3.75
   1  19  11    0.63    2.67
  -1 -19 -11   -0.11    3.72
   1  19  12   17.62    3.06
  -1 -19 -12   15.78    2.82
   1  19  13    5.24    2.35
  -1 -19 -13    6.88    2.56
   1  19  14    1.57    2.62
  -1 -19 -14    2.09    3.09
   1  19  15   -0.15    2.58
  -1 -19 -15   -1.21    3.11
   1  19  16   -0.38    3.94
  -1 -19 -16   -0.61    1.90
  -1 -21  15    0.02    1.51
  -1 -21  14    2.02    2.16
   1  21 -13    2.83    2.43
  -1 -21  13    0.79    2.78
   1  21 -12    2.12    2.57
  -1 -21  12    1.96    2.26
   1  21 -11    2.29    2.89
  -1 -21  11   -1.42    2.90
   1  21 -10    8.04    3.10
  -1 -21  10    5.65    2.48
   1  21  -9    4.74    4.18
  -1 -21   9    7.02    3.12
   1  21  -8   -0.21    3.12
  -1 -21   8    2.25    3.09
   1  21  -7    6.38    2.91
  -1 -21   7    3.40    2.92
   1  21  -6    2.73    2.92
  -1 -21   6    3.40    2.93
   1  21  -5    7.72    2.95
  -1 -21   5   11.40    2.90
   1  21  -4    1.24    4.37
  -1 -21   4    1.07    2.78
   1  21  -3    1.95    4.02
  -1 -21   3    1.35    1.90
   1  21  -2    5.77    2.53
  -1 -21   2   14.11    3.67
   1  21  -1    7.34    2.26
  -1 -21   1   10.35    2.24
   1  21   0    4.78    2.79
  -1 -21   0    1.92    2.03
   1  21   1   11.69    3.65
  -1 -21  -1   15.31    2.66
   1  21   2   14.28    3.88
  -1 -21  -2   18.72    2.75
   1  21   3    0.03    2.71
  -1 -21  -3   -0.21    3.67
   1  21   4   -2.56    4.08
  -1 -21  -4   -1.17    3.87
   1  21   5    2.10    2.82
  -1 -21  -5    0.00    2.78
   1  21   6   -1.10    2.62
  -1 -21  -6   -0.10    2.70
   1  21   7    1.60    2.72
  -1 -21  -7    0.46    2.72
   1  21   8   13.02    2.94
  -1 -21  -8    8.15    2.81
   1  21   9    2.49    2.96
  -1 -21  -9   -0.30    2.38
   1  21  10    2.24    2.84
  -1 -21 -10   -1.55    2.78
   1  21  11    0.04    2.65
  -1 -21 -11   -1.78    2.40
   1  21  12   -0.24    2.60
  -1 -21 -12    1.04    2.78
   1  21  13   -1.22    2.52
  -1 -21 -13   -0.01    2.34
   1  21  14    3.66    4.12
  -1 -21 -14    0.48    3.41
   1  21  15    3.84    2.82
   1  23 -12    0.01    1.82
  -1 -23  12    0.08    1.89
   1  23 -11   -1.72    2.97
  -1 -23  11   -0.29    1.79
   1  23 -10    0.44    2.84
  -1 -23  10   -1.24    1.91
   1  23  -9   11.25    3.02
  -1 -23   9    6.43    2.03
   1  23  -8    0.07    4.41
  -1 -23   8   -1.07    2.78
   1  23  -7    0.63    2.42
   1  23  -6    0.91    4.20
  -1 -23   6    1.95    2.60
   1  23  -5    6.06    5.75
  -1 -23   5    8.40    3.47
   1  23  -4    6.78    3.46
  -1 -23   4    3.02    4.65
   1  23  -3    0.47    3.58
  -1 -23   3    0.02    3.38
   1  23  -2   -1.52    4.86
  -1 -23   2   -1.42    4.71
   1  23  -1    3.62    2.69
  -1 -23   1    0.15    3.25
   1  23   0   -1.18    2.13
  -1 -23   0    2.77    2.52
  -1 -23  -1    1.41    3.15
  -1 -23  -2    1.03    4.97
   1  23   3   -1.27    3.64
  -1 -23  -3   -3.15    4.57
   1  23   4    9.48    3.42
  -1 -23  -4    9.52    4.41
   1  23   5   -0.39    3.09
  -1 -23  -5    0.40    4.33
   1  23   6    2.65    2.79
  -1 -23  -6    4.11    3.46
   1  23   7   -0.26    4.29
  -1 -23  -7    0.47    3.58
   1  23   8    0.89    2.40
  -1 -23  -8   -0.08    4.74
   1  23   9    0.63    2.23
  -1 -23  -9    2.76    4.36
   1  23  10   -0.01    2.23
  -1 -23 -10    1.00    3.02
   1  23  11    8.54    3.31
  -1 -23 -12    3.20    4.17
  -1 -23 -13    0.21    3.15
  -1 -25  10   -0.13    2.25
  -1 -25   8    1.84    2.68
  -1 -25   7    0.67    3.73
   1  25  -5    0.51    1.41
   1  25  -4    0.14    4.74
  -1 -25   4    0.80    3.41
   1  25  -2   -0.79    3.99
  -1 -25   0   -0.94    2.88
   1  25   1   -1.80    4.15
  -1 -25  -1    6.53    3.50
   1  25   2   -3.02    4.38
  -1 -25  -2    0.54    3.79
   1  25   3   -0.36    3.51
  -1 -25  -3    1.51    4.02
   1  25   4   -0.90    2.31
   1  25   5    1.33    3.93
  -1 -25  -5   -1.00    3.05
   1  25   6   -0.59    2.11
   1  25   7    0.25    2.53
  -1 -25  -7    9.23    3.92
   2   0 -25    0.32    2.53
   2   0 -24    0.13    1.18
   2   0 -23   -0.23    1.75
   2   0 -22   29.25    2.91
   2   0 -21   -0.06    1.89
   2   0 -20   28.73    2.68
   2   0 -19   -1.00    1.72
   2   0 -18   20.09    1.62
   2   0 -17   -0.09    1.44
   2   0 -16   24.45    1.56
   2   0 -15    0.36    0.88
   2   0 -14   67.19    2.34
   2   0 -13   -0.49    0.82
   2   0 -12  197.22    3.89
   2   0 -11    0.31    0.58
   2   0 -10   27.77    0.96
   2   0  -9    0.25    0.48
   2   0  -8    1.33    0.44
   2   0  -7    0.23    0.44
   2   0  -6   13.69    0.72
   2   0  -5    0.42    0.27
   2   0  -4  309.25    5.84
   2   0  -3    0.73    0.24
   2   0  -1    0.54    0.23
   2   0   0  254.07    6.47
   2   0   1    0.81    0.14
   2   0   3    0.96    0.23
   2   0   4    3.76    0.28
   2   0   5    0.40    0.26
   2   0   6  296.75    5.76
   2   0   7   -0.21    0.32
   2   0   8   88.16    1.94
   2   0   9    0.58    0.46
   2   0  10  640.22   11.16
   2   0  11    0.36    0.60
   2   0  12  184.11    3.69
   2   0  13   -0.44    0.77
   2   0  14   70.87    2.13
   2   0  15    1.20    0.95
   2   0  16    1.48    1.22
   2   0  17    0.88    1.21
   2   0  18   33.05    2.12
   2   0  19    1.22    1.74
   2   0  20   72.45    2.90
   2   0  21    1.86    1.97
   2   0  22    0.94    2.28
   2   0  23    1.61    2.54
   2   0  24   -1.32    1.85
   2   0  25   -0.86    1.93
   2   2 -26   -0.36    1.76
  -2  -2  26    8.60    2.92
   2   2 -25    2.58    1.67
  -2  -2  25   12.87    4.32
   2   2 -24    5.67    1.90
  -2  -2  24   -1.17    2.15
   2   2 -23    4.79    1.88
  -2  -2  23    1.88    1.88
   2   2 -22    3.41    2.46
  -2  -2  22    6.37    2.69
   2   2 -21    0.90    2.08
  -2  -2  21   -0.40    2.21
   2   2 -20    6.00    2.00
  -2  -2  20    6.04    1.86
   2   2 -19   -0.37    1.73
  -2  -2  19    0.63    1.68
   2   2 -18    1.16    1.33
  -2  -2  18    0.91    1.31
   2   2 -17    0.44    1.15
  -2  -2  17    0.03    1.32
   2   2 -16   18.98    1.23
  -2  -2  16   19.32    1.33
   2   2 -15    8.27    1.03
  -2  -2  15    8.61    0.99
   2   2 -14    5.99    0.91
  -2  -2  14    5.49    0.89
   2   2 -13   81.52    2.03
  -2  -2  13   83.93    2.16
   2   2 -12  127.33    2.83
  -2  -2  12  126.10    2.79
   2   2 -11   90.78    2.06
  -2  -2  11   90.81    2.17
   2   2 -10   31.05    1.02
  -2  -2  10   30.12    1.05
   2   2  -9  305.34    5.92
  -2  -2   9  301.94    5.84
   2   2  -8  504.61    9.23
  -2  -2   8  514.74    9.45
   2   2  -7   88.79    2.36
  -2  -2   7   89.09    2.07
   2   2  -6   23.93    0.83
  -2  -2   6   23.83    0.89
   2   2  -5   85.77    2.06
  -2  -2   5   86.69    1.94
   2   2  -4 1790.56   42.97
  -2  -2   4 1781.87   59.68
   2   2  -3 1683.97   54.74
  -2  -2   3 1615.76   38.21
   2   2  -2   41.08    1.15
  -2  -2   2   40.84    1.16
   2   2   0  153.02    5.86
  -2  -2   0  238.46    6.45
   2   2   1  749.02   12.70
  -2  -2  -1  733.23   14.68
   2   2   2 1139.79   26.84
  -2  -2  -2 1193.45   22.99
   2   2   3 2422.26   78.96
   2   2   4  586.33   10.44
  -2  -2  -4  597.77   10.55
   2   2   5    1.37    0.27
  -2  -2  -5    1.33    0.27
   2   2   6  876.04   15.15
  -2  -2  -6  867.78   15.10
   2   2   7  405.81    7.52
  -2  -2  -7  402.71    7.48
   2   2   8  157.90    3.27
  -2  -2  -8  160.03    3.31
   2   2   9  497.70    8.94
  -2  -2  -9  495.74    8.95
   2   2  10  618.13   10.89
  -2  -2 -10  613.96   10.68
   2   2  11    7.68    0.65
  -2  -2 -11    7.04    0.64
   2   2  12  100.05    2.22
  -2  -2 -12   96.65    2.26
   2   2  13  201.92    3.99
  -2  -2 -13  201.86    4.13
   2   2  14   66.34    2.07
  -2  -2 -14   69.37    1.82
   2   2  15   28.77    1.34
  -2  -2 -15   29.69    1.36
   2   2  16    1.21    1.16
  -2  -2 -16    1.80    1.16
   2   2  17  112.16    2.97
  -2  -2 -17  106.69    3.24
   2   2  18   18.42    1.68
  -2  -2 -18   21.97    1.70
   2   2  19    5.63    1.93
  -2  -2 -19    6.66    1.81
   2   2  20    5.36    1.93
  -2  -2 -20    2.11    1.86
   2   2  21   20.09    2.21
  -2  -2 -21   21.31    2.43
   2   2  22    1.82    2.31
  -2  -2 -22    2.94    2.13
   2   2  23   -0.01    2.43
  -2  -2 -23   -0.24    2.88
   2   2  24    3.93    1.91
  -2  -2 -24    2.93    1.48
   2   2  25   11.87    3.37
  -2  -2 -25    5.34    3.85
   2   4 -25   -0.46    1.92
   2   4 -24   -0.31    1.36
  -2  -4  24    7.72    2.23
   2   4 -23    0.06    1.39
  -2  -4  23   -1.38    2.83
   2   4 -22    1.91    1.95
  -2  -4  22    0.52    1.99
   2   4 -21    1.75    2.77
  -2  -4  21    0.03    2.27
   2   4 -20    1.16    2.13
  -2  -4  20    0.66    1.75
   2   4 -19    1.69    1.69
  -2  -4  19    2.68    1.63
   2   4 -18   -1.67    1.83
  -2  -4  18    2.27    1.61
   2   4 -17    0.33    1.72
  -2  -4  17   -0.58    1.26
   2   4 -16   10.68    1.21
  -2  -4  16   12.65    1.42
   2   4 -15    2.73    1.01
  -2  -4  15    2.67    0.97
   2   4 -14   77.03    2.06
  -2  -4  14   74.26    2.10
   2   4 -13   28.67    1.13
  -2  -4  13   28.75    1.26
   2   4 -12  188.40    3.85
  -2  -4  12  193.22    4.14
   2   4 -11   23.57    0.93
  -2  -4  11   24.07    0.96
   2   4 -10   15.14    0.79
  -2  -4  10   15.70    0.80
   2   4  -9  693.48   12.63
  -2  -4   9  695.29   14.44
   2   4  -8   11.35    0.59
  -2  -4   8   11.43    0.72
   2   4  -7    8.62    0.60
  -2  -4   7    7.57    0.63
   2   4  -6  108.34    2.88
  -2  -4   6  104.03    2.71
   2   4  -5  941.73   16.21
  -2  -4   5  971.16   19.51
   2   4  -4  456.07    9.80
  -2  -4   4  450.64   12.02
   2   4  -3   99.17    2.11
  -2  -4   3   98.72    2.48
   2   4  -2  108.64    2.19
  -2  -4   2  108.72    2.26
   2   4  -1  204.16    4.57
  -2  -4   1  208.75    4.69
   2   4   0  675.19   11.74
  -2  -4   0  668.81   11.82
   2   4   1    8.23    0.33
  -2  -4  -1    8.43    0.41
   2   4   2   54.59    1.43
  -2  -4  -2   54.41    1.51
   2   4   3 3396.89   77.93
  -2  -4  -3 3080.23   72.37
   2   4   4 1002.74   16.83
  -2  -4  -4  965.80   24.21
   2   4   5  959.12   18.64
  -2  -4  -5  977.78   24.21
   2   4   6  310.09    6.54
  -2  -4  -6  303.91    5.80
   2   4   7  127.04    2.64
  -2  -4  -7  127.49    3.21
   2   4   8  142.37    3.02
  -2  -4  -8  145.49    3.06
   2   4   9  197.67    3.90
  -2  -4  -9  195.69    3.86
   2   4  10  305.03    5.85
  -2  -4 -10  305.75    5.73
   2   4  11   27.59    1.10
  -2  -4 -11   28.80    1.16
   2   4  12   11.28    0.92
  -2  -4 -12   13.25    0.84
   2   4  13  158.83    3.28
  -2  -4 -13  156.95    3.30
   2   4  14  166.00    3.50
  -2  -4 -14  163.31    3.54
   2   4  15    0.86    1.04
  -2  -4 -15    0.22    1.21
   2   4  16   29.84    1.46
  -2  -4 -16   32.40    1.57
   2   4  17  150.21    4.34
  -2  -4 -17  150.91    3.77
   2   4  18    8.04    1.49
  -2  -4 -18    6.17    1.52
   2   4  19    1.39    1.77
  -2  -4 -19    2.95    1.71
   2   4  20    2.34    2.10
  -2  -4 -20    5.78    2.10
   2   4  21   23.74    2.65
  -2  -4 -21   24.29    2.44
   2   4  22    0.31    2.82
  -2  -4 -22    1.12    2.40
   2   4  23    1.08    2.70
  -2  -4 -23   -1.06    2.59
   2   4  24   -2.67    3.12
  -2  -4 -24    3.49    1.51
  -2  -4 -25   -1.03    2.47
   2   6 -25   12.08    4.07
  -2  -6  25    0.67    2.61
   2   6 -24    1.36    2.11
  -2  -6  24   10.38    2.96
   2   6 -23    0.71    2.02
  -2  -6  23   -0.39    2.92
   2   6 -22    7.22    2.30
  -2  -6  22    9.61    1.91
   2   6 -21    2.07    2.11
  -2  -6  21   -0.35    2.01
   2   6 -20    7.60    2.00
  -2  -6  20    8.13    1.93
   2   6 -19    2.93    2.15
  -2  -6  19    3.45    1.92
   2   6 -18   26.98    2.05
  -2  -6  18   21.80    1.77
   2   6 -17    3.15    1.41
  -2  -6  17    3.41    1.39
   2   6 -16   43.71    1.71
  -2  -6  16   43.12    1.95
   2   6 -15    0.33    1.11
  -2  -6  15    1.30    1.17
   2   6 -14   10.25    0.97
  -2  -6  14    9.88    1.03
   2   6 -13    0.19    0.83
  -2  -6  13    1.26    0.80
   2   6 -12   28.50    1.09
  -2  -6  12   29.37    1.09
   2   6 -11   81.95    2.74
  -2  -6  11   80.57    2.01
   2   6 -10    0.62    0.72
  -2  -6  10    0.97    0.69
   2   6  -9   -0.08    0.65
  -2  -6   9   -0.76    0.65
   2   6  -8   47.68    1.48
  -2  -6   8   47.44    1.31
   2   6  -7  346.98    7.61
  -2  -6   7  350.89    6.73
   2   6  -6  604.13   10.84
  -2  -6   6  598.83   12.38
   2   6  -5   37.93    1.21
  -2  -6   5   37.17    1.52
   2   6  -4    5.60    0.47
  -2  -6   4    5.96    0.43
   2   6  -3   92.04    2.38
  -2  -6   3   90.48    2.00
   2   6  -2  171.59    4.01
  -2  -6   2  170.21    4.12
   2   6  -1    6.72    0.43
  -2  -6   1    7.56    0.45
   2   6   0    7.16    0.38
  -2  -6   0    7.70    0.39
   2   6   1   80.56    2.06
  -2  -6  -1   79.01    2.02
   2   6   2 1449.50   33.54
  -2  -6  -2 1483.55   28.79
   2   6   3 1030.30   25.35
  -2  -6  -3 1011.04   35.91
   2   6   4  194.57    5.49
  -2  -6  -4  192.32    5.63
   2   6   5  393.53   10.60
  -2  -6  -5  388.25   10.81
   2   6   6  608.92   12.39
  -2  -6  -6  598.23   16.02
   2   6   7   16.26    0.95
  -2  -6  -7   15.96    0.76
   2   6   8  125.38    2.63
  -2  -6  -8  127.12    3.14
   2   6   9    5.76    0.58
  -2  -6  -9    5.53    0.55
   2   6  10  384.49    7.09
  -2  -6 -10  388.26    8.45
   2   6  11   93.25    2.13
  -2  -6 -11   91.66    2.12
   2   6  12   75.05    1.81
  -2  -6 -12   74.39    1.87
   2   6  13    8.67    0.87
  -2  -6 -13    8.08    0.94
   2   6  14  101.66    2.50
  -2  -6 -14  103.72    2.61
   2   6  15   17.99    1.21
  -2  -6 -15   17.97    1.35
   2   6  16   39.23    1.92
  -2  -6 -16   38.62    1.72
   2   6  17   21.03    1.86
  -2  -6 -17   19.90    1.82
   2   6  18    0.95    1.66
  -2  -6 -18    3.65    2.26
   2   6  19    6.63    1.64
  -2  -6 -19    6.58    1.68
   2   6  20    8.64    2.20
  -2  -6 -20    7.59    2.19
   2   6  21   -0.90    2.31
  -2  -6 -21    0.50    2.22
   2   6  22    4.68    1.64
  -2  -6 -22    6.58    2.41
   2   6  23   -0.74    2.05
  -2  -6 -23   -1.28    2.12
   2   6  24   13.53    3.66
   2   8 -23    2.86    4.47
  -2  -8  23    1.37    2.86
   2   8 -22    3.43    1.63
  -2  -8  22    1.40    2.18
   2   8 -21    0.82    2.01
  -2  -8  21    3.54    1.77
   2   8 -20   -0.81    1.94
  -2  -8  20    2.21    2.17
   2   8 -19    2.86    2.03
  -2  -8  19    2.51    2.17
   2   8 -18    9.21    1.71
  -2  -8  18   10.59    1.98
   2   8 -17    0.99    1.48
  -2  -8  17    0.19    1.64
   2   8 -16   73.05    2.34
  -2  -8  16   75.62    2.34
   2   8 -15   13.21    1.50
  -2  -8  15   12.34    1.36
   2   8 -14   25.57    1.45
  -2  -8  14   23.54    1.23
   2   8 -13    2.10    0.98
  -2  -8  13    1.79    0.97
   2   8 -12   68.60    2.06
  -2  -8  12   66.14    2.43
   2   8 -11    1.01    0.85
  -2  -8  11    2.24    0.91
   2   8 -10  363.02    6.48
  -2  -8  10  361.18    7.61
   2   8  -9  425.50    8.67
  -2  -8   9  427.55    7.85
   2   8  -8   19.47    1.34
  -2  -8   8   20.31    0.89
   2   8  -7    2.47    0.59
  -2  -8   7    3.46    0.58
   2   8  -6   59.59    2.23
  -2  -8   6   63.05    1.84
   2   8  -5  504.65   10.44
  -2  -8   5  506.53   10.67
   2   8  -4  334.04    8.81
  -2  -8   4  340.33    8.99
   2   8  -3   11.86    0.62
  -2  -8   3   12.03    0.60
   2   8  -2   57.29    1.42
  -2  -8   2   58.25    1.62
   2   8  -1  273.36    6.03
  -2  -8   1  277.32   10.72
   2   8   0  615.08   11.08
  -2  -8   0  611.70   11.15
   2   8   1    4.24    0.57
  -2  -8  -1    3.95    0.39
   2   8   2  427.02   16.18
  -2  -8  -2  422.96   16.81
   2   8   3  325.77    9.16
  -2  -8  -3  313.60   12.85
   2   8   4   66.29    2.41
  -2  -8  -4   64.13    2.52
   2   8   5   72.47    2.52
  -2  -8  -5   75.23    2.81
   2   8   6 1005.53   24.50
  -2  -8  -6 1036.73   26.01
   2   8   7   16.04    1.04
  -2  -8  -7   16.36    1.14
   2   8   8  111.39    3.37
  -2  -8  -8  111.35    3.69
   2   8   9    1.53    0.63
  -2  -8  -9    2.39    0.88
   2   8  10  392.08    8.27
  -2  -8 -10  403.01    7.64
   2   8  11   63.15    1.70
  -2  -8 -11   58.31    2.49
   2   8  12   18.45    1.27
  -2  -8 -12   18.28    1.21
   2   8  13  196.25    4.67
  -2  -8 -13  195.57    4.82
   2   8  14  227.71    4.71
  -2  -8 -14  233.34    5.67
   2   8  15    1.22    1.02
  -2  -8 -15    2.03    1.06
   2   8  16    6.83    1.31
  -2  -8 -16    6.32    1.35
   2   8  17   41.15    2.00
  -2  -8 -17   39.48    1.95
   2   8  18   11.50    1.76
  -2  -8 -18   11.10    2.90
   2   8  19    1.17    2.11
  -2  -8 -19   -0.13    1.96
   2   8  20    2.82    2.31
  -2  -8 -20    4.19    2.58
   2   8  21   13.37    2.56
  -2  -8 -21   12.74    2.54
   2   8  22    4.45    1.38
  -2  -8 -22    5.78    1.85
  -2  -8 -23    0.90    2.66
   2  10 -22    1.20    3.19
   2  10 -21   -0.73    1.24
  -2 -10  21   -1.31    2.26
   2  10 -20    1.74    2.02
  -2 -10  20    2.94    1.92
   2  10 -19   -0.36    2.86
  -2 -10  19    1.74    2.14
   2  10 -18    4.57    1.88
  -2 -10  18    2.95    1.89
   2  10 -17    3.91    1.59
  -2 -10  17    1.92    1.70
   2  10 -16    5.93    1.47
  -2 -10  16    5.85    1.99
   2  10 -15    5.84    1.49
  -2 -10  15    5.07    1.31
   2  10 -14    6.58    1.14
  -2 -10  14    6.53    1.28
   2  10 -13   26.55    1.47
  -2 -10  13   24.33    1.26
   2  10 -12    7.56    0.94
  -2 -10  12    7.65    0.97
   2  10 -11    8.16    0.82
  -2 -10  11    5.40    0.96
   2  10 -10   -0.14    0.75
  -2 -10  10    0.62    0.75
   2  10  -9  177.99    3.96
  -2 -10   9  171.39    4.82
   2  10  -8  322.41    8.19
  -2 -10   8  307.22    6.49
   2  10  -7   88.59    2.78
  -2 -10   7   88.02    2.23
   2  10  -6    3.15    0.97
  -2 -10   6    1.81    0.93
   2  10  -5  570.91   13.99
  -2 -10   5  573.24   11.55
   2  10  -4    7.19    0.60
  -2 -10   4    6.64    0.51
   2  10  -3  232.88    6.29
  -2 -10   3  228.41    4.48
   2  10  -2   59.18    1.72
  -2 -10   2   57.98    1.65
   2  10  -1  374.45    6.96
  -2 -10   1  376.79    7.93
   2  10   0   14.94    0.87
  -2 -10   0   15.12    0.62
   2  10   1    7.21    0.49
  -2 -10  -1    6.73    0.59
   2  10   2  120.68    3.90
  -2 -10  -2  117.68    2.59
   2  10   3  266.05    7.44
  -2 -10  -3  257.14    7.79
   2  10   4  109.53    3.48
  -2 -10  -4  112.30    3.73
   2  10   5  334.13    8.75
  -2 -10  -5  333.59   12.85
   2  10   6  104.79    3.27
  -2 -10  -6  108.35    3.68
   2  10   7   25.15    1.34
  -2 -10  -7   26.63    1.43
   2  10   8  112.92    3.59
  -2 -10  -8  109.44    3.55
   2  10   9   54.70    2.16
  -2 -10  -9   51.95    2.11
   2  10  10   20.85    1.39
  -2 -10 -10   25.57    1.54
   2  10  11   34.19    1.75
  -2 -10 -11   30.86    1.74
   2  10  12   22.01    1.67
  -2 -10 -12   22.88    1.72
   2  10  13  184.39    5.41
  -2 -10 -13  194.05    6.04
   2  10  14    9.29    1.30
  -2 -10 -14    9.17    1.28
   2  10  15    0.05    1.54
  -2 -10 -15    1.02    1.89
   2  10  16   10.25    1.67
  -2 -10 -16    9.87    1.77
   2  10  17   77.81    3.41
  -2 -10 -17   74.73    2.89
   2  10  18   -0.05    2.12
  -2 -10 -18   -0.27    2.20
   2  10  19    3.54    2.23
  -2 -10 -19    3.19    2.50
   2  10  20    0.08    2.61
  -2 -10 -20    2.69    2.86
   2  10  21    8.21    2.28
  -2 -10 -21   10.94    2.61
   2  12 -21    0.78    4.60
  -2 -12  21   -0.40    3.97
   2  12 -20    1.37    2.85
  -2 -12  20    3.41    2.28
   2  12 -19    2.22    2.18
  -2 -12  19    3.02    2.32
   2  12 -18   12.36    2.36
  -2 -12  18   14.29    2.33
   2  12 -17    6.91    2.51
  -2 -12  17    7.32    2.01
   2  12 -16   22.77    2.06
  -2 -12  16   22.43    1.99
   2  12 -15   -0.15    1.64
  -2 -12  15   -0.09    1.55
   2  12 -14    1.46    1.29
  -2 -12  14    0.22    1.82
   2  12 -13   11.54    1.79
  -2 -12  13    7.80    1.51
   2  12 -12    2.94    0.99
  -2 -12  12    4.06    1.48
   2  12 -11   10.40    0.86
  -2 -12  11   10.59    2.39
   2  12 -10    5.32    1.26
  -2 -12  10    5.19    1.33
   2  12  -9   57.38    2.33
  -2 -12   9   60.56    2.36
   2  12  -8   58.27    2.13
  -2 -12   8   58.13    2.20
   2  12  -7   34.91    1.60
  -2 -12   7   33.69    1.58
   2  12  -6  142.21    4.00
  -2 -12   6  141.16    3.17
   2  12  -5   46.26    1.35
  -2 -12   5   47.57    1.39
   2  12  -4   14.02    0.75
  -2 -12   4   13.89    0.68
   2  12  -3    2.67    0.62
  -2 -12   3    2.88    0.55
   2  12  -2  319.58    6.16
  -2 -12   2  311.97    5.90
   2  12  -1  175.93    5.03
  -2 -12   1  175.54    5.03
   2  12   0   62.76    1.64
  -2 -12   0   63.77    1.65
   2  12   1   23.64    0.98
  -2 -12  -1   21.74    0.84
   2  12   2  282.94    5.42
  -2 -12  -2  283.65    6.48
   2  12   3  132.89    4.33
  -2 -12  -3  133.40    3.25
   2  12   4  122.22    3.69
  -2 -12  -4  117.70    6.21
   2  12   5   29.99    1.51
  -2 -12  -5   27.43    1.51
   2  12   6  189.74    5.52
  -2 -12  -6  186.99    5.45
   2  12   7   64.74    2.40
  -2 -12  -7   61.47    3.22
   2  12   8   92.82    2.99
  -2 -12  -8   92.94    3.28
   2  12   9  115.54    3.86
  -2 -12  -9  107.41    3.65
   2  12  10   78.34    4.32
  -2 -12 -10   81.57    3.10
   2  12  11    9.70    1.57
  -2 -12 -11    8.91    1.59
   2  12  12    5.30    1.48
  -2 -12 -12    3.22    1.43
   2  12  13    3.58    1.61
  -2 -12 -13    3.88    1.75
   2  12  14   13.36    1.87
  -2 -12 -14   11.87    1.78
   2  12  15    1.14    2.34
  -2 -12 -15    2.33    2.29
   2  12  16   28.18    2.55
  -2 -12 -16   28.21    2.63
   2  12  17   27.16    3.38
  -2 -12 -17   24.07    4.33
   2  12  18    4.16    2.95
  -2 -12 -18    2.01    2.39
   2  12  19    0.97    2.90
  -2 -12 -19   -0.75    2.80
   2  12  20    2.59    2.91
  -2 -12 -20    5.73    2.73
  -2 -14  20    0.36    4.09
   2  14 -19   -2.13    3.09
  -2 -14  19    1.55    3.07
   2  14 -18   -1.41    3.09
  -2 -14  18   -2.48    3.10
   2  14 -17    0.54    3.13
  -2 -14  17   -2.38    3.13
   2  14 -16    5.15    2.85
  -2 -14  16    9.20    2.82
   2  14 -15   -0.03    2.51
  -2 -14  15    1.04    2.55
   2  14 -14    2.13    1.93
  -2 -14  14    0.05    2.04
   2  14 -13    5.68    1.94
  -2 -14  13    4.61    1.73
   2  14 -12   64.76    3.00
  -2 -14  12   61.16    2.96
   2  14 -11    1.77    1.80
  -2 -14  11    1.07    1.57
   2  14 -10    8.81    1.47
  -2 -14  10   10.05    1.55
   2  14  -9    7.55    1.58
  -2 -14   9    7.56    1.58
   2  14  -8   58.81    2.46
  -2 -14   8   64.77    3.59
   2  14  -7   42.60    2.07
  -2 -14   7   45.53    2.03
   2  14  -6    0.70    1.07
  -2 -14   6    0.36    1.58
   2  14  -5   89.52    3.04
  -2 -14   5   89.11    2.29
   2  14  -4  204.22    5.73
  -2 -14   4  205.10    3.93
   2  14  -3    1.53    0.75
  -2 -14   3    1.04    0.65
   2  14  -2  326.00    7.16
  -2 -14   2  316.87    8.32
   2  14  -1   87.61    2.46
  -2 -14   1   89.91    2.47
   2  14   0    1.04    0.75
  -2 -14   0    0.79    1.14
   2  14   1   29.79    1.16
  -2 -14  -1   28.95    1.15
   2  14   2   53.68    1.50
  -2 -14  -2   53.72    1.81
   2  14   3   47.29    2.17
  -2 -14  -3   45.63    2.00
   2  14   4    0.40    1.11
  -2 -14  -4   -0.82    1.48
   2  14   5    4.37    1.19
  -2 -14  -5    4.39    0.98
   2  14   6  297.30    8.39
  -2 -14  -6  296.90    8.19
   2  14   7   18.39    1.57
  -2 -14  -7   16.00    1.54
   2  14   8    9.14    1.48
  -2 -14  -8    8.50    1.48
   2  14   9   24.23    2.48
  -2 -14  -9   22.35    1.83
   2  14  10  274.31    8.34
  -2 -14 -10  269.88    8.90
   2  14  11   14.87    1.75
  -2 -14 -11   13.44    1.78
   2  14  12    3.65    1.60
  -2 -14 -12    2.39    1.61
   2  14  13   54.57    3.16
  -2 -14 -13   52.85    3.15
   2  14  14   19.91    2.28
  -2 -14 -14   20.27    2.37
   2  14  15    6.58    2.30
  -2 -14 -15    9.67    2.51
   2  14  16    0.16    2.20
  -2 -14 -16    1.03    2.34
   2  14  17    4.11    2.94
  -2 -14 -17    0.20    4.56
   2  14  18   13.23    2.71
  -2 -14 -18   13.62    2.67
   2  14  19    1.19    2.66
  -2 -14 -19    2.98    2.57
   2  16 -18    9.47    1.99
  -2 -16  18    7.52    2.14
   2  16 -17    0.46    2.44
  -2 -16  17   -0.28    2.55
   2  16 -16    1.60    2.79
  -2 -16  16    4.88    2.84
   2  16 -15    2.82    2.53
  -2 -16  15   -1.15    2.91
   2  16 -14    2.18    2.13
  -2 -16  14    1.59    2.15
   2  16 -13   44.34    3.11
  -2 -16  13   40.83    2.95
   2  16 -12    2.72    1.98
  -2 -16  12    1.83    2.00
   2  16 -11    4.20    2.43
  -2 -16  11    7.90    1.82
   2  16 -10   10.06    2.83
  -2 -16  10   10.65    1.98
   2  16  -9   23.05    2.05
  -2 -16   9   21.67    2.00
   2  16  -8   10.15    1.80
  -2 -16   8    7.43    2.49
   2  16  -7    3.22    1.38
  -2 -16   7    5.02    1.88
   2  16  -6    3.06    1.50
  -2 -16   6    2.02    1.49
   2  16  -5   88.69    3.26
  -2 -16   5   93.13    3.25
   2  16  -4    0.39    0.98
  -2 -16   4    0.38    1.03
   2  16  -3    1.15    1.07
  -2 -16   3   -0.17    1.67
   2  16  -2   13.11    1.35
  -2 -16   2   14.57    1.40
   2  16  -1  118.43    3.38
  -2 -16   1  118.46    2.90
   2  16   0    3.40    0.85
  -2 -16   0    2.77    1.72
   2  16   1   30.46    1.49
  -2 -16  -1   30.77    1.50
  -2 -16  -2    1.59    1.32
   2  16   3   11.50    1.38
  -2 -16  -3    9.65    1.46
   2  16   4    9.21    1.50
  -2 -16  -4    7.80    2.07
   2  16   5   39.16    2.33
  -2 -16  -5   40.14    2.09
   2  16   6    0.57    2.00
  -2 -16  -6    0.98    1.54
   2  16   7   67.22    2.82
  -2 -16  -7   67.79    3.04
   2  16   8    6.57    1.73
  -2 -16  -8    6.08    1.76
   2  16   9  191.44    6.08
  -2 -16  -9  185.53    5.83
   2  16  10    1.01    1.80
  -2 -16 -10    2.99    1.74
   2  16  11   -1.84    2.71
  -2 -16 -11   -1.56    2.01
   2  16  12   18.94    2.23
  -2 -16 -12   23.65    2.44
   2  16  13   34.58    3.03
  -2 -16 -13   36.80    2.92
   2  16  14    2.97    2.75
  -2 -16 -14   -0.61    2.42
   2  16  15    4.99    2.56
  -2 -16 -15    2.47    3.32
   2  16  16    0.74    2.51
  -2 -16 -16    1.31    2.60
   2  16  17   17.65    3.10
  -2 -16 -17   15.52    2.95
   2  16  18    3.53    2.78
  -2 -16 -18   -1.11    2.59
   2  18 -17    0.40    2.23
  -2 -18  17    0.25    1.88
   2  18 -16    4.81    1.95
  -2 -18  16    2.51    1.93
   2  18 -15    1.72    3.31
  -2 -18  15   -2.38    2.78
   2  18 -14   -0.11    3.14
  -2 -18  14    1.80    2.88
   2  18 -13    1.03    2.34
  -2 -18  13   -0.62    2.71
   2  18 -12    8.18    2.63
  -2 -18  12    7.73    2.90
   2  18 -11   -1.31    2.22
  -2 -18  11    0.98    2.33
   2  18 -10    1.26    3.55
  -2 -18  10   -1.09    2.42
   2  18  -9   18.09    2.41
  -2 -18   9   17.39    2.35
   2  18  -8    1.11    2.08
  -2 -18   8   -1.14    2.05
   2  18  -7    6.23    3.00
  -2 -18   7    5.83    2.04
   2  18  -6   -0.03    1.87
  -2 -18   6    0.78    2.65
   2  18  -5   11.09    1.91
  -2 -18   5   11.24    1.94
   2  18  -4    7.24    1.91
  -2 -18   4    8.79    2.76
   2  18  -3   10.14    1.75
  -2 -18   3   10.49    1.77
   2  18  -2  135.61    6.83
  -2 -18   2  140.24    4.37
   2  18  -1   55.32    2.20
  -2 -18   1   57.25    3.11
   2  18   0   18.96    1.94
  -2 -18   0   17.69    1.90
   2  18   1   25.66    1.69
  -2 -18  -1   27.44    1.76
   2  18   2    4.88    2.38
  -2 -18  -2    5.98    1.85
   2  18   3   51.93    2.76
  -2 -18  -3   54.45    4.10
   2  18   4   29.72    2.30
  -2 -18  -4   32.79    2.39
   2  18   5    6.72    1.94
  -2 -18  -5    7.31    1.75
   2  18   6   50.24    2.77
  -2 -18  -6   55.38    4.35
   2  18   7   33.69    3.68
  -2 -18  -7   32.07    2.52
   2  18   8    0.05    2.13
  -2 -18  -8    1.00    2.06
   2  18   9    4.19    2.06
  -2 -18  -9    3.80    2.25
   2  18  10   12.34    2.33
  -2 -18 -10    8.24    2.26
   2  18  11    8.38    2.65
  -2 -18 -11    7.23    2.35
   2  18  12   11.10    2.92
  -2 -18 -12    8.50    2.36
   2  18  13   18.80    3.11
  -2 -18 -13   22.88    2.82
   2  18  14    0.50    3.08
  -2 -18 -14    2.45    3.65
   2  18  15   13.48    3.32
  -2 -18 -15   15.81    3.05
   2  18  16   -0.04    3.18
  -2 -18 -16    1.84    3.10
   2  18  17    2.41    1.66
  -2 -18 -17    7.24    2.35
   2  20 -15    0.33    2.11
  -2 -20  15    1.45    2.38
   2  20 -14    1.68    3.35
  -2 -20  14    4.09    2.60
   2  20 -13   -0.18    2.52
  -2 -20  13    0.56    3.77
   2  20 -12    3.87    3.75
  -2 -20  12    0.59    4.37
   2  20 -11    8.90    2.95
  -2 -20  11    5.34    4.44
   2  20 -10   -1.21    2.81
  -2 -20  10    0.06    2.53
   2  20  -9   -0.81    2.48
  -2 -20   9    0.94    2.58
   2  20  -8   15.07    2.91
  -2 -20   8   13.57    4.33
   2  20  -7    1.62    2.71
  -2 -20   7    0.83    2.67
   2  20  -6    5.21    2.63
  -2 -20   6    7.57    3.69
   2  20  -5    0.57    4.07
  -2 -20   5    5.34    2.59
   2  20  -4   29.42    2.98
  -2 -20   4   33.25    3.96
   2  20  -3    6.91    2.20
  -2 -20   3   12.34    2.16
   2  20  -2   31.52    2.95
  -2 -20   2   29.93    2.94
   2  20  -1   42.74    2.61
  -2 -20   1   42.41    3.31
   2  20   0    4.39    1.92
  -2 -20   0    7.42    3.28
   2  20   1    0.67    2.32
  -2 -20  -1    5.13    2.32
   2  20   2   41.07    3.08
  -2 -20  -2   43.03    3.05
   2  20   3   -1.55    2.46
  -2 -20  -3   -0.09    3.36
   2  20   4   10.85    2.63
  -2 -20  -4   13.81    2.63
   2  20   5   27.91    2.98
  -2 -20  -5   28.65    2.91
   2  20   6   61.41    4.02
  -2 -20  -6   61.28    4.05
   2  20   7    6.56    2.64
  -2 -20  -7    7.47    2.66
   2  20   8    1.40    2.51
  -2 -20  -8    1.74    2.56
   2  20   9   10.12    2.86
  -2 -20  -9   12.16    2.91
   2  20  10   36.53    3.25
  -2 -20 -10   32.92    3.49
   2  20  11   -0.74    2.31
  -2 -20 -11    0.09    4.65
   2  20  12    7.25    2.37
  -2 -20 -12    0.92    2.96
   2  20  13    0.06    4.50
  -2 -20 -13    1.60    2.68
   2  20  14   15.13    2.81
  -2 -20 -14   15.33    2.74
   2  20  15   -1.25    2.37
  -2 -20 -15    0.73    2.26
  -2 -22  14    0.11    2.60
   2  22 -13    0.35    1.92
  -2 -22  13    3.74    1.99
   2  22 -12    1.50    2.12
  -2 -22  12   -0.79    2.04
   2  22 -11    0.58    2.36
  -2 -22  11    6.58    2.23
   2  22 -10   -0.34    4.75
  -2 -22  10   -0.95    2.72
   2  22  -9    6.59    2.96
  -2 -22   9    4.48    2.96
   2  22  -8    3.88    3.20
  -2 -22   8   -0.42    2.92
   2  22  -7    2.14    4.80
  -2 -22   7    1.17    5.09
   2  22  -6   22.92    3.53
  -2 -22   6   21.73    3.62
   2  22  -5   23.42    3.62
  -2 -22   5   27.55    3.60
   2  22  -4    0.62    4.22
  -2 -22   4   -1.35    4.44
   2  22  -3    2.91    4.48
   2  22  -2   -1.54    2.22
  -2 -22   2   -0.52    2.31
   2  22  -1   11.10    2.73
  -2 -22   1   13.62    3.98
   2  22   0   -0.13    3.87
  -2 -22   0    1.02    3.07
   2  22   1    6.95    3.21
  -2 -22  -1   11.59    4.39
   2  22   2    1.50    3.20
  -2 -22  -2   -0.56    3.20
   2  22   3   -1.94    3.14
  -2 -22  -3    0.75    4.28
   2  22   4    0.37    2.88
  -2 -22  -4    1.39    3.03
   2  22   5    7.75    2.83
  -2 -22  -5   12.35    3.67
   2  22   6    1.27    2.36
  -2 -22  -6    1.19    3.20
   2  22   7    7.16    2.73
  -2 -22  -7    8.91    3.91
   2  22   8   10.14    2.58
  -2 -22  -8   16.62    3.02
   2  22   9    4.95    2.30
  -2 -22  -9   10.80    3.33
   2  22  10    0.90    2.22
  -2 -22 -10   -0.43    2.69
   2  22  11    1.47    2.71
  -2 -22 -11   -1.19    2.15
  -2 -22 -12    1.54    4.13
  -2 -22 -13   11.74    4.00
   2  24 -12   -0.24    2.10
  -2 -24  11    1.19    1.75
   2  24 -10    0.08    4.36
  -2 -24  10   -1.10    2.30
  -2 -24   9   12.98    1.78
   2  24  -8    0.61    3.88
  -2 -24   8   -0.28    1.98
   2  24  -7    0.29    2.28
  -2 -24   7    0.69    3.48
   2  24  -6   -1.72    2.91
  -2 -24   6   -0.48    1.84
   2  24  -5    2.33    4.84
  -2 -24   5    5.63    2.48
   2  24  -4   -1.66    3.91
  -2 -24   4    2.13    5.05
   2  24  -3    1.39    4.31
  -2 -24   3    4.03    3.36
   2  24  -2   -2.03    1.86
   2  24  -1    6.82    2.43
  -2 -24   1    7.15    4.48
   2  24   0    7.65    3.93
  -2 -24   0    0.08    2.87
  -2 -24  -1    0.60    2.08
   2  24   2    8.66    4.00
  -2 -24  -2    8.26    5.25
   2  24   3   13.47    3.24
  -2 -24  -3   15.08    5.15
   2  24   4    1.76    2.79
  -2 -24  -4    4.71    5.75
   2  24   5   13.73    3.52
  -2 -24  -5   15.97    3.58
   2  24   6   15.19    3.08
  -2 -24  -6   11.44    3.55
   2  24   7    5.65    2.94
  -2 -24  -7    0.62    3.12
   2  24   8   -1.21    2.11
  -2 -24  -8    0.61    2.43
   2  24   9   -1.19    2.76
  -2 -24  -9    1.84    2.65
  -2 -24 -10    3.24    3.54
  -2 -24 -11    7.58    1.63
   2  24  12    0.44    2.92
  -2 -24 -12   -0.16    2.81
   2  26  -5    8.27    3.40
   2  26  -4    8.31    3.16
  -2 -26   3   -1.04    2.90
  -2 -26  -3    0.06    2.97
   2  26   4    0.51    2.98
   2  26   8   -0.62    2.11
  -2 -26  -8    0.21    2.98
   2  26   9    0.58    2.71
   3   1 -24   -0.92    1.46
  -3  -1  24   -0.42    1.53
   3   1 -23   -0.26    2.17
  -3  -1  23    0.91    2.33
   3   1 -22   10.06    2.30
  -3  -1  22   10.22    2.26
   3   1 -21   13.87    2.10
  -3  -1  21   15.66    2.25
   3   1 -20   12.89    1.88
  -3  -1  20   10.95    1.89
   3   1 -19    0.69    1.58
  -3  -1  19   -0.12    1.49
   3   1 -18   31.40    1.78
  -3  -1  18   32.33    1.75
   3   1 -17   10.12    1.37
  -3  -1  17    8.65    1.43
   3   1 -16    9.29    1.22
  -3  -1  16    8.54    1.17
   3   1 -15    5.16    1.00
  -3  -1  15    4.15    1.10
   3   1 -14  168.10    3.48
  -3  -1  14  166.78    3.46
   3   1 -13   45.01    1.43
  -3  -1  13   45.97    1.44
   3   1 -12    0.50    0.67
  -3  -1  12    0.77    0.76
   3   1 -11   27.42    0.99
  -3  -1  11   26.73    1.08
   3   1 -10  626.17   11.79
  -3  -1  10  634.19   11.78
   3   1  -9   13.30    0.72
  -3  -1   9   13.99    0.72
   3   1  -8    5.28    0.53
  -3  -1   8    5.06    0.49
   3   1  -7   38.29    1.16
  -3  -1   7   38.76    1.20
   3   1  -6  224.89    5.27
  -3  -1   6  231.22    4.70
   3   1  -5  125.15    2.75
  -3  -1   5  127.89    2.83
   3   1  -4  264.53    5.34
  -3  -1   4  266.23    6.08
   3   1  -3  326.84    7.23
  -3  -1   3  320.01    8.53
   3   1  -2  413.73    8.87
  -3  -1   2  411.49   10.93
   3   1  -1   13.97    0.46
  -3  -1   1   13.61    0.45
   3   1   0  431.86   11.05
  -3  -1   0  428.25   15.67
   3   1   1  250.57    9.51
  -3  -1  -1  260.76    6.98
   3   1   2  800.36   14.04
  -3  -1  -2  752.74   13.29
   3   1   3  410.65    7.69
  -3  -1  -3  399.63    7.50
   3   1   4   27.92    0.97
  -3  -1  -4   27.08    0.83
   3   1   5  601.25   10.90
  -3  -1  -5  610.27   11.19
   3   1   6   65.46    1.59
  -3  -1  -6   65.35    1.57
   3   1   7   17.77    0.77
  -3  -1  -7   16.77    0.67
   3   1   8  208.81    4.26
  -3  -1  -8  207.26    4.21
   3   1   9   65.88    1.55
  -3  -1  -9   66.56    1.63
   3   1  10  232.86    4.51
  -3  -1 -10  238.20    5.26
   3   1  11    5.60    0.59
  -3  -1 -11    5.16    0.60
   3   1  12  285.11    5.17
  -3  -1 -12  292.14    5.42
   3   1  13    0.60    0.73
  -3  -1 -13    0.80    0.87
   3   1  14   64.35    1.77
  -3  -1 -14   63.27    1.69
   3   1  15    4.43    0.99
  -3  -1 -15    5.08    1.00
   3   1  16    0.76    1.06
  -3  -1 -16    0.42    1.08
   3   1  17   -0.93    1.46
  -3  -1 -17    0.75    1.33
   3   1  18   47.07    2.45
  -3  -1 -18   48.45    2.45
   3   1  19   10.25    2.63
  -3  -1 -19    9.82    1.84
   3   1  20    0.53    1.83
  -3  -1 -20    0.98    2.06
   3   1  21    8.25    2.37
  -3  -1 -21    9.89    2.23
   3   1  22    2.61    2.49
  -3  -1 -22    0.91    2.38
   3   1  23    4.45    1.42
  -3  -1 -23    2.26    1.77
   3   1  24    1.03    2.43
  -3  -1 -24   -0.68    1.90
  -3  -3  25    8.55    2.84
   3   3 -24    0.03    1.70
   3   3 -23    0.06    2.18
  -3  -3  23    0.24    2.36
   3   3 -22    0.33    2.09
  -3  -3  22    0.98    2.27
   3   3 -21   34.36    2.45
  -3  -3  21   39.27    2.92
   3   3 -20   -0.67    2.00
  -3  -3  20    1.19    1.81
   3   3 -19    2.98    1.84
  -3  -3  19    2.90    2.12
   3   3 -18   -0.15    1.49
  -3  -3  18   -0.65    1.52
   3   3 -17   72.86    2.70
  -3  -3  17   77.04    2.30
   3   3 -16   -0.94    1.22
  -3  -3  16   -0.74    1.11
   3   3 -15   46.68    1.92
  -3  -3  15   46.50    1.97
   3   3 -14    8.30    0.94
  -3  -3  14    7.99    1.01
   3   3 -13  189.37    3.89
  -3  -3  13  184.00    3.89
   3   3 -12    9.62    1.07
  -3  -3  12    9.99    0.86
   3   3 -11  496.27    9.08
  -3  -3  11  497.26   10.43
   3   3 -10   62.52    1.91
  -3  -3  10   62.16    1.61
   3   3  -9   95.01    2.27
  -3  -3   9   96.20    2.22
   3   3  -8   30.98    1.18
  -3  -3   8   32.66    1.02
   3   3  -7 1143.42   20.01
  -3  -3   7 1148.50   19.91
   3   3  -6   25.63    1.02
  -3  -3   6   27.49    0.91
   3   3  -5   19.22    0.72
  -3  -3   5   17.17    0.77
   3   3  -4   77.81    1.88
  -3  -3   4   80.87    2.22
   3   3  -3 1779.38   29.80
  -3  -3   3 1762.01   29.42
   3   3  -2  110.55    2.32
  -3  -3   2  108.26    2.28
   3   3  -1 1655.40   31.63
  -3  -3   1 1681.13   28.26
   3   3   0   43.02    1.10
  -3  -3   0   43.59    1.31
   3   3   2  184.58    4.28
  -3  -3  -2  193.31    5.60
   3   3   3  329.64    7.29
  -3  -3  -3  332.70    9.22
   3   3   4  282.64    7.57
  -3  -3  -4  280.02    6.24
   3   3   5  669.19   12.03
  -3  -3  -5  661.28   13.67
   3   3   6    1.44    0.34
  -3  -3  -6    1.59    0.34
   3   3   7   35.77    1.04
  -3  -3  -7   35.62    1.05
   3   3   8  110.50    2.41
  -3  -3  -8  110.20    2.41
   3   3   9  196.48    3.99
  -3  -3  -9  200.82    3.98
   3   3  10   35.55    1.01
  -3  -3 -10   36.42    1.09
   3   3  11   57.25    1.42
  -3  -3 -11   55.13    1.42
   3   3  12  161.45    3.21
  -3  -3 -12  157.30    3.15
   3   3  13   97.16    2.62
  -3  -3 -13   96.35    2.21
   3   3  14   27.97    1.20
  -3  -3 -14   29.74    1.22
   3   3  15  125.23    3.30
  -3  -3 -15  128.44    2.91
   3   3  16   56.10    2.19
  -3  -3 -16   55.46    1.83
   3   3  17   26.06    1.57
  -3  -3 -17   27.09    1.56
   3   3  18    0.50    1.59
  -3  -3 -18   -0.03    1.75
   3   3  19   -0.19    1.71
  -3  -3 -19   -0.22    1.61
   3   3  20    4.49    1.98
  -3  -3 -20    3.76    1.84
   3   3  21   66.65    3.09
  -3  -3 -21   66.13    3.18
   3   3  22   -0.71    2.61
  -3  -3 -22   -0.43    3.16
   3   3  23    1.77    1.40
  -3  -3 -23    6.17    2.27
   3   3  24    3.46    2.73
  -3  -3 -24    0.11    1.52
   3   3  25   10.74    3.58
  -3  -5  25    0.01    2.16
   3   5 -24   -1.53    2.65
  -3  -5  24    0.52    1.81
   3   5 -23    0.08    1.54
  -3  -5  23   -1.88    1.79
   3   5 -22   10.37    2.19
  -3  -5  22    5.56    1.94
   3   5 -21   -0.96    2.48
  -3  -5  21   -2.07    2.39
   3   5 -20    0.25    2.00
  -3  -5  20   -0.42    1.95
   3   5 -19    4.28    1.64
  -3  -5  19    1.74    1.70
   3   5 -18   73.48    2.56
  -3  -5  18   71.27    2.53
   3   5 -17   47.39    1.96
  -3  -5  17   45.76    1.97
   3   5 -16   28.99    1.50
  -3  -5  16   29.10    1.63
   3   5 -15   10.75    1.23
  -3  -5  15   11.38    1.24
   3   5 -14  131.09    3.10
  -3  -5  14  130.83    3.44
   3   5 -13   14.58    1.16
  -3  -5  13   13.50    1.01
   3   5 -12    7.01    0.82
  -3  -5  12    7.50    0.83
   3   5 -11  210.50    4.83
  -3  -5  11  205.72    4.27
   3   5 -10  531.20    9.92
  -3  -5  10  544.05    9.84
   3   5  -9   96.23    2.66
  -3  -5   9   97.85    2.59
   3   5  -8   31.20    1.56
  -3  -5   8   31.35    1.18
   3   5  -7    8.74    0.68
  -3  -5   7    8.31    0.59
   3   5  -6  147.00    3.66
  -3  -5   6  147.62    3.21
   3   5  -5   11.62    0.63
  -3  -5   5   12.34    0.64
   3   5  -4   11.45    0.49
  -3  -5   4   11.63    0.60
   3   5  -3   68.63    1.89
  -3  -5   3   68.98    1.58
   3   5  -2  519.20    9.27
  -3  -5   2  516.02    9.36
   3   5  -1    8.55    0.57
  -3  -5   1    8.20    0.39
   3   5   0   65.35    1.82
  -3  -5   0   69.16    1.68
   3   5   1  404.33    8.62
  -3  -5  -1  413.24   11.15
   3   5   2  279.11    6.14
  -3  -5  -2  281.83    6.28
   3   5   3  113.45    2.34
  -3  -5  -3  104.44    3.43
   3   5   4  879.61   15.09
  -3  -5  -4  863.68   17.74
   3   5   5  359.81    7.59
  -3  -5  -5  353.21    7.71
   3   5   6   24.75    0.79
  -3  -5  -6   24.40    1.09
   3   5   7   26.47    0.94
  -3  -5  -7   27.53    1.01
   3   5   8  102.30    2.28
  -3  -5  -8  105.08    2.70
   3   5   9   22.63    0.79
  -3  -5  -9   23.48    0.84
   3   5  10   30.08    0.99
  -3  -5 -10   29.85    0.99
   3   5  11   53.06    1.60
  -3  -5 -11   53.18    1.46
   3   5  12  125.63    2.63
  -3  -5 -12  123.54    3.19
   3   5  13    3.19    0.99
  -3  -5 -13    2.11    0.90
   3   5  14   25.58    1.21
  -3  -5 -14   25.96    1.19
   3   5  15    2.45    1.02
  -3  -5 -15    2.37    1.03
   3   5  16    5.64    1.18
  -3  -5 -16    5.49    1.14
   3   5  17    7.05    1.33
  -3  -5 -17    5.63    1.36
   3   5  18   11.40    1.83
  -3  -5 -18   12.67    1.57
   3   5  19   -1.03    1.97
  -3  -5 -19    2.24    2.14
   3   5  20    2.80    2.42
  -3  -5 -20    0.76    2.38
   3   5  21   10.72    2.83
  -3  -5 -21   12.50    2.35
   3   5  22    0.46    2.06
  -3  -5 -22   -1.27    2.54
   3   5  23   -0.32    1.53
  -3  -5 -23    1.23    1.20
  -3  -5 -24    1.87    1.11
  -3  -7  23    2.65    2.10
   3   7 -22    8.55    2.34
  -3  -7  22    6.41    1.95
   3   7 -21    6.26    2.21
  -3  -7  21    0.86    2.00
   3   7 -20    0.42    1.87
  -3  -7  20    1.36    2.09
   3   7 -19   -0.59    1.90
  -3  -7  19   -0.49    1.79
   3   7 -18   44.20    2.19
  -3  -7  18   43.39    2.89
   3   7 -17    2.34    1.39
  -3  -7  17    1.95    1.55
   3   7 -16    3.86    1.30
  -3  -7  16    3.04    1.39
   3   7 -15    0.66    1.12
  -3  -7  15    0.12    1.05
   3   7 -14  343.11    6.76
  -3  -7  14  340.89    7.92
   3   7 -13    6.97    0.91
  -3  -7  13    6.67    0.92
   3   7 -12   21.50    1.49
  -3  -7  12   21.70    1.30
   3   7 -11    2.44    0.86
  -3  -7  11    1.75    0.83
   3   7 -10   65.39    1.68
  -3  -7  10   67.38    2.00
   3   7  -9   25.51    0.87
  -3  -7   9   23.97    1.07
   3   7  -8   37.15    1.13
  -3  -7   8   37.56    1.15
   3   7  -7   54.80    1.37
  -3  -7   7   57.36    1.74
   3   7  -6 1565.27   26.35
  -3  -7   6 1549.12   30.03
   3   7  -5   26.46    0.99
  -3  -7   5   25.55    0.85
   3   7  -4    1.91    0.50
  -3  -7   4    1.44    0.53
   3   7  -3   14.80    0.60
  -3  -7   3   15.95    0.62
   3   7  -2   55.89    1.39
  -3  -7   2   55.97    1.66
   3   7  -1   55.67    1.40
  -3  -7   1   53.61    1.65
   3   7   0   60.27    1.51
  -3  -7   0   60.87    1.91
   3   7   1   34.00    1.13
  -3  -7  -1   31.99    1.06
   3   7   2   12.39    0.91
  -3  -7  -2   14.18    0.65
   3   7   3  138.87    3.23
  -3  -7  -3  143.29    4.75
   3   7   4   54.94    1.41
  -3  -7  -4   59.53    2.35
   3   7   5    9.64    0.42
  -3  -7  -5    9.78    0.82
   3   7   6  365.99    7.60
  -3  -7  -6  362.03   10.13
   3   7   7   22.24    0.70
  -3  -7  -7   21.95    1.23
   3   7   8  776.33   19.30
  -3  -7  -8  812.14   16.41
   3   7   9    3.61    1.01
  -3  -7  -9    1.93    0.67
   3   7  10   19.73    0.92
  -3  -7 -10   20.84    0.86
   3   7  11   32.58    1.09
  -3  -7 -11   34.49    1.18
   3   7  12   12.41    0.95
  -3  -7 -12   13.02    0.87
   3   7  13   31.55    1.22
  -3  -7 -13   32.92    1.46
   3   7  14  125.48    3.13
  -3  -7 -14  123.30    3.15
   3   7  15   12.54    1.27
  -3  -7 -15   11.03    1.21
   3   7  16    3.84    1.40
  -3  -7 -16    3.71    1.32
   3   7  17    5.99    1.63
  -3  -7 -17    5.89    2.13
   3   7  18   13.93    1.78
  -3  -7 -18   14.26    1.79
   3   7  19    0.52    1.81
  -3  -7 -19   -1.68    2.38
   3   7  20    5.78    1.90
  -3  -7 -20    7.10    2.17
   3   7  21    1.01    2.50
  -3  -7 -21    2.36    2.12
   3   7  22    6.40    2.76
  -3  -7 -22    1.98    2.19
   3   7  23    0.74    1.70
  -3  -7 -23    0.89    1.64
   3   9 -23    0.71    1.76
   3   9 -22    3.24    1.95
  -3  -9  22   -0.53    3.54
   3   9 -21   18.80    3.05
  -3  -9  21   22.76    3.16
   3   9 -20    3.40    2.00
  -3  -9  20   -1.62    1.90
   3   9 -19    6.77    2.11
  -3  -9  19    6.13    1.72
   3   9 -18    3.08    1.78
  -3  -9  18    3.31    1.78
   3   9 -17   67.42    3.08
  -3  -9  17   65.34    2.63
   3   9 -16    4.91    1.31
  -3  -9  16    5.03    1.37
   3   9 -15    9.14    1.26
  -3  -9  15    8.93    1.34
   3   9 -14   37.55    1.83
  -3  -9  14   38.44    1.86
   3   9 -13   10.43    1.10
  -3  -9  13    9.36    1.13
   3   9 -12   42.33    1.60
  -3  -9  12   40.63    1.65
   3   9 -11  126.14    2.84
  -3  -9  11  125.87    2.87
   3   9 -10    0.34    1.12
  -3  -9  10   -0.10    0.78
   3   9  -9    7.05    0.80
  -3  -9   9    5.58    1.07
   3   9  -8  161.38    3.25
  -3  -9   8  166.92    4.02
   3   9  -7  781.43   15.34
  -3  -9   7  791.55   15.89
   3   9  -6  444.21   11.03
  -3  -9   6  436.94    9.10
   3   9  -5   16.72    1.00
  -3  -9   5   18.64    0.72
   3   9  -4   21.22    0.76
  -3  -9   4   21.56    0.75
   3   9  -3 2039.41   33.73
  -3  -9   3 2064.97   34.24
   3   9  -2   10.94    0.65
  -3  -9   2   11.60    0.69
   3   9  -1   -0.50    0.42
  -3  -9   1    0.27    0.49
   3   9   0    3.48    0.50
  -3  -9   0    3.57    0.43
   3   9   1  299.88    6.64
  -3  -9  -1  305.22    8.82
   3   9   2   54.70    1.57
  -3  -9  -2   59.44    2.39
   3   9   3  145.83    4.50
  -3  -9  -3  138.10    6.84
   3   9   4   21.09    1.24
  -3  -9  -4   21.81    1.23
   3   9   5  782.03   19.83
  -3  -9  -5  802.24   21.38
   3   9   6   14.90    1.06
  -3  -9  -6   16.12    1.08
   3   9   7    4.77    1.04
  -3  -9  -7    3.82    1.01
   3   9   8   56.31    2.08
  -3  -9  -8   59.36    2.32
   3   9   9  121.66    3.72
  -3  -9  -9  126.52    4.04
   3   9  10   37.80    1.32
  -3  -9 -10   39.70    1.89
   3   9  11    0.90    0.82
  -3  -9 -11    1.64    0.98
   3   9  12   24.76    1.26
  -3  -9 -12   26.69    1.55
   3   9  13    2.19    1.23
  -3  -9 -13    0.65    1.29
   3   9  14    1.60    1.03
  -3  -9 -14    1.79    1.37
   3   9  15   40.70    1.70
  -3  -9 -15   40.71    1.79
   3   9  16    9.74    1.68
  -3  -9 -16   10.21    1.55
   3   9  17   64.11    2.99
  -3  -9 -17   66.35    2.64
   3   9  18    3.20    2.30
  -3  -9 -18    3.30    1.85
   3   9  19   27.36    2.14
  -3  -9 -19   22.26    3.98
   3   9  20   -1.97    2.55
  -3  -9 -20    1.58    2.37
   3   9  21   11.18    2.75
  -3  -9 -21    7.90    2.71
   3   9  22    1.31    2.56
  -3  -9 -22    0.62    2.30
   3  11 -21    4.97    2.31
  -3 -11  21    2.50    2.09
   3  11 -20    3.16    2.34
  -3 -11  20   -0.02    1.86
   3  11 -19    4.03    1.93
  -3 -11  19    1.74    2.20
   3  11 -18    5.85    2.20
  -3 -11  18    5.74    2.26
   3  11 -17    8.35    1.79
  -3 -11  17    7.61    2.15
   3  11 -16    1.49    1.82
  -3 -11  16    3.73    1.57
   3  11 -15   10.98    2.06
  -3 -11  15   11.36    1.64
   3  11 -14   91.43    2.47
  -3 -11  14   93.42    2.89
   3  11 -13    7.55    1.19
  -3 -11  13    6.23    1.23
   3  11 -12    1.81    1.06
  -3 -11  12    1.56    1.07
   3  11 -11   63.28    3.22
  -3 -11  11   70.02    2.18
   3  11 -10    1.57    0.78
  -3 -11  10    1.75    0.89
   3  11  -9   19.54    0.85
  -3 -11   9   19.08    1.01
   3  11  -8   11.51    1.21
  -3 -11   8   10.89    0.87
   3  11  -7   24.93    0.90
  -3 -11   7   25.82    1.12
   3  11  -6  282.65    6.01
  -3 -11   6  284.81    7.55
   3  11  -5   34.49    1.31
  -3 -11   5   35.88    1.15
   3  11  -4   79.93    2.19
  -3 -11   4   80.42    2.14
   3  11  -3  160.45    3.86
  -3 -11   3  159.67    3.91
   3  11  -2    2.34    0.72
  -3 -11   2    3.26    0.63
   3  11  -1   52.07    1.56
  -3 -11   1   51.28    1.37
   3  11   0  241.72    4.81
  -3 -11   0  239.58    5.46
   3  11   1  140.90    4.43
  -3 -11  -1  136.54    5.18
   3  11   2    2.64    0.55
  -3 -11  -2    2.38    0.54
   3  11   3    8.72    0.96
  -3 -11  -3   10.32    0.69
   3  11   4   19.71    1.20
  -3 -11  -4   19.78    1.24
   3  11   5   30.38    1.57
  -3 -11  -5   30.95    1.61
   3  11   6   16.95    1.21
  -3 -11  -6   17.29    2.06
   3  11   7    3.68    1.11
  -3 -11  -7    2.96    1.02
   3  11   8   87.25    2.91
  -3 -11  -8   89.57    3.16
   3  11   9    1.03    0.96
  -3 -11  -9    0.93    0.97
   3  11  10   13.87    1.48
  -3 -11 -10   12.38    1.26
   3  11  11   12.32    1.50
  -3 -11 -11   14.96    1.47
   3  11  12    3.50    1.40
  -3 -11 -12    4.81    1.27
   3  11  13    9.29    1.48
  -3 -11 -13    6.89    1.43
   3  11  14    5.13    1.74
  -3 -11 -14    4.24    1.71
   3  11  15   -0.17    2.20
  -3 -11 -15    3.92    2.11
   3  11  16   24.04    1.99
  -3 -11 -16   24.48    2.58
   3  11  17    0.33    2.08
  -3 -11 -17   -0.60    2.51
   3  11  18   -0.44    2.22
  -3 -11 -18    3.74    2.57
   3  11  19    0.14    2.67
  -3 -11 -19    3.07    3.70
   3  11  20    3.64    3.14
  -3 -11 -20    4.63    2.27
   3  11  21    3.84    2.94
  -3 -11 -21    4.81    2.91
   3  13 -20    1.87    2.37
  -3 -13  20   -0.33    2.13
   3  13 -19   -0.21    2.42
  -3 -13  19    2.30    2.78
   3  13 -18   24.11    2.94
  -3 -13  18   23.63    2.46
   3  13 -17    3.03    2.93
  -3 -13  17   -0.19    2.32
   3  13 -16    0.37    1.96
  -3 -13  16    2.14    2.02
   3  13 -15   -0.07    1.69
  -3 -13  15   -0.46    2.21
   3  13 -14   76.76    3.67
  -3 -13  14   82.59    3.81
   3  13 -13    0.42    1.09
  -3 -13  13    1.89    1.84
   3  13 -12    0.11    1.50
  -3 -13  12   -0.24    1.48
   3  13 -11    1.58    1.69
  -3 -13  11   -0.47    1.52
   3  13 -10  191.42    5.57
  -3 -13  10  188.60    5.75
   3  13  -9    0.56    1.21
  -3 -13   9    1.00    0.80
   3  13  -8   29.18    1.20
  -3 -13   8   28.90    1.28
   3  13  -7    1.23    0.76
  -3 -13   7    0.15    1.21
   3  13  -6    4.72    1.19
  -3 -13   6    3.94    0.73
   3  13  -5    3.90    0.78
  -3 -13   5    3.68    0.70
   3  13  -4   90.74    3.10
  -3 -13   4   90.09    2.07
   3  13  -3    7.25    0.78
  -3 -13   3    8.33    0.82
   3  13  -2   74.05    2.15
  -3 -13   2   73.02    1.78
   3  13  -1   25.99    1.01
  -3 -13   1   26.05    1.11
   3  13   0  150.12    4.01
  -3 -13   0  149.18    3.34
   3  13   1  248.74    4.83
  -3 -13  -1  244.48    5.00
   3  13   2   21.90    1.26
  -3 -13  -2   22.83    1.17
   3  13   3   41.02    1.88
  -3 -13  -3   37.62    1.94
   3  13   4   97.60    3.32
  -3 -13  -4   98.49    4.72
   3  13   5   36.23    1.83
  -3 -13  -5   34.61    1.72
   3  13   6   48.44    2.02
  -3 -13  -6   49.52    2.21
   3  13   7    6.85    1.20
  -3 -13  -7    5.98    1.20
   3  13   8   98.89    3.48
  -3 -13  -8  101.47    3.54
   3  13   9   20.24    1.63
  -3 -13  -9   18.91    1.53
   3  13  10   37.50    2.14
  -3 -13 -10   41.16    2.10
   3  13  11    0.50    1.47
  -3 -13 -11    1.33    1.47
   3  13  12   10.83    1.70
  -3 -13 -12   11.35    1.53
   3  13  13   41.54    2.47
  -3 -13 -13   39.20    2.38
   3  13  14   57.18    3.32
  -3 -13 -14   52.89    3.37
   3  13  15    7.42    2.44
  -3 -13 -15    7.80    2.10
   3  13  16    7.41    2.36
  -3 -13 -16    6.50    2.43
   3  13  17    9.25    2.80
  -3 -13 -17   10.66    2.75
   3  13  18    5.86    3.49
  -3 -13 -18    7.42    2.91
   3  13  19    2.56    2.82
  -3 -13 -19   -0.18    2.67
   3  13  20   -0.11    2.56
  -3 -13 -20   -2.39    2.56
   3  15 -19   -0.85    1.77
  -3 -15  19   -0.06    1.69
   3  15 -18    7.23    3.03
  -3 -15  18    9.20    2.61
   3  15 -17   19.49    3.40
  -3 -15  17   16.95    3.38
   3  15 -16    7.87    3.06
  -3 -15  16    6.66    3.09
   3  15 -15    8.77    2.50
  -3 -15  15   11.67    2.68
   3  15 -14    4.12    2.01
  -3 -15  14    4.53    2.22
   3  15 -13   11.20    2.08
  -3 -15  13    9.59    2.11
   3  15 -12    3.57    1.92
  -3 -15  12    3.75    1.88
   3  15 -11   35.72    2.25
  -3 -15  11   35.93    2.33
   3  15 -10   52.29    2.63
  -3 -15  10   49.61    2.70
   3  15  -9    3.54    1.80
  -3 -15   9    3.73    1.48
   3  15  -8   13.24    1.69
  -3 -15   8    9.52    1.98
   3  15  -7  108.31    3.77
  -3 -15   7  106.69    3.81
   3  15  -6    3.11    1.18
  -3 -15   6    2.35    0.98
   3  15  -5   27.51    1.30
  -3 -15   5   27.94    1.14
   3  15  -4   81.39    2.84
  -3 -15   4   80.41    2.02
   3  15  -3  214.23    4.34
  -3 -15   3  208.46    5.19
   3  15  -2   78.81    2.43
  -3 -15   2   77.87    2.33
   3  15  -1   40.63    1.62
  -3 -15   1   40.43    1.94
   3  15   0   11.63    1.01
  -3 -15   0   13.29    0.97
   3  15   1  182.60    4.70
  -3 -15  -1  182.49    5.77
   3  15   2    4.63    0.90
  -3 -15  -2    6.68    1.33
   3  15   3    2.16    1.17
  -3 -15  -3    3.36    1.30
   3  15   4   26.09    1.74
  -3 -15  -4   22.11    1.63
   3  15   5   62.01    4.03
  -3 -15  -5   60.06    2.67
   3  15   6   59.21    2.92
  -3 -15  -6   59.74    2.62
   3  15   7    2.14    1.52
  -3 -15  -7    1.72    1.49
   3  15   8    5.73    1.62
  -3 -15  -8    4.47    2.26
   3  15   9   -0.22    1.45
  -3 -15  -9   -0.44    1.68
   3  15  10    1.09    1.63
  -3 -15 -10    0.16    1.37
   3  15  11   17.18    2.08
  -3 -15 -11   17.81    2.02
   3  15  12   12.34    1.84
  -3 -15 -12   14.70    1.95
   3  15  13   29.45    2.62
  -3 -15 -13   25.90    2.57
   3  15  14    2.91    1.90
  -3 -15 -14    2.05    2.18
   3  15  15    3.89    2.37
  -3 -15 -15    1.43    2.30
   3  15  16    6.16    3.22
  -3 -15 -16    6.30    2.91
   3  15  17   10.79    2.61
  -3 -15 -17    9.19    2.58
   3  15  18    0.06    3.29
  -3 -15 -18   -1.69    4.90
   3  15  19    1.76    4.08
  -3 -15 -19    0.42    4.58
   3  17 -18    2.61    2.30
  -3 -17  18    6.68    2.65
   3  17 -17   -0.73    2.85
  -3 -17  17    3.88    2.56
   3  17 -16    4.59    2.90
  -3 -17  16    6.26    2.79
   3  17 -15   16.84    3.94
  -3 -17  15   11.34    2.97
   3  17 -14    2.75    2.62
  -3 -17  14    1.20    2.62
   3  17 -13   14.62    2.54
  -3 -17  13   14.01    2.59
   3  17 -12   -1.85    2.17
  -3 -17  12   -1.68    2.21
   3  17 -11   11.93    3.45
  -3 -17  11    8.04    2.13
   3  17 -10   24.31    2.51
  -3 -17  10   25.30    2.38
   3  17  -9    9.01    2.13
  -3 -17   9    9.90    1.99
   3  17  -8    1.37    1.96
  -3 -17   8   -0.28    1.82
   3  17  -7  160.12    7.78
  -3 -17   7  156.31    5.41
   3  17  -6    0.99    1.71
  -3 -17   6    0.06    1.78
   3  17  -5   18.68    1.88
  -3 -17   5   15.80    1.16
   3  17  -4   11.01    1.23
  -3 -17   4    9.52    1.23
   3  17  -3    0.90    2.41
  -3 -17   3    3.11    1.26
   3  17  -2    9.58    1.09
  -3 -17   2    7.60    1.35
   3  17  -1    7.50    1.27
  -3 -17   1    6.55    1.12
   3  17   0    5.46    1.04
  -3 -17   0    4.74    2.35
   3  17   1   84.38    3.81
  -3 -17  -1   87.51    2.52
   3  17   2   24.85    1.47
  -3 -17  -2   26.51    1.55
   3  17   3    0.31    1.34
  -3 -17  -3    2.91    1.67
   3  17   4   48.85    3.70
  -3 -17  -4   52.10    2.72
   3  17   5    0.32    1.43
  -3 -17  -5   -1.54    1.59
   3  17   6    2.42    1.58
  -3 -17  -6    1.05    1.77
   3  17   7    3.27    1.90
  -3 -17  -7    2.56    1.85
   3  17   8    1.09    1.95
  -3 -17  -8   -0.58    1.79
   3  17   9    8.26    2.01
  -3 -17  -9   10.36    1.91
   3  17  10   -0.83    1.93
  -3 -17 -10    2.64    1.88
   3  17  11    0.20    2.19
  -3 -17 -11    1.44    1.99
   3  17  12    1.82    2.20
  -3 -17 -12    1.51    2.56
   3  17  13   -0.56    2.72
  -3 -17 -13    0.14    2.76
   3  17  14    3.53    2.66
  -3 -17 -14    3.90    2.96
   3  17  15   -0.75    2.89
  -3 -17 -15   -0.71    2.65
   3  17  16    0.39    2.65
  -3 -17 -16    0.21    3.50
   3  17  17    0.09    2.07
  -3 -17 -17   -1.66    1.96
   3  19 -16    3.06    2.10
  -3 -19  16    0.38    2.05
   3  19 -15   -0.42    1.69
  -3 -19  15   -1.31    2.23
   3  19 -14   10.11    2.57
  -3 -19  14   12.62    2.58
   3  19 -13   -0.03    2.57
  -3 -19  13   -0.46    3.00
   3  19 -12   -1.29    2.67
  -3 -19  12    3.04    3.05
   3  19 -11    4.51    2.86
  -3 -19  11    5.02    4.42
   3  19 -10   52.81    3.60
  -3 -19  10   47.32    3.56
   3  19  -9    5.70    2.52
  -3 -19   9    4.80    4.05
   3  19  -8   -1.63    2.55
  -3 -19   8   -0.48    2.59
   3  19  -7    4.59    2.49
  -3 -19   7    5.76    2.55
   3  19  -6   17.88    2.40
  -3 -19   6   18.54    2.48
   3  19  -5    0.96    2.19
  -3 -19   5    0.72    2.29
   3  19  -4   10.16    1.66
  -3 -19   4    9.20    3.48
   3  19  -3    3.86    1.66
  -3 -19   3    3.85    1.72
   3  19  -2   56.38    2.72
  -3 -19   2   55.02    2.28
   3  19  -1   -1.68    1.68
  -3 -19   1    0.28    2.12
   3  19   0   21.64    2.31
  -3 -19   0   22.68    1.99
   3  19   1   -1.31    1.65
  -3 -19  -1   -0.97    3.02
   3  19   2   11.15    2.19
  -3 -19  -2    9.06    1.91
   3  19   3    3.56    3.05
  -3 -19  -3    2.85    2.20
   3  19   4   25.14    2.45
  -3 -19  -4   25.67    2.59
   3  19   5    7.79    2.15
  -3 -19  -5    7.97    3.32
   3  19   6   15.15    2.46
  -3 -19  -6   10.76    3.47
   3  19   7   -3.35    3.10
  -3 -19  -7   -2.00    2.36
   3  19   8    8.71    2.57
  -3 -19  -8    9.14    2.97
   3  19   9    0.04    2.30
  -3 -19  -9   -0.81    3.54
   3  19  10   29.45    3.01
  -3 -19 -10   26.41    3.13
   3  19  11    1.63    2.43
  -3 -19 -11   -0.78    2.63
   3  19  12   21.56    3.31
  -3 -19 -12   25.60    3.36
   3  19  13    0.85    2.84
  -3 -19 -13    1.69    2.79
   3  19  14    4.08    2.69
  -3 -19 -14    5.69    2.55
   3  19  15   -0.61    2.33
  -3 -19 -15   -1.84    3.52
   3  19  16    1.43    2.42
  -3 -19 -16    6.03    2.77
   3  21 -15   -0.49    1.57
   3  21 -14    7.13    3.15
  -3 -21  14    5.05    2.23
   3  21 -13   -0.10    1.86
  -3 -21  13    3.32    2.37
   3  21 -12    1.66    2.66
  -3 -21  12   -0.79    3.80
   3  21 -11    0.61    2.66
  -3 -21  11   -1.67    4.12
   3  21 -10    0.33    2.56
  -3 -21  10    3.77    2.65
   3  21  -9    3.46    2.85
  -3 -21   9    0.11    3.02
   3  21  -8   14.79    2.94
  -3 -21   8    5.26    4.22
   3  21  -7   43.93    5.41
  -3 -21   7   42.49    3.74
   3  21  -6   19.31    4.78
  -3 -21   6   15.40    3.04
   3  21  -5    0.43    4.03
  -3 -21   5   -2.66    2.70
   3  21  -4    6.31    1.94
  -3 -21   4    7.87    1.92
   3  21  -3    8.45    3.27
  -3 -21   3    9.21    1.78
   3  21  -2    6.40    2.34
  -3 -21   2    7.51    2.24
   3  21  -1    1.08    1.99
  -3 -21   1    1.76    2.36
   3  21   0    9.78    2.85
  -3 -21   0   10.97    2.43
   3  21   1   29.17    3.29
  -3 -21  -1   29.48    3.22
   3  21   2   29.01    4.27
  -3 -21  -2   27.79    3.31
   3  21   3   25.59    3.27
  -3 -21  -3   26.75    5.32
   3  21   4    6.89    3.04
  -3 -21  -4    5.98    3.22
   3  21   5    2.46    2.79
  -3 -21  -5    1.45    3.02
   3  21   6    4.14    2.75
  -3 -21  -6    0.10    3.05
   3  21   7    0.39    3.11
  -3 -21  -7    2.43    2.78
   3  21   8    1.49    2.87
  -3 -21  -8    1.67    3.34
   3  21   9    1.03    4.74
  -3 -21  -9    0.91    3.60
   3  21  10   -2.83    2.37
  -3 -21 -10    1.36    3.05
   3  21  11   -0.19    2.51
  -3 -21 -11   -0.99    3.14
   3  21  12   -1.59    2.66
  -3 -21 -12    1.67    3.95
   3  21  13    5.83    2.86
  -3 -21 -13    4.50    1.95
   3  21  14    0.37    3.33
  -3 -21 -14   -1.27    2.30
   3  23 -13    0.89    1.55
  -3 -23  13   -0.26    2.89
   3  23 -12   -0.26    1.76
  -3 -23  12   -0.22    3.20
   3  23 -11    9.56    2.15
   3  23 -10    2.87    1.89
  -3 -23  10    3.59    2.12
   3  23  -9    5.93    3.47
  -3 -23   9   -1.13    2.18
   3  23  -8   -0.78    2.66
  -3 -23   8    0.38    2.07
   3  23  -7   10.92    2.63
  -3 -23   7    6.79    4.01
   3  23  -6    0.41    3.32
  -3 -23   6   -0.52    5.46
   3  23  -5   -0.99    4.67
  -3 -23   5    1.49    4.13
   3  23  -4    0.49    2.72
  -3 -23   4   -0.80    3.49
   3  23  -3   11.23    4.53
  -3 -23   3   20.81    4.86
   3  23  -2    1.43    2.14
  -3 -23   2   -0.83    2.68
   3  23  -1    0.02    3.27
  -3 -23   1   -0.48    2.37
   3  23   0    1.92    2.40
  -3 -23   0    0.52    3.09
   3  23   1    2.74    4.64
  -3 -23  -1    2.37    3.37
   3  23   2    2.83    5.35
  -3 -23  -2   -1.11    5.56
   3  23   3    0.42    4.76
  -3 -23  -3    1.70    4.67
   3  23   4    5.20    3.25
  -3 -23  -4    3.43    5.08
   3  23   5   20.00    5.73
  -3 -23  -5   23.14    5.83
   3  23   6    0.45    3.94
  -3 -23  -6    1.54    5.04
   3  23   7   -1.32    3.12
  -3 -23  -7    0.20    3.41
   3  23   8    2.18    3.16
  -3 -23  -8    0.80    3.24
   3  23   9   -0.42    2.38
  -3 -23  -9    0.64    2.24
   3  23  10   -0.40    1.93
  -3 -23 -10   -2.02    2.61
   3  23  11    0.58    2.14
  -3 -23 -11    1.17    2.75
  -3 -25  10    8.07    3.07
  -3 -25   9   -2.17    3.50
   3  25  -6    0.10    2.06
   3  25  -5    0.06    2.60
  -3 -25   5   -2.34    3.73
   3  25  -4   -3.21    3.64
   3  25  -3    0.62    2.92
   3  25  -1   -0.11    2.82
  -3 -25   0    0.73    2.72
  -3 -25  -1   -0.72    3.95
  -3 -25  -2   -0.21    4.90
   3  25   3   -0.02    4.88
  -3 -25  -3    0.10    3.95
   3  25   4    3.90    2.68
  -3 -25  -4   10.37    5.07
  -3 -25  -5    0.88    3.52
  -3 -25  -6   -0.87    2.25
   3  25   7    1.08    5.22
  -3 -25  -7    1.21    2.69
   3  25   8   11.14    3.93
  -3 -25  -8    5.99    2.95
   3  25   9   -0.07    2.94
  -3 -25  -9    8.78    2.62
   3  25  10   -0.61    2.02
  -3 -25 -10   -0.31    2.45
   3  25  11   -1.66    1.95
   4   0 -25   12.02    3.80
   4   0 -24    0.73    1.27
   4   0 -23    1.01    3.23
   4   0 -22    4.59    2.53
   4   0 -21   -0.65    2.04
   4   0 -20   15.72    2.09
   4   0 -19   -0.19    1.77
   4   0 -18    6.09    1.70
   4   0 -17   -0.93    1.22
   4   0 -16   -0.26    1.15
   4   0 -15   -0.68    0.92
   4   0 -14   20.19    1.20
   4   0 -13    0.08    0.79
   4   0 -12   96.17    2.37
   4   0 -11    1.03    0.80
   4   0 -10   16.44    0.77
   4   0  -9   -0.56    0.56
   4   0  -8    4.16    0.53
   4   0  -7    0.12    0.43
   4   0  -6  498.92    9.35
   4   0  -5   -0.50    0.42
   4   0  -4   66.99    1.95
   4   0  -3    0.68    0.29
   4   0  -2  142.94    3.46
   4   0  -1   -0.60    0.44
   4   0   0 1000.00   17.19
   4   0   1    0.09    0.27
   4   0   2  969.27   19.70
   4   0   3   -0.09    0.26
   4   0   4  286.33    5.67
   4   0   5    0.48    0.36
   4   0   6  434.01    8.26
   4   0   7    0.21    0.39
   4   0   8 1033.14   18.25
   4   0   9   -0.23    0.45
   4   0  10   92.25    2.16
   4   0  11   -0.23    0.63
   4   0  12  305.51    6.62
   4   0  13    0.43    0.78
   4   0  14    2.43    0.95
   4   0  15   -0.20    0.98
   4   0  16  514.83    9.59
   4   0  17    0.46    1.17
   4   0  18   25.99    1.84
   4   0  19   -1.88    2.20
   4   0  20   41.80    2.60
   4   0  21    0.42    2.38
   4   0  22    0.47    2.65
   4   0  23    0.10    1.29
   4   0  24   13.40    2.34
  -4  -2  25   -0.51    4.30
   4   2 -24    0.44    1.76
  -4  -2  24    0.53    2.12
   4   2 -23    6.75    1.88
  -4  -2  23   12.30    1.94
   4   2 -22   -0.48    2.07
  -4  -2  22    2.42    2.14
   4   2 -21    4.22    1.86
  -4  -2  21    4.24    1.87
   4   2 -20    7.56    2.00
  -4  -2  20    7.30    2.27
   4   2 -19   27.71    2.03
  -4  -2  19   26.14    2.32
   4   2 -18    6.30    1.61
  -4  -2  18    9.42    1.57
   4   2 -17   27.41    1.54
  -4  -2  17   27.71    1.62
   4   2 -16   27.12    1.67
  -4  -2  16   26.42    1.41
   4   2 -15    0.06    1.00
  -4  -2  15    1.55    1.04
   4   2 -14    4.62    0.89
  -4  -2  14    5.20    0.90
   4   2 -13    3.08    0.86
  -4  -2  13    5.11    0.86
   4   2 -12   15.77    0.99
  -4  -2  12   16.37    1.07
   4   2 -11    4.60    0.69
  -4  -2  11    3.62    0.72
   4   2 -10   64.89    1.68
  -4  -2  10   66.41    1.71
   4   2  -9    5.40    0.61
  -4  -2   9    6.13    0.64
   4   2  -8    1.52    0.51
  -4  -2   8    2.09    0.57
   4   2  -7  103.55    2.47
  -4  -2   7  103.27    2.45
   4   2  -6   23.41    0.84
  -4  -2   6   23.20    0.79
   4   2  -5    8.56    0.57
  -4  -2   5    7.59    0.50
   4   2  -4   75.11    2.15
  -4  -2   4   75.54    2.10
   4   2  -3 2800.18   91.99
  -4  -2   3 2626.31   44.05
   4   2  -2   28.38    0.83
  -4  -2   2   27.90    0.81
   4   2  -1  260.41    7.10
  -4  -2   1  267.18    5.95
   4   2   0    1.52    0.28
  -4  -2   0    1.65    0.27
   4   2   1   21.72    0.80
  -4  -2  -1   24.07    0.86
   4   2   2  548.57   11.42
  -4  -2  -2  533.00   19.32
   4   2   3    0.75    0.30
  -4  -2  -3    0.61    0.32
   4   2   4  151.17    3.76
  -4  -2  -4  150.38    3.25
   4   2   5 1994.75   33.84
  -4  -2  -5 1951.86   37.65
   4   2   6   35.28    1.05
  -4  -2  -6   34.38    1.05
   4   2   7   30.30    0.91
  -4  -2  -7   29.59    0.93
   4   2   8  739.66   15.49
  -4  -2  -8  736.32   13.33
   4   2   9   85.18    2.05
  -4  -2  -9   86.49    1.97
   4   2  10   46.10    1.28
  -4  -2 -10   46.13    1.31
   4   2  11   81.20    1.85
  -4  -2 -11   83.48    1.91
   4   2  12  128.31    2.68
  -4  -2 -12  127.38    2.74
   4   2  13  146.29    3.07
  -4  -2 -13  143.59    2.94
   4   2  14   -0.05    0.92
  -4  -2 -14    0.21    0.95
   4   2  15   51.04    1.68
  -4  -2 -15   50.70    1.70
   4   2  16   16.36    1.26
  -4  -2 -16   16.12    1.36
   4   2  17   22.31    1.57
  -4  -2 -17   21.80    1.51
   4   2  18    6.24    1.62
  -4  -2 -18    3.76    1.69
   4   2  19   63.29    2.58
  -4  -2 -19   66.36    2.70
   4   2  20    9.43    2.06
  -4  -2 -20    9.71    2.26
   4   2  21    0.90    2.72
  -4  -2 -21    2.48    2.54
   4   2  22    1.16    2.31
  -4  -2 -22    1.05    2.24
   4   2  23   10.11    1.68
  -4  -2 -23   11.67    2.00
   4   2  24   -0.49    1.60
  -4  -2 -24   -3.79    3.67
   4   4 -24   -1.69    2.04
  -4  -4  24   -0.42    2.86
   4   4 -23    5.14    1.71
  -4  -4  23    8.60    1.93
   4   4 -22    1.96    2.45
  -4  -4  22   -0.39    2.24
   4   4 -21    1.83    2.28
  -4  -4  21    0.38    2.10
   4   4 -20    0.67    2.35
  -4  -4  20    1.71    1.99
   4   4 -19   27.49    2.04
  -4  -4  19   30.72    2.01
   4   4 -18    7.62    1.65
  -4  -4  18    7.16    1.85
   4   4 -17    1.06    1.29
  -4  -4  17   -0.43    1.25
   4   4 -16    3.82    1.56
  -4  -4  16    4.69    1.12
   4   4 -15    1.09    1.14
  -4  -4  15    0.74    0.99
   4   4 -14  142.37    3.20
  -4  -4  14  140.77    3.18
   4   4 -13   33.10    1.26
  -4  -4  13   32.90    1.50
   4   4 -12  167.96    3.65
  -4  -4  12  165.12    3.57
   4   4 -11    0.53    0.80
  -4  -4  11    0.93    0.86
   4   4 -10   12.10    0.80
  -4  -4  10   14.17    0.84
   4   4  -9    1.09    0.64
  -4  -4   9    1.73    0.56
   4   4  -8  214.33    5.14
  -4  -4   8  210.53    5.03
   4   4  -7   87.38    2.35
  -4  -4   7   92.39    3.07
   4   4  -6  748.52   13.39
  -4  -4   6  750.53   15.16
   4   4  -5  210.25    4.26
  -4  -4   5  216.81    5.10
   4   4  -4  491.16   10.35
  -4  -4   4  508.69    9.26
   4   4  -3    9.69    0.47
  -4  -4   3   10.59    0.47
   4   4  -2   72.20    1.66
  -4  -4   2   71.31    1.67
   4   4  -1  145.59    3.09
  -4  -4   1  147.40    3.15
   4   4   0  104.54    2.61
  -4  -4   0  102.10    2.33
   4   4   1 1010.14   20.10
  -4  -4  -1  998.50   20.11
   4   4   2   53.23    1.58
  -4  -4  -2   53.75    1.38
   4   4   3  119.07    2.56
  -4  -4  -3  117.06    3.69
   4   4   4  412.55    7.72
  -4  -4  -4  391.13   10.58
   4   4   5 2471.90   56.93
  -4  -4  -5 2442.55   46.33
   4   4   6    0.62    0.38
  -4  -4  -6    0.53    0.47
   4   4   7   64.36    1.69
  -4  -4  -7   62.68    1.80
   4   4   8  389.25    7.38
  -4  -4  -8  379.77    7.29
   4   4   9  360.64    6.82
  -4  -4  -9  360.09    6.78
   4   4  10   79.57    1.87
  -4  -4 -10   77.18    1.82
   4   4  11   21.56    0.87
  -4  -4 -11   20.25    1.22
   4   4  12    0.45    0.75
  -4  -4 -12    0.70    0.86
   4   4  13  101.10    2.35
  -4  -4 -13  100.34    2.31
   4   4  14    3.83    1.07
  -4  -4 -14    3.03    1.08
   4   4  15   19.26    1.12
  -4  -4 -15   17.65    1.16
   4   4  16   63.19    2.39
  -4  -4 -16   60.72    2.05
   4   4  17    3.75    1.43
  -4  -4 -17    2.53    1.49
   4   4  18    6.97    2.14
  -4  -4 -18    6.84    1.62
   4   4  19   41.02    2.30
  -4  -4 -19   44.62    2.41
   4   4  20    1.77    2.12
  -4  -4 -20    1.08    2.51
   4   4  21    1.88    2.07
  -4  -4 -21    1.62    2.07
   4   4  22    3.25    2.60
  -4  -4 -22   -1.51    2.28
   4   4  23   17.43    2.14
  -4  -4 -23   14.32    2.10
   4   4  24   -0.75    2.79
  -4  -4 -24   -0.89    1.67
   4   4  25    0.40    3.11
  -4  -4 -25    0.75    2.59
  -4  -6  24    1.06    2.98
   4   6 -23    0.47    2.50
  -4  -6  23    0.60    3.58
   4   6 -22   -1.00    2.35
  -4  -6  22    0.81    1.90
   4   6 -21   -0.46    2.23
  -4  -6  21    1.36    2.04
   4   6 -20   -2.37    2.12
  -4  -6  20    1.46    1.97
   4   6 -19    1.41    1.70
  -4  -6  19    0.77    1.71
   4   6 -18    0.12    1.90
  -4  -6  18    1.15    1.52
   4   6 -17    0.03    1.50
  -4  -6  17    3.04    1.46
   4   6 -16   10.83    1.60
  -4  -6  16   11.99    1.32
   4   6 -15    3.86    1.36
  -4  -6  15    5.07    1.16
   4   6 -14    5.75    1.05
  -4  -6  14    5.18    0.99
   4   6 -13    3.27    1.01
  -4  -6  13    2.90    0.98
   4   6 -12   76.30    2.30
  -4  -6  12   72.39    1.94
   4   6 -11    7.83    1.11
  -4  -6  11    8.32    0.88
   4   6 -10   66.71    1.92
  -4  -6  10   65.11    2.50
   4   6  -9    0.81    0.65
  -4  -6   9    2.45    0.63
   4   6  -8   42.57    1.51
  -4  -6   8   42.54    1.24
   4   6  -7    1.49    0.54
  -4  -6   7    2.31    0.59
   4   6  -6  897.64   15.60
  -4  -6   6  899.15   18.27
   4   6  -5  294.26    6.72
  -4  -6   5  301.55    5.83
   4   6  -4   71.02    1.97
  -4  -6   4   69.00    1.97
   4   6  -3  106.11    2.74
  -4  -6   3  104.85    2.70
   4   6  -2  472.95   10.00
  -4  -6   2  489.31    9.15
   4   6  -1  283.20    5.48
  -4  -6   1  280.39    5.56
   4   6   0   44.19    1.19
  -4  -6   0   43.70    1.21
   4   6   1  396.09    8.59
  -4  -6  -1  408.97   11.34
   4   6   2  701.55   14.35
  -4  -6  -2  717.07   18.82
   4   6   3  230.39    5.30
  -4  -6  -3  235.18    4.65
   4   6   4 1038.84   20.57
  -4  -6  -4 1028.01   20.84
   4   6   5   32.02    1.09
  -4  -6  -5   32.17    1.09
   4   6   6  900.89   15.47
  -4  -6  -6  877.67   17.78
   4   6   7   74.71    1.76
  -4  -6  -7   75.42    2.52
   4   6   8  216.55    4.40
  -4  -6  -8  220.64    4.97
   4   6   9  123.55    2.74
  -4  -6  -9  121.56    3.01
   4   6  10    0.18    0.70
  -4  -6 -10    0.03    0.70
   4   6  11   54.30    1.43
  -4  -6 -11   56.92    1.54
   4   6  12  285.02    5.55
  -4  -6 -12  286.60    5.52
   4   6  13    1.00    0.86
  -4  -6 -13    0.00    0.84
   4   6  14   19.90    1.60
  -4  -6 -14   21.35    1.38
   4   6  15    2.48    1.12
  -4  -6 -15    3.90    1.18
   4   6  16   92.60    2.77
  -4  -6 -16   94.21    2.85
   4   6  17   -0.31    1.61
  -4  -6 -17    1.33    1.48
   4   6  18    8.24    1.56
  -4  -6 -18    7.70    1.67
   4   6  19    1.22    2.16
  -4  -6 -19   -0.61    1.94
   4   6  20   77.56    3.38
  -4  -6 -20   76.32    3.23
   4   6  21   -1.30    1.99
  -4  -6 -21    0.25    2.35
   4   6  22    0.09    2.45
  -4  -6 -22    2.40    2.63
   4   6  23    0.87    2.36
  -4  -6 -23    7.11    1.91
  -4  -6 -24   11.14    3.64
   4   8 -23   -0.51    4.07
  -4  -8  23   -0.76    6.58
   4   8 -22   -1.03    1.91
  -4  -8  22    0.63    2.55
   4   8 -21    2.26    1.81
  -4  -8  21    0.53    2.57
   4   8 -20    3.19    2.34
  -4  -8  20    4.71    2.03
   4   8 -19   12.72    2.12
  -4  -8  19   10.64    2.00
   4   8 -18   10.62    1.80
  -4  -8  18   11.91    1.73
   4   8 -17    1.46    1.96
  -4  -8  17   -1.23    1.75
   4   8 -16    6.12    1.44
  -4  -8  16    4.78    1.54
   4   8 -15   24.76    1.41
  -4  -8  15   24.24    1.70
   4   8 -14   -0.41    1.10
  -4  -8  14   -1.30    1.49
   4   8 -13    0.50    1.57
  -4  -8  13    2.36    1.23
   4   8 -12   29.45    1.22
  -4  -8  12   31.35    1.47
   4   8 -11    2.20    0.89
  -4  -8  11    0.67    0.89
   4   8 -10  199.42    4.07
  -4  -8  10  197.59    4.53
   4   8  -9   25.40    1.16
  -4  -8   9   24.51    1.20
   4   8  -8  155.52    3.20
  -4  -8   8  154.95    4.74
   4   8  -7  302.48    5.89
  -4  -8   7  303.81    5.81
   4   8  -6   21.81    0.95
  -4  -8   6   20.88    0.82
   4   8  -5    9.66    0.64
  -4  -8   5    9.94    0.69
   4   8  -4  113.90    3.70
  -4  -8   4  108.78    2.40
   4   8  -3  113.09    2.93
  -4  -8   3  109.67    2.45
   4   8  -2  239.09    4.78
  -4  -8   2  238.38    5.50
   4   8  -1  171.15    3.59
  -4  -8   1  174.76    3.78
   4   8   0   31.93    1.00
  -4  -8   0   33.80    1.05
   4   8   1  553.07   15.20
  -4  -8  -1  543.19   14.80
   4   8   2   13.04    0.66
  -4  -8  -2   13.34    0.70
   4   8   3    6.36    0.88
  -4  -8  -3    6.40    0.58
   4   8   4  916.93   18.36
  -4  -8  -4  896.14   18.06
   4   8   5   79.00    2.79
  -4  -8  -5   79.15    2.82
   4   8   6    1.13    0.81
  -4  -8  -6    0.18    0.74
   4   8   7   13.76    0.53
  -4  -8  -7   13.59    0.68
   4   8   8  100.56    2.53
  -4  -8  -8   99.59    3.49
   4   8   9  196.80    3.85
  -4  -8  -9  198.16    4.57
   4   8  10    3.61    0.85
  -4  -8 -10    1.97    0.82
   4   8  11   54.68    1.71
  -4  -8 -11   53.42    2.41
   4   8  12  232.40    5.47
  -4  -8 -12  231.25    5.32
   4   8  13   10.40    1.21
  -4  -8 -13   11.36    1.08
   4   8  14   17.53    1.29
  -4  -8 -14   19.19    1.51
   4   8  15   96.71    2.84
  -4  -8 -15   98.19    3.13
   4   8  16   20.26    2.17
  -4  -8 -16   23.85    1.76
   4   8  17    2.54    1.84
  -4  -8 -17    2.24    1.90
   4   8  18    0.17    2.22
  -4  -8 -18    0.73    2.19
   4   8  19   30.42    2.60
  -4  -8 -19   28.93    2.39
   4   8  20   17.19    2.73
  -4  -8 -20   22.71    2.58
   4   8  21   -0.97    2.13
  -4  -8 -21    1.40    2.00
   4   8  22    2.47    1.99
  -4  -8 -22    2.83    2.67
   4   8  23   -0.97    6.34
  -4 -10  22    1.23    4.39
   4  10 -21   -1.97    2.72
  -4 -10  21   -0.77    2.46
   4  10 -20    1.65    1.85
  -4 -10  20    2.38    2.28
   4  10 -19   20.59    2.24
  -4 -10  19   18.53    2.28
   4  10 -18    2.81    1.90
  -4 -10  18    0.68    1.85
   4  10 -17    0.10    1.74
  -4 -10  17   -0.45    1.94
   4  10 -16    4.24    1.64
  -4 -10  16    2.60    1.54
   4  10 -15    8.48    1.63
  -4 -10  15    8.58    1.60
   4  10 -14    0.02    1.40
  -4 -10  14    0.01    1.41
   4  10 -13   12.39    1.35
  -4 -10  13   14.59    1.24
   4  10 -12   26.31    1.42
  -4 -10  12   29.18    1.36
   4  10 -11    2.37    0.91
  -4 -10  11    3.00    0.92
   4  10 -10   21.91    1.45
  -4 -10  10   19.36    1.45
   4  10  -9    0.73    0.85
  -4 -10   9    0.59    0.71
   4  10  -8    7.16    0.82
  -4 -10   8    6.73    1.09
   4  10  -7   48.69    1.51
  -4 -10   7   48.47    1.62
   4  10  -6    9.51    0.84
  -4 -10   6   10.05    0.78
   4  10  -5    6.61    0.97
  -4 -10   5    6.57    0.69
   4  10  -4   25.37    0.91
  -4 -10   4   24.62    0.91
   4  10  -3  212.02    4.23
  -4 -10   3  210.82    5.04
   4  10  -2    3.43    0.52
  -4 -10   2    3.03    0.59
   4  10  -1    3.57    0.63
  -4 -10   1    3.60    0.90
   4  10   0    5.54    0.67
  -4 -10   0    4.99    0.63
   4  10   1  567.71   10.39
  -4 -10  -1  588.44   12.37
   4  10   2  291.05    6.27
  -4 -10  -2  295.53    6.84
   4  10   3   16.14    0.74
  -4 -10  -3   18.32    1.25
   4  10   4  105.40    2.51
  -4 -10  -4  113.37    3.93
   4  10   5   34.61    1.62
  -4 -10  -5   33.92    1.59
   4  10   6  206.56    5.76
  -4 -10  -6  205.81    6.07
   4  10   7   18.16    1.18
  -4 -10  -7   18.00    1.25
   4  10   8    5.62    0.98
  -4 -10  -8    7.19    1.11
   4  10   9  361.48    9.71
  -4 -10  -9  376.66   14.97
   4  10  10   73.90    2.64
  -4 -10 -10   70.50    2.70
   4  10  11   67.17    2.53
  -4 -10 -11   67.33    2.68
   4  10  12   12.03    1.77
  -4 -10 -12   13.48    1.61
   4  10  13   57.19    1.92
   4  10  14    1.67    1.32
  -4 -10 -14    1.12    1.74
   4  10  15   70.65    2.81
  -4 -10 -15   69.54    3.46
   4  10  16    5.94    2.00
  -4 -10 -16    4.83    1.97
   4  10  17   34.87    2.35
  -4 -10 -17   32.31    2.41
   4  10  18    4.48    2.12
  -4 -10 -18    3.51    2.26
   4  10  19   19.67    2.75
  -4 -10 -19   18.38    3.06
   4  10  20    1.67    2.24
  -4 -10 -20   -1.54    2.88
   4  10  21    5.20    2.27
  -4 -10 -21    1.07    2.18
   4  12 -20   -0.03    1.92
  -4 -12  20    0.19    2.05
   4  12 -19    1.74    2.01
  -4 -12  19    4.45    2.53
   4  12 -18    2.91    2.00
  -4 -12  18    2.94    2.28
   4  12 -17    2.59    1.77
  -4 -12  17    1.50    2.44
   4  12 -16   16.64    2.15
  -4 -12  16   18.61    2.04
   4  12 -15   -0.82    1.63
  -4 -12  15    0.23    1.79
   4  12 -14    1.77    1.58
  -4 -12  14    0.57    1.55
   4  12 -13    0.01    1.28
  -4 -12  13   -0.04    1.28
   4  12 -12   15.69    1.38
  -4 -12  12   14.69    1.33
   4  12 -11   13.37    1.67
  -4 -12  11   12.51    1.12
   4  12 -10   70.37    1.86
  -4 -12  10   72.40    2.29
   4  12  -9   31.13    1.81
  -4 -12   9   31.26    1.45
   4  12  -8    5.84    1.26
  -4 -12   8    5.76    1.06
   4  12  -7    4.64    0.86
  -4 -12   7    5.98    0.96
   4  12  -6   17.43    1.07
  -4 -12   6   18.61    1.39
   4  12  -5   85.46    2.06
  -4 -12   5   84.43    2.03
   4  12  -4    7.22    0.83
  -4 -12   4    7.17    0.73
   4  12  -3   84.51    1.99
  -4 -12   3   86.74    2.43
   4  12  -2  272.10    6.11
  -4 -12   2  264.96    6.00
   4  12  -1   28.98    1.20
  -4 -12   1   30.28    1.27
   4  12   0    5.53    0.77
  -4 -12   0    5.48    1.46
   4  12   1   65.08    1.69
  -4 -12  -1   63.00    1.85
   4  12   2   72.03    1.91
  -4 -12  -2   68.43    2.83
   4  12   3   19.64    1.02
  -4 -12  -3   19.87    0.88
   4  12   4   50.44    2.21
  -4 -12  -4   51.96    2.19
   4  12   5   99.15    3.44
  -4 -12  -5   97.11    3.44
   4  12   6    3.97    1.05
  -4 -12  -6    5.15    1.11
   4  12   7   49.00    3.21
  -4 -12  -7   47.85    2.10
   4  12   8   66.17    2.66
  -4 -12  -8   62.35    2.59
   4  12   9    2.41    1.28
  -4 -12  -9    2.99    1.48
   4  12  10    1.95    1.36
  -4 -12 -10    3.93    1.36
   4  12  11   53.06    2.46
  -4 -12 -11   50.93    2.42
   4  12  12  201.20    6.41
  -4 -12 -12  204.44    7.15
   4  12  13   48.81    2.85
  -4 -12 -13   47.59    2.87
   4  12  14    0.82    1.83
  -4 -12 -14   -0.15    1.85
   4  12  15    0.51    2.26
  -4 -12 -15   -0.92    2.26
   4  12  16   78.30    3.91
  -4 -12 -16   64.34    3.86
   4  12  17    2.10    2.57
  -4 -12 -17    0.58    2.79
   4  12  18    3.05    3.18
  -4 -12 -18    3.61    3.21
   4  12  19   11.20    3.40
  -4 -12 -19   15.39    3.24
   4  12  20   16.53    2.67
  -4 -12 -20   17.38    4.02
   4  14 -19    1.12    2.66
  -4 -14  19    0.45    1.90
   4  14 -18    2.29    2.10
  -4 -14  18    0.15    3.02
   4  14 -17    1.57    2.27
  -4 -14  17   -0.40    2.32
   4  14 -16   26.15    2.26
  -4 -14  16   30.59    3.22
   4  14 -15    6.99    2.55
  -4 -14  15    8.60    2.43
   4  14 -14    9.96    1.63
  -4 -14  14   12.29    2.59
   4  14 -13    0.67    1.78
  -4 -14  13   -0.02    2.04
   4  14 -12   19.09    1.36
  -4 -14  12   16.91    2.06
   4  14 -11    3.35    1.18
  -4 -14  11    5.00    1.17
   4  14 -10    1.66    1.74
  -4 -14  10    1.12    1.07
   4  14  -9   28.88    1.41
  -4 -14   9   29.19    1.52
   4  14  -8    4.78    2.26
  -4 -14   8    2.38    0.96
   4  14  -7   57.48    1.95
  -4 -14   7   58.18    1.95
   4  14  -6   55.29    1.82
  -4 -14   6   58.19    1.93
   4  14  -5    1.86    1.18
  -4 -14   5    3.03    1.03
   4  14  -4    1.66    1.08
  -4 -14   4    1.40    0.95
   4  14  -3   15.53    1.08
  -4 -14   3   15.52    1.06
   4  14  -2    1.76    0.87
  -4 -14   2    2.52    0.91
   4  14  -1   30.11    1.48
  -4 -14   1   30.81    1.29
   4  14   0  116.51    3.20
  -4 -14   0  117.83    2.83
   4  14   1  326.70    8.92
  -4 -14  -1  329.96    6.53
   4  14   2   13.66    0.99
  -4 -14  -2   14.07    0.88
   4  14   3    8.84    1.81
  -4 -14  -3    9.57    1.34
   4  14   4   35.04    1.94
  -4 -14  -4   36.19    2.71
   4  14   5    5.28    1.19
  -4 -14  -5    6.09    1.91
   4  14   6    3.96    1.39
  -4 -14  -6    2.53    1.34
   4  14   7    4.11    1.35
  -4 -14  -7    4.21    1.21
   4  14   8  321.38    9.41
  -4 -14  -8  325.45    8.92
   4  14   9   43.55    2.42
  -4 -14  -9   46.35    2.43
   4  14  10    4.76    1.51
  -4 -14 -10    5.24    1.50
   4  14  11    7.44    1.91
  -4 -14 -11    9.93    1.89
   4  14  12   43.64    2.81
  -4 -14 -12   38.35    2.76
   4  14  13    0.46    1.69
  -4 -14 -13    1.48    2.00
   4  14  14    2.60    2.25
  -4 -14 -14    0.19    2.12
   4  14  15   22.08    2.78
  -4 -14 -15   21.72    2.72
   4  14  16   27.30    3.06
  -4 -14 -16   26.97    3.05
   4  14  17    2.46    2.96
  -4 -14 -17   -0.22    2.92
   4  14  18   15.58    2.84
  -4 -14 -18   12.14    2.66
   4  14  19    6.67    3.18
  -4 -14 -19    5.15    3.31
   4  16 -18    4.44    3.97
  -4 -16  18    1.08    1.22
   4  16 -17   -1.04    3.09
  -4 -16  17   -0.80    3.23
   4  16 -16    0.65    2.74
  -4 -16  16    3.11    2.86
   4  16 -15    3.54    2.24
  -4 -16  15    7.11    2.89
   4  16 -14    5.44    3.01
  -4 -16  14    6.23    2.59
   4  16 -13    2.11    2.60
  -4 -16  13   -0.44    2.09
   4  16 -12   -1.11    2.24
  -4 -16  12   -0.09    2.26
   4  16 -11    1.94    1.82
  -4 -16  11   -1.44    2.05
   4  16 -10    3.68    2.97
  -4 -16  10    4.32    2.13
   4  16  -9   -1.04    1.77
  -4 -16   9    0.25    1.79
   4  16  -8    8.91    1.94
  -4 -16   8    9.26    1.64
   4  16  -7    1.79    0.98
  -4 -16   7    2.50    1.80
   4  16  -6    0.65    1.58
  -4 -16   6    1.54    1.15
   4  16  -5    1.30    1.12
  -4 -16   5    1.49    1.24
   4  16  -4    3.19    1.43
  -4 -16   4    3.09    1.56
   4  16  -3  115.95    3.32
  -4 -16   3  113.98    4.12
   4  16  -2    2.22    1.13
  -4 -16   2    2.27    1.18
   4  16  -1   10.25    1.09
  -4 -16   1   12.23    1.11
   4  16   0    1.24    1.42
  -4 -16   0    2.10    1.01
   4  16   1   75.51    4.05
  -4 -16  -1   71.45    2.98
   4  16   2   46.77    2.40
  -4 -16  -2   43.42    1.57
   4  16   3    9.89    1.53
  -4 -16  -3    8.22    1.38
   4  16   4   15.67    1.70
  -4 -16  -4   15.60    2.28
   4  16   5  132.42    5.25
  -4 -16  -5  130.86    4.75
   4  16   6    3.64    1.56
  -4 -16  -6    2.20    1.51
   4  16   7   23.71    2.12
  -4 -16  -7   25.75    2.94
   4  16   8    2.34    1.55
  -4 -16  -8    1.99    1.48
   4  16   9   29.86    2.25
  -4 -16  -9   31.25    2.34
   4  16  10   12.83    2.20
  -4 -16 -10   12.29    1.86
   4  16  11    4.75    2.03
  -4 -16 -11    5.78    1.92
   4  16  12    3.16    2.37
  -4 -16 -12    4.56    2.16
   4  16  13   34.89    2.80
  -4 -16 -13   32.62    2.87
   4  16  14    0.02    2.45
  -4 -16 -14    0.29    2.50
   4  16  15    4.06    2.39
  -4 -16 -15    3.71    2.49
   4  16  16    8.47    2.77
  -4 -16 -16    4.92    2.66
   4  16  17    0.85    2.54
  -4 -16 -17    0.93    2.59
   4  16  18    0.64    3.11
  -4 -16 -18    1.12    2.31
   4  18 -17    1.69    2.44
  -4 -18  17    1.37    3.86
   4  18 -16    2.16    1.49
  -4 -18  16    1.43    2.16
   4  18 -15    1.34    2.78
  -4 -18  15   -0.40    2.73
   4  18 -14    7.66    2.86
  -4 -18  14   11.02    2.96
   4  18 -13    1.13    2.42
  -4 -18  13    1.20    2.59
   4  18 -12    1.55    2.69
  -4 -18  12    1.33    2.84
   4  18 -11    2.53    2.42
  -4 -18  11    2.79    2.44
   4  18 -10    7.85    2.41
  -4 -18  10    3.36    2.61
   4  18  -9    2.59    2.47
  -4 -18   9    2.84    2.52
   4  18  -8   10.07    3.50
  -4 -18   8   10.39    2.34
   4  18  -7    1.57    2.22
  -4 -18   7    0.84    2.18
   4  18  -6   34.81    2.69
  -4 -18   6   31.60    1.84
   4  18  -5    2.80    2.05
  -4 -18   5   -0.85    1.50
   4  18  -4   -0.97    1.47
  -4 -18   4    0.76    1.32
   4  18  -3   55.41    3.19
  -4 -18   3   53.04    2.06
   4  18  -2    9.15    2.08
  -4 -18   2   11.36    1.64
   4  18  -1    5.09    1.89
  -4 -18   1    3.59    1.54
   4  18   0    4.17    1.52
  -4 -18   0    3.31    1.26
   4  18   1   36.49    2.48
  -4 -18  -1   38.00    2.03
   4  18   2   45.33    2.12
  -4 -18  -2   46.30    2.07
   4  18   3   16.39    2.16
  -4 -18  -3   14.66    2.01
   4  18   4    8.35    2.00
  -4 -18  -4    6.36    1.90
   4  18   5   19.40    2.11
  -4 -18  -5   19.57    2.24
   4  18   6    1.07    1.82
  -4 -18  -6    0.42    2.06
   4  18   7   -1.13    2.20
  -4 -18  -7    2.34    1.98
   4  18   8   24.35    2.46
  -4 -18  -8   20.43    2.56
   4  18   9    7.05    2.26
  -4 -18  -9    6.14    2.46
   4  18  10    7.53    2.34
  -4 -18 -10    7.70    2.37
   4  18  11   30.69    2.95
  -4 -18 -11   23.75    2.90
   4  18  12   24.07    2.78
  -4 -18 -12   28.74    3.03
   4  18  13    9.65    3.05
  -4 -18 -13   11.81    3.25
   4  18  14    1.00    3.17
  -4 -18 -14   -0.65    3.10
   4  18  15   11.14    3.13
  -4 -18 -15   13.59    2.84
   4  18  16   19.48    2.83
  -4 -18 -16   20.82    2.98
   4  20 -15    9.27    3.19
   4  20 -14    0.54    2.36
  -4 -20  14    0.85    2.32
   4  20 -13   -0.73    3.92
  -4 -20  13    2.79    2.83
   4  20 -12    6.99    3.23
  -4 -20  12    7.87    3.19
   4  20 -11    0.34    3.04
  -4 -20  11    0.70    3.18
   4  20 -10    2.00    2.94
  -4 -20  10    6.81    3.13
   4  20  -9    2.04    2.65
  -4 -20   9    2.24    2.98
   4  20  -8   -0.72    2.88
  -4 -20   8    1.16    2.94
   4  20  -7   -0.82    2.89
  -4 -20   7    0.11    2.46
   4  20  -6   23.44    3.08
  -4 -20   6   22.97    4.24
   4  20  -5   14.22    1.90
  -4 -20   5   15.86    3.08
   4  20  -4   -0.11    1.75
  -4 -20   4    0.11    1.79
   4  20  -3   24.16    2.33
  -4 -20   3   24.20    2.38
   4  20  -2    1.86    2.20
  -4 -20   2    1.18    1.86
   4  20  -1    6.61    1.81
  -4 -20   1    6.46    2.18
   4  20   0    8.65    3.69
  -4 -20   0   14.68    2.37
   4  20   1    1.64    3.51
  -4 -20  -1    3.45    1.67
   4  20   2    5.22    3.28
  -4 -20  -2    0.63    2.70
   4  20   3   11.99    2.61
  -4 -20  -3    9.21    3.40
   4  20   4   37.29    3.23
  -4 -20  -4   34.00    3.22
   4  20   5    5.77    2.58
  -4 -20  -5    4.82    2.35
   4  20   6   -0.45    2.41
  -4 -20  -6   -0.99    2.44
   4  20   7    0.36    2.62
  -4 -20  -7   -0.65    3.24
   4  20   8   24.55    2.94
  -4 -20  -8   22.88    2.79
   4  20   9    2.46    2.44
  -4 -20  -9    1.49    3.14
   4  20  10    3.80    2.59
  -4 -20 -10    0.21    2.83
   4  20  11   -0.02    2.40
  -4 -20 -11    6.56    3.03
   4  20  12   15.38    2.88
  -4 -20 -12   11.88    2.98
   4  20  13    1.26    2.62
  -4 -20 -13    1.85    2.70
   4  20  14   10.82    2.44
  -4 -20 -14    6.85    2.63
   4  20  15    0.87    4.30
  -4 -20 -15   -0.31    2.92
   4  22 -14    0.56    2.21
  -4 -22  14   -1.68    2.52
   4  22 -11   -1.22    3.08
  -4 -22  11    6.63    3.57
   4  22 -10    0.58    2.47
  -4 -22  10   -1.18    3.08
   4  22  -9   -0.30    3.06
  -4 -22   9   -1.93    3.53
   4  22  -8    5.71    3.44
  -4 -22   8    6.84    4.29
   4  22  -7    5.32    3.41
  -4 -22   7    0.58    3.25
   4  22  -6    2.14    3.26
  -4 -22   6    2.82    4.56
   4  22  -5   -1.04    4.26
  -4 -22   5   -1.26    3.35
   4  22  -4    4.35    3.54
  -4 -22   4    4.20    4.90
   4  22  -3    6.29    2.94
  -4 -22   3    4.47    2.55
   4  22  -2    1.83    2.45
  -4 -22   2    3.04    2.78
   4  22  -1   -0.57    2.62
  -4 -22   1    0.22    2.96
   4  22   0   -0.53    3.12
  -4 -22   0    0.29    2.00
   4  22   1   14.55    5.03
  -4 -22  -1   10.56    3.55
   4  22   2   -0.98    5.00
  -4 -22  -2    1.53    3.55
   4  22   3   -3.06    3.54
   4  22   4    9.44    5.26
  -4 -22  -4   16.05    5.90
   4  22   5   10.30    4.79
  -4 -22  -5    7.18    3.70
   4  22   6   27.86    3.87
  -4 -22  -6   28.18    3.94
   4  22   7    0.98    4.69
  -4 -22  -7    2.45    3.30
   4  22   8    0.06    3.41
  -4 -22  -8    0.03    2.31
   4  22   9   19.95    3.12
  -4 -22  -9   15.17    2.78
   4  22  10   -0.33    3.27
  -4 -22 -10   -0.36    3.33
   4  22  11    1.60    2.31
  -4 -22 -11    0.59    2.18
   4  22  12    0.75    2.53
  -4 -22 -12   -1.22    1.87
  -4 -22 -13    6.19    1.59
  -4 -24  12   -0.81    2.09
   4  24 -11    0.17    2.90
   4  24 -10   -0.42    3.05
   4  24  -9    6.05    2.94
  -4 -24   9    0.12    2.97
   4  24  -8   -0.79    3.09
  -4 -24   8    0.99    4.11
   4  24  -7    5.64    2.58
  -4 -24   7   12.78    3.56
   4  24  -6   -0.91    3.33
  -4 -24   6    0.96    3.99
   4  24  -5   -2.60    3.53
  -4 -24   5   -3.23    3.80
   4  24  -4    1.26    3.39
  -4 -24   4    7.50    5.24
   4  24  -3    1.95    3.32
  -4 -24   3    0.97    2.70
  -4 -24   2    0.18    3.18
  -4 -24   0   -2.01    2.75
   4  24   2   -0.50    3.36
   4  24   3    5.88    3.60
  -4 -24  -3    0.15    6.05
   4  24   4    1.22    2.26
  -4 -24  -4    0.17    2.54
   4  24   5    3.12    4.29
   4  24   6    0.99    2.88
   4  24   7    2.10    3.33
  -4 -24  -7    5.68    6.13
   4  24   8    3.07    1.96
  -4 -24  -8    7.98    2.87
   4  24   9    7.84    1.88
  -4 -24  -9   -0.83    3.51
   4  24  10   -0.70    2.35
  -4 -24 -10   -1.28    2.24
   4  24  11    6.89    2.56
  -4 -26   7   -0.10    3.20
  -4 -26   6   -0.13    3.44
  -4 -26  -1    8.79    2.76
  -4 -26  -2   -0.68    2.81
  -4 -26  -3    1.18    3.48
  -4 -26  -4   11.34    3.25
  -4 -26  -5   13.99    4.10
   4  26   6    0.59    3.02
  -4 -26  -6    0.80    4.73
   4  26   8    9.95    2.69
  -4 -26  -8    0.36    3.03
   5   1 -25   -0.58    1.56
  -5  -1  25   -0.38    2.48
   5   1 -24   -1.35    1.62
  -5  -1  24    4.33    2.20
   5   1 -23    7.43    2.21
  -5  -1  23    8.12    1.67
   5   1 -22    5.64    1.20
  -5  -1  22    3.04    1.64
   5   1 -21   -1.06    2.08
  -5  -1  21   -1.00    2.24
   5   1 -20    8.23    1.92
  -5  -1  20    9.90    1.86
   5   1 -19    3.89    1.74
  -5  -1  19    3.66    1.62
   5   1 -18    1.76    1.69
  -5  -1  18    2.68    1.58
   5   1 -17    1.49    1.22
  -5  -1  17    3.39    1.36
   5   1 -16    0.58    1.12
  -5  -1  16    0.90    1.18
   5   1 -15   24.34    1.25
  -5  -1  15   26.45    1.58
   5   1 -14    1.15    1.02
  -5  -1  14    0.02    0.95
   5   1 -13   29.55    1.45
  -5  -1  13   28.06    1.17
   5   1 -12  335.58    6.51
  -5  -1  12  344.68    6.62
   5   1 -11  197.81    4.73
  -5  -1  11  197.40    4.03
   5   1 -10   11.29    0.81
  -5  -1  10   10.37    0.87
   5   1  -9   80.96    2.39
  -5  -1   9   82.03    2.05
   5   1  -8  615.86   11.44
  -5  -1   8  614.11   11.54
   5   1  -7   65.27    1.77
  -5  -1   7   69.73    1.80
   5   1  -6  722.41   13.21
  -5  -1   6  721.05   13.26
   5   1  -5   21.86    0.78
  -5  -1   5   21.14    0.77
   5   1  -4 1920.75   37.66
  -5  -1   4 1977.90   47.50
   5   1  -3  595.57   15.06
  -5  -1   3  615.86   15.93
   5   1  -2  183.26    3.71
  -5  -1   2  183.32    4.37
   5   1  -1 1810.61   34.82
  -5  -1   1 1773.44   30.25
   5   1   0  153.70    3.80
  -5  -1   0  156.02    6.76
   5   1   1  202.21    4.21
  -5  -1  -1  209.38    4.28
   5   1   2   60.68    1.54
  -5  -1  -2   58.81    1.51
   5   1   3   24.43    0.81
  -5  -1  -3   23.64    0.89
   5   1   4   79.12    1.93
  -5  -1  -4   78.66    2.00
   5   1   5    1.04    0.47
  -5  -1  -5    0.35    0.49
   5   1   6  215.56    4.58
  -5  -1  -6  213.97    5.17
   5   1   7  452.04    8.49
  -5  -1  -7  458.01    8.57
   5   1   8  139.66    3.07
  -5  -1  -8  139.87    3.08
   5   1   9  140.33    3.07
  -5  -1  -9  142.91    3.07
   5   1  10  325.60    6.13
  -5  -1 -10  327.96    6.17
   5   1  11  214.54    4.31
  -5  -1 -11  209.96    4.16
   5   1  12   18.22    1.06
  -5  -1 -12   16.92    0.90
   5   1  13    0.42    0.79
  -5  -1 -13    0.91    0.77
   5   1  14   21.49    1.15
  -5  -1 -14   19.69    1.21
   5   1  15    8.40    1.19
  -5  -1 -15    9.91    1.35
   5   1  16    2.48    1.27
  -5  -1 -16    2.05    1.28
   5   1  17   25.79    1.56
  -5  -1 -17   24.97    1.64
   5   1  18   62.37    2.45
  -5  -1 -18   61.92    2.43
   5   1  19    2.12    1.70
  -5  -1 -19   -0.55    1.88
   5   1  20   13.53    2.10
  -5  -1 -20   12.90    2.68
   5   1  21    3.55    2.48
  -5  -1 -21    3.04    2.34
   5   1  22   -0.53    2.02
  -5  -1 -22   -0.82    2.47
   5   1  23    1.48    2.17
  -5  -1 -23    6.41    2.10
   5   1  24    1.13    2.67
  -5  -1 -24    4.63    2.09
   5   3 -25   -0.41    2.22
  -5  -3  25    5.73    2.12
   5   3 -24    0.62    2.07
  -5  -3  24   -0.08    2.97
   5   3 -23   16.84    3.47
  -5  -3  23   13.24    2.61
   5   3 -22   -1.68    1.93
  -5  -3  22    3.18    1.95
   5   3 -21    1.79    1.78
  -5  -3  21    1.08    1.85
   5   3 -20   -0.95    1.98
  -5  -3  20   -0.99    1.94
   5   3 -19   20.59    1.98
  -5  -3  19   21.88    2.01
   5   3 -18    0.50    1.57
  -5  -3  18    1.65    1.83
   5   3 -17    9.64    1.65
  -5  -3  17    9.40    1.35
   5   3 -16    1.25    1.18
  -5  -3  16    0.33    1.25
   5   3 -15  108.98    2.67
  -5  -3  15  108.66    2.82
   5   3 -14    0.65    1.23
  -5  -3  14    1.02    1.08
   5   3 -13   12.12    0.95
  -5  -3  13   12.09    0.96
   5   3 -12    3.40    0.80
  -5  -3  12    3.08    0.82
   5   3 -11  188.98    3.97
  -5  -3  11  186.56    3.95
   5   3 -10   81.33    2.30
  -5  -3  10   76.07    1.90
   5   3  -9  444.00   11.69
  -5  -3   9  436.51    8.10
   5   3  -8   93.42    2.56
  -5  -3   8   89.65    2.50
   5   3  -7    5.61    0.51
  -5  -3   7    6.09    0.52
   5   3  -6   45.60    1.82
  -5  -3   6   43.76    1.40
   5   3  -5  348.47    7.73
  -5  -3   5  354.47    6.92
   5   3  -4   29.75    1.07
  -5  -3   4   30.15    0.95
   5   3  -3  339.53    6.39
  -5  -3   3  326.49    6.44
   5   3  -2  460.73    9.75
  -5  -3   2  472.32    8.75
   5   3  -1 1871.22   36.54
  -5  -3   1 1832.90   31.39
   5   3   0   60.78    1.51
  -5  -3   0   62.47    1.54
   5   3   1   56.61    1.64
  -5  -3  -1   58.81    1.51
   5   3   2   64.51    1.63
  -5  -3  -2   65.14    1.85
   5   3   3  312.39    8.30
   5   3   4    8.19    0.47
  -5  -3  -4    8.15    0.50
   5   3   5  341.33    6.61
  -5  -3  -5  333.10    7.44
   5   3   6  457.90    9.96
  -5  -3  -6  456.98    8.64
   5   3   7  112.02    3.78
  -5  -3  -7  114.39    2.61
   5   3   8    1.95    0.53
  -5  -3  -8    3.22    0.51
   5   3   9    1.03    0.56
  -5  -3  -9    0.64    0.66
   5   3  10  202.73    4.09
  -5  -3 -10  200.71    4.03
   5   3  11   79.24    1.95
  -5  -3 -11   79.41    1.90
   5   3  12   75.11    2.10
  -5  -3 -12   74.19    1.80
   5   3  13   98.75    2.31
  -5  -3 -13  100.86    2.36
   5   3  14   48.84    1.53
  -5  -3 -14   47.01    1.49
   5   3  15   10.53    1.14
  -5  -3 -15   11.75    1.22
   5   3  16    2.47    1.28
  -5  -3 -16    3.22    1.28
   5   3  17    0.06    1.37
  -5  -3 -17    0.74    1.47
   5   3  18   -1.52    2.03
  -5  -3 -18    2.59    2.03
   5   3  19    6.13    2.28
  -5  -3 -19    6.27    1.89
   5   3  20   -0.94    1.99
  -5  -3 -20    0.92    2.00
   5   3  21    0.34    2.26
  -5  -3 -21    1.51    2.79
   5   3  22    1.85    1.79
  -5  -3 -22    0.94    2.16
   5   3  23    3.44    1.80
  -5  -3 -23    6.42    2.35
   5   3  24   -0.07    1.73
  -5  -3 -24    3.78    1.88
  -5  -3 -25    0.71    2.41
   5   5 -25   -0.28    2.97
   5   5 -24    0.04    2.42
  -5  -5  24    0.31    2.47
   5   5 -23    1.22    1.66
  -5  -5  23   -0.72    2.50
   5   5 -22    3.05    1.68
  -5  -5  22    1.27    2.60
   5   5 -21    0.68    1.96
  -5  -5  21    1.20    2.25
   5   5 -20    7.70    2.15
  -5  -5  20    5.54    2.44
   5   5 -19   16.46    2.33
  -5  -5  19   17.80    2.06
   5   5 -18   13.41    1.90
  -5  -5  18   14.22    1.73
   5   5 -17   -1.06    1.35
  -5  -5  17   -0.28    1.43
   5   5 -16   62.54    2.11
  -5  -5  16   61.51    2.11
   5   5 -15   62.09    2.25
  -5  -5  15   57.27    1.93
   5   5 -14   16.50    1.18
  -5  -5  14   17.40    1.31
   5   5 -13   39.65    1.46
  -5  -5  13   37.36    1.58
   5   5 -12  204.14    4.65
  -5  -5  12  197.70    4.10
   5   5 -11  148.31    3.22
  -5  -5  11  147.01    3.72
   5   5 -10   20.17    1.11
  -5  -5  10   22.45    1.11
   5   5  -9   20.39    1.27
  -5  -5   9   21.15    1.07
   5   5  -8  309.80    6.96
  -5  -5   8  296.36    6.74
   5   5  -7   84.06    1.98
  -5  -5   7   82.61    2.79
   5   5  -6   24.57    0.84
  -5  -5   6   25.46    1.05
   5   5  -5   67.78    1.95
  -5  -5   5   68.19    1.99
   5   5  -4  177.04    4.21
  -5  -5   4  179.83    4.34
   5   5  -3  168.67    4.01
  -5  -5   3  161.43    3.43
   5   5  -2  560.73   11.86
  -5  -5   2  561.80   11.87
   5   5  -1    6.33    0.49
  -5  -5   1    6.02    0.52
   5   5   0  631.09   11.41
  -5  -5   0  613.21   11.12
   5   5   1  239.91    6.58
  -5  -5  -1  251.44    4.94
   5   5   2  166.92    3.54
  -5  -5  -2  157.77    5.04
   5   5   3 1267.95   21.74
  -5  -5  -3 1241.69   24.87
   5   5   4  491.74    9.10
  -5  -5  -4  481.69   10.80
   5   5   5  353.62    6.71
  -5  -5  -5  321.18    7.39
   5   5   6   11.48    0.80
  -5  -5  -6   11.76    0.77
   5   5   7  117.40    2.64
  -5  -5  -7  115.75    3.05
   5   5   8   16.40    0.75
  -5  -5  -8   15.62    0.72
   5   5   9    0.22    0.60
  -5  -5  -9    0.04    0.61
   5   5  10  242.09    4.87
  -5  -5 -10  242.05    4.77
   5   5  11  410.54    7.58
  -5  -5 -11  416.25    7.63
   5   5  12   77.73    1.93
  -5  -5 -12   79.85    2.23
   5   5  13   41.88    1.44
  -5  -5 -13   42.14    1.42
   5   5  14   21.54    1.24
  -5  -5 -14   22.54    1.22
   5   5  15   19.90    1.47
  -5  -5 -15   19.35    1.43
   5   5  16   11.54    1.29
  -5  -5 -16   13.43    1.36
   5   5  17    6.07    1.80
  -5  -5 -17    8.62    1.59
   5   5  18   30.19    2.29
  -5  -5 -18   33.72    2.74
   5   5  19    4.65    1.87
  -5  -5 -19    4.50    1.79
   5   5  20    8.52    2.36
  -5  -5 -20    7.53    2.24
   5   5  21    7.77    2.43
  -5  -5 -21    8.74    3.76
   5   5  22    0.76    1.92
  -5  -5 -22   -0.53    2.04
   5   5  23    0.13    2.37
  -5  -5 -23    9.26    3.81
   5   5  24    0.98    4.63
   5   7 -23    5.65    1.74
   5   7 -22    0.17    1.70
  -5  -7  22    3.12    2.41
   5   7 -21    1.99    1.80
  -5  -7  21   -1.06    2.01
   5   7 -20    6.00    2.20
  -5  -7  20    8.55    2.22
   5   7 -19    7.77    2.05
  -5  -7  19    8.48    2.40
   5   7 -18   13.76    1.95
  -5  -7  18   16.38    2.17
   5   7 -17    2.22    1.49
  -5  -7  17    2.00    1.48
   5   7 -16  100.09    3.07
  -5  -7  16  105.54    3.12
   5   7 -15   15.64    1.41
  -5  -7  15   17.18    1.32
   5   7 -14    0.22    1.31
  -5  -7  14    2.06    1.10
   5   7 -13   -0.20    1.05
  -5  -7  13    2.43    1.22
   5   7 -12   71.80    3.85
  -5  -7  12   73.20    2.27
   5   7 -11   51.64    1.48
  -5  -7  11   49.70    1.76
   5   7 -10   50.52    1.63
  -5  -7  10   54.81    1.73
   5   7  -9    2.75    1.03
  -5  -7   9    2.55    0.75
   5   7  -8 1006.62   19.90
  -5  -7   8 1019.90   24.43
   5   7  -7   40.95    1.21
  -5  -7   7   43.01    1.54
   5   7  -6    1.56    0.58
  -5  -7   6    1.28    0.55
   5   7  -5   44.05    1.27
  -5  -7   5   43.16    1.21
   5   7  -4  258.59    5.85
  -5  -7   4  254.34    4.97
   5   7  -3   13.16    0.65
  -5  -7   3   12.95    0.63
  -5  -7   2   47.02    1.28
   5   7  -1  313.24    7.18
  -5  -7   1  311.74    6.31
   5   7   0  279.64    5.56
  -5  -7   0  278.77    5.53
   5   7   1   19.53    1.06
  -5  -7  -1   21.58    0.92
   5   7   2    1.85    0.69
  -5  -7  -2    1.38    0.50
   5   7   3  222.72    5.31
  -5  -7  -3  221.02    5.39
   5   7   4  203.21    5.92
  -5  -7  -4  200.68    4.81
   5   7   5   30.25    1.09
  -5  -7  -5   31.42    1.46
   5   7   6  488.27    8.73
  -5  -7  -6  492.01   10.47
   5   7   7  437.75    7.99
  -5  -7  -7  430.60    9.11
   5   7   8    0.75    0.67
  -5  -7  -8    0.18    0.67
   5   7   9  204.58    4.66
  -5  -7  -9  203.71    5.68
   5   7  10   15.46    0.81
  -5  -7 -10   16.79    0.93
   5   7  11    8.45    0.79
  -5  -7 -11    7.68    0.88
   5   7  12    1.24    0.93
  -5  -7 -12    0.50    0.94
   5   7  13    8.09    1.06
  -5  -7 -13    7.35    1.07
   5   7  14   79.85    2.59
  -5  -7 -14   85.01    2.35
   5   7  15    8.09    1.24
  -5  -7 -15    8.49    1.31
   5   7  16   92.06    2.72
  -5  -7 -16   94.07    2.87
   5   7  17    1.36    1.71
  -5  -7 -17    1.91    1.80
   5   7  18   10.19    2.43
  -5  -7 -18   11.63    2.04
   5   7  19    1.39    1.95
  -5  -7 -19    0.12    1.83
   5   7  20   -0.88    2.38
  -5  -7 -20    0.33    2.36
   5   7  21    7.90    2.93
  -5  -7 -21    2.96    2.31
   5   7  22    0.28    1.21
  -5  -7 -22    1.77    3.66
   5   7  23   10.88    6.21
  -5  -7 -23   -1.16    5.99
   5   9 -22   -0.71    0.89
  -5  -9  22    0.21    1.18
   5   9 -21    1.69    2.06
  -5  -9  21   -0.85    2.01
   5   9 -20   -0.20    2.43
  -5  -9  20    1.69    2.32
   5   9 -19   27.52    2.71
  -5  -9  19   30.83    2.36
   5   9 -18    0.02    2.18
  -5  -9  18    0.99    1.79
   5   9 -17    6.64    1.69
  -5  -9  17    8.55    1.72
   5   9 -16   15.85    1.95
  -5  -9  16   14.04    1.87
   5   9 -15   47.23    2.91
  -5  -9  15   47.27    2.26
   5   9 -14    1.11    1.23
  -5  -9  14   -0.29    1.29
   5   9 -13   28.08    1.38
  -5  -9  13   27.20    1.57
   5   9 -12    4.33    1.02
  -5  -9  12    2.50    1.05
   5   9 -11   29.37    1.31
  -5  -9  11   30.63    1.36
   5   9 -10   13.81    1.06
  -5  -9  10   14.31    1.19
   5   9  -9   50.58    1.63
  -5  -9   9   50.36    1.50
   5   9  -8   69.19    1.74
  -5  -9   8   67.23    1.76
   5   9  -7  116.96    3.58
  -5  -9   7  115.84    3.67
   5   9  -6   84.56    2.31
  -5  -9   6   81.20    2.31
   5   9  -5  871.37   21.64
  -5  -9   5  891.84   17.74
   5   9  -4   40.13    1.36
  -5  -9   4   40.50    1.37
   5   9  -3    2.38    0.62
  -5  -9   3    3.02    0.67
   5   9  -2    0.88    0.56
  -5  -9   2    1.28    0.52
   5   9  -1  256.04    5.97
  -5  -9   1  253.13    5.12
   5   9   0   69.20    2.51
  -5  -9   0   67.38    1.81
   5   9   1  108.31    2.80
  -5  -9  -1  109.59    2.57
   5   9   2   54.22    1.42
  -5  -9  -2   54.65    1.47
   5   9   3  818.06   16.62
  -5  -9  -3  817.05   17.14
   5   9   4  142.93    4.40
  -5  -9  -4  145.12    6.55
   5   9   5   80.61    4.25
  -5  -9  -5   76.38    1.79
   5   9   6   17.93    1.24
  -5  -9  -6   17.43    0.78
   5   9   7   84.51    2.85
  -5  -9  -7   87.91    3.12
   5   9   8   20.93    0.74
  -5  -9  -8   22.12    1.39
   5   9   9   24.30    1.02
  -5  -9  -9   24.23    1.57
   5   9  10   -0.28    1.28
  -5  -9 -10    1.11    1.24
   5   9  11   21.22    1.59
  -5  -9 -11   22.63    1.44
   5   9  12   11.88    1.41
   5   9  13   -1.01    1.21
  -5  -9 -13   -0.29    1.02
   5   9  14    6.73    1.24
  -5  -9 -14    4.98    1.25
   5   9  15    0.82    2.07
  -5  -9 -15    0.03    1.45
   5   9  16   29.97    1.93
  -5  -9 -16   31.16    2.05
   5   9  17   29.50    2.07
  -5  -9 -17   31.69    2.19
   5   9  18    1.60    1.97
  -5  -9 -18    0.15    2.17
   5   9  19    7.66    2.43
  -5  -9 -19    6.34    2.34
   5   9  20    1.36    2.50
  -5  -9 -20    2.03    2.06
   5   9  21    2.78    2.11
  -5  -9 -21   -0.79    2.32
   5  11 -21   -0.29    1.48
  -5 -11  21   -0.03    0.95
   5  11 -20   -0.06    2.16
  -5 -11  20   -1.93    2.44
   5  11 -19    5.77    2.16
  -5 -11  19    5.33    1.94
   5  11 -18   -0.87    2.98
  -5 -11  18    4.48    3.10
   5  11 -17   -0.43    2.05
  -5 -11  17   -0.94    2.35
   5  11 -16    7.69    1.56
  -5 -11  16    8.71    1.76
   5  11 -15   37.38    2.79
  -5 -11  15   36.07    2.21
   5  11 -14   -0.19    1.57
  -5 -11  14   -0.27    1.36
   5  11 -13   10.65    1.59
  -5 -11  13   10.22    1.71
   5  11 -12    3.33    1.40
  -5 -11  12    3.31    1.64
   5  11 -11  143.51    3.23
  -5 -11  11  139.23    3.73
   5  11 -10   -0.12    1.04
  -5 -11  10   -0.04    1.05
   5  11  -9   16.31    1.05
  -5 -11   9   14.47    1.07
   5  11  -8  193.48    4.45
  -5 -11   8  193.71    3.96
   5  11  -7   39.84    1.53
  -5 -11   7   37.98    1.75
   5  11  -6   81.31    3.59
  -5 -11   6   73.66    2.12
   5  11  -5  113.89    2.96
  -5 -11   5  110.54    2.57
   5  11  -4  409.28    8.77
  -5 -11   4  402.12    7.54
   5  11  -3  105.85    4.41
  -5 -11   3   98.29    2.71
   5  11  -2   80.13    1.92
  -5 -11   2   78.86    2.27
   5  11  -1  460.29   11.76
  -5 -11   1  461.50    8.48
   5  11   0  125.69    3.10
  -5 -11   0  123.74    3.99
   5  11   1   26.34    0.96
  -5 -11  -1   27.38    0.97
   5  11   2    5.72    0.73
  -5 -11  -2    5.77    0.61
   5  11   3  357.04    7.48
  -5 -11  -3  348.69    8.97
   5  11   4   73.91    1.93
  -5 -11  -4   79.60    3.18
   5  11   5  101.97    3.54
  -5 -11  -5  100.96    3.59
   5  11   6  246.06    7.15
  -5 -11  -6  249.01    7.36
   5  11   7  158.27    4.91
  -5 -11  -7  160.13    5.05
   5  11   8    0.04    1.10
  -5 -11  -8   -0.08    1.16
   5  11   9    3.28    1.43
  -5 -11  -9    3.12    1.37
   5  11  10    0.49    1.42
  -5 -11 -10    1.11    1.42
   5  11  11  152.54    5.20
  -5 -11 -11  153.07    5.34
   5  11  12    1.09    1.57
  -5 -11 -12   -0.40    1.50
   5  11  13    1.88    1.96
  -5 -11 -13    2.87    1.86
   5  11  14   86.56    3.68
   5  11  15   17.96    3.41
  -5 -11 -15   16.49    4.54
   5  11  16    3.76    2.22
  -5 -11 -16    7.30    2.24
   5  11  17   -0.05    2.25
  -5 -11 -17   -1.47    2.15
   5  11  18    1.82    2.74
  -5 -11 -18    0.94    2.53
   5  11  19    1.36    2.20
  -5 -11 -19   -0.93    1.32
   5  11  20   11.75    3.15
  -5 -11 -20    3.53    2.73
   5  13 -20    1.90    1.23
  -5 -13  20    2.10    1.59
   5  13 -19    0.62    2.82
  -5 -13  19    0.32    2.91
   5  13 -18    5.46    1.90
  -5 -13  18    2.52    2.36
   5  13 -17    7.31    2.21
  -5 -13  17    2.91    2.25
   5  13 -16   15.79    1.95
  -5 -13  16   15.30    1.88
   5  13 -15    0.99    1.89
  -5 -13  15    1.28    1.98
   5  13 -14    7.07    1.70
  -5 -13  14    8.26    1.60
   5  13 -13   -0.13    1.61
  -5 -13  13    0.19    1.61
   5  13 -12  121.80    3.14
  -5 -13  12  125.60    3.26
   5  13 -11    0.97    1.41
  -5 -13  11    1.07    1.17
   5  13 -10    0.41    1.30
  -5 -13  10   -0.23    1.09
   5  13  -9   48.69    1.91
  -5 -13   9   46.54    1.89
   5  13  -8  105.78    3.00
  -5 -13   8  102.39    2.94
   5  13  -7   38.43    1.56
  -5 -13   7   35.37    1.35
   5  13  -6    2.75    0.92
  -5 -13   6    1.37    0.85
   5  13  -5   13.04    1.09
  -5 -13   5   13.10    0.97
   5  13  -4  196.05    4.00
  -5 -13   4  198.25    4.10
   5  13  -3   64.43    2.55
  -5 -13   3   60.98    2.01
   5  13  -2   62.19    2.02
  -5 -13   2   58.86    3.12
   5  13  -1   42.63    1.60
  -5 -13   1   39.75    1.34
   5  13   0  182.47    5.09
  -5 -13   0  166.24    3.74
   5  13   1    9.77    1.09
  -5 -13  -1   10.65    1.13
   5  13   2   81.18    2.97
  -5 -13  -2   77.72    2.18
   5  13   3   86.18    2.27
  -5 -13  -3   86.80    2.00
   5  13   4    7.78    1.25
  -5 -13  -4    7.71    1.23
   5  13   5   91.62    3.17
  -5 -13  -5   86.44    3.53
   5  13   6  144.61    4.43
  -5 -13  -6  148.46    5.12
   5  13   7   64.73    2.66
  -5 -13  -7   68.44    2.64
   5  13   8    7.32    1.23
  -5 -13  -8    7.00    1.27
   5  13   9    0.07    1.28
  -5 -13  -9    1.14    1.26
   5  13  10  100.85    3.87
  -5 -13 -10   91.91    3.90
   5  13  11    5.53    1.50
  -5 -13 -11    5.57    1.77
   5  13  12   18.68    2.02
  -5 -13 -12   17.32    1.94
   5  13  13   30.76    2.46
  -5 -13 -13   30.25    2.55
   5  13  14   13.38    2.10
  -5 -13 -14   12.94    2.07
   5  13  15   -0.51    2.02
  -5 -13 -15    1.05    2.08
   5  13  16    2.81    2.53
  -5 -13 -16    2.75    2.40
   5  13  17    0.57    3.09
  -5 -13 -17   -1.71    3.04
   5  13  18    3.40    4.25
  -5 -13 -18    0.13    4.30
   5  13  19    3.09    3.20
  -5 -13 -19    0.13    2.93
   5  15 -19   12.02    1.96
  -5 -15  19   16.61    4.07
   5  15 -18    1.78    2.49
  -5 -15  18    0.08    2.60
   5  15 -17    0.65    2.68
  -5 -15  17   -1.72    2.81
   5  15 -16   -0.15    2.49
  -5 -15  16    2.81    2.61
   5  15 -15   22.78    1.97
  -5 -15  15   29.64    3.36
   5  15 -14   14.80    2.46
  -5 -15  14   15.26    2.62
   5  15 -13   12.53    1.62
  -5 -15  13   11.99    1.67
   5  15 -12   19.79    1.44
  -5 -15  12   20.11    1.69
   5  15 -11   28.65    1.87
  -5 -15  11   28.10    1.57
   5  15 -10    3.23    1.50
  -5 -15  10    6.08    2.07
   5  15  -9    5.84    1.28
  -5 -15   9    4.09    1.38
   5  15  -8   26.20    2.06
  -5 -15   8   24.82    1.65
   5  15  -7    4.41    1.11
  -5 -15   7    2.69    1.09
   5  15  -6   45.65    1.92
  -5 -15   6   46.52    1.93
   5  15  -5   28.00    1.51
  -5 -15   5   27.64    1.31
   5  15  -4   84.61    2.27
  -5 -15   4   81.59    2.24
   5  15  -3   13.97    1.43
  -5 -15   3   14.78    1.10
   5  15  -2    2.12    1.13
  -5 -15   2    1.66    1.71
   5  15  -1  180.40    5.56
  -5 -15   1  180.00    4.41
   5  15   0   45.17    1.86
  -5 -15   0   43.79    1.61
   5  15   1   10.74    1.46
  -5 -15  -1    9.76    0.94
   5  15   2   33.76    2.07
  -5 -15  -2   37.69    1.39
   5  15   3   80.81    4.90
  -5 -15  -3   77.98    3.00
   5  15   4   49.83    3.62
  -5 -15  -4   46.49    2.30
   5  15   5   -0.19    1.52
  -5 -15  -5    1.33    1.27
   5  15   6    9.25    1.53
  -5 -15  -6    7.50    1.41
   5  15   7   51.37    2.57
  -5 -15  -7   49.05    2.42
   5  15   8   40.36    2.30
  -5 -15  -8   42.74    2.53
   5  15   9    7.60    1.61
  -5 -15  -9    8.81    1.65
   5  15  10   18.68    1.98
  -5 -15 -10   20.37    2.00
   5  15  11    0.52    2.13
  -5 -15 -11    0.38    1.94
   5  15  12    2.51    1.84
  -5 -15 -12    2.67    1.93
   5  15  13   -0.25    2.14
  -5 -15 -13    0.84    2.27
   5  15  14   -1.65    2.09
  -5 -15 -14    2.29    2.04
   5  15  15    0.20    2.61
  -5 -15 -15    0.49    2.70
   5  15  16    1.86    2.94
  -5 -15 -16    1.55    3.00
   5  15  17    0.43    2.69
  -5 -15 -17    1.06    2.63
   5  15  18    4.32    3.29
  -5 -15 -18    1.51    3.22
   5  17 -17    5.27    2.47
  -5 -17  17    3.81    2.40
   5  17 -16    1.76    2.36
  -5 -17  16    1.40    2.19
   5  17 -15   13.16    3.19
  -5 -17  15   16.02    2.77
   5  17 -14    0.18    2.85
  -5 -17  14    0.85    2.71
   5  17 -13    1.20    2.61
  -5 -17  13   -0.97    2.59
   5  17 -12   10.10    2.42
  -5 -17  12    9.58    2.64
   5  17 -11   37.23    2.82
  -5 -17  11   36.31    3.14
   5  17 -10   -0.22    2.00
  -5 -17  10   -0.98    2.20
   5  17  -9   20.54    2.42
  -5 -17   9   21.36    3.67
   5  17  -8    5.65    1.97
  -5 -17   8    4.32    2.32
   5  17  -7   23.15    1.77
  -5 -17   7   21.99    1.89
   5  17  -6    2.71    1.61
  -5 -17   6    2.25    1.76
   5  17  -5    5.89    1.44
  -5 -17   5    6.58    2.79
   5  17  -4   27.27    2.23
  -5 -17   4   28.72    2.35
   5  17  -3   26.89    1.69
  -5 -17   3   27.85    1.57
   5  17  -2    4.71    2.28
  -5 -17   2    3.94    1.53
   5  17  -1  183.85    5.00
  -5 -17   1  185.07    4.91
   5  17   0   51.79    2.13
  -5 -17   0   48.60    1.96
   5  17   1    0.35    1.09
  -5 -17  -1    0.00    1.19
   5  17   2    0.96    1.32
  -5 -17  -2   -0.30    1.08
   5  17   3   82.30    3.79
  -5 -17  -3   81.89    4.68
   5  17   4   13.59    1.97
  -5 -17  -4   13.46    1.81
   5  17   5   10.81    2.62
  -5 -17  -5    8.65    2.02
   5  17   6   22.93    3.28
  -5 -17  -6   21.41    2.27
   5  17   7   87.31    4.19
  -5 -17  -7   88.71    3.97
   5  17   8    1.44    2.16
  -5 -17  -8    0.62    2.14
   5  17   9   14.73    2.44
  -5 -17  -9    9.98    2.81
   5  17  10   20.91    2.58
  -5 -17 -10   21.94    2.62
   5  17  11   29.58    2.75
  -5 -17 -11   29.84    2.74
   5  17  12   -0.31    2.66
  -5 -17 -12    2.03    2.46
   5  17  13    3.99    2.36
  -5 -17 -13    4.05    2.67
   5  17  14    4.10    2.62
  -5 -17 -14    3.76    3.26
   5  17  15   -0.99    2.50
  -5 -17 -15   -0.28    2.96
   5  17  16    0.02    2.25
  -5 -17 -16    0.86    3.02
   5  17  17   -0.05    1.64
  -5 -17 -17    5.29    2.36
   5  19 -16    4.50    2.08
  -5 -19  16    3.63    1.82
   5  19 -15    0.55    2.99
  -5 -19  15    0.67    1.99
   5  19 -14   -1.46    2.36
  -5 -19  14    1.32    2.29
   5  19 -13    3.34    3.06
  -5 -19  13    1.10    2.70
   5  19 -12   17.40    2.93
  -5 -19  12   16.71    2.69
   5  19 -11    1.66    3.07
  -5 -19  11    1.23    3.04
   5  19 -10    1.08    2.58
  -5 -19  10    0.37    2.87
   5  19  -9   -0.41    2.85
  -5 -19   9   -0.29    2.48
   5  19  -8   36.19    3.23
  -5 -19   8   35.07    3.26
   5  19  -7    1.11    2.64
  -5 -19   7   -0.78    1.87
   5  19  -6   15.50    2.28
  -5 -19   6   15.27    2.07
   5  19  -5    5.64    1.99
  -5 -19   5    3.34    1.72
   5  19  -4   51.30    2.74
  -5 -19   4   51.93    2.33
   5  19  -3    0.15    2.37
  -5 -19   3    1.01    1.96
   5  19  -2    0.88    1.60
  -5 -19   2    3.22    1.94
   5  19  -1    0.56    1.99
  -5 -19   1    2.36    2.60
   5  19   0   35.07    3.87
  -5 -19   0   36.29    2.05
   5  19   1   27.50    2.25
  -5 -19  -1   23.26    2.16
   5  19   2   39.09    2.24
  -5 -19  -2   38.71    2.91
   5  19   3    5.00    3.16
  -5 -19  -3    5.12    2.44
   5  19   4    1.82    2.11
  -5 -19  -4    0.77    2.52
   5  19   5    5.17    2.32
  -5 -19  -5    6.69    2.41
   5  19   6    1.79    2.32
  -5 -19  -6   -0.93    2.32
   5  19   7    5.86    3.52
  -5 -19  -7    9.23    2.52
   5  19   8    0.66    2.35
  -5 -19  -8    1.53    2.40
   5  19   9    1.59    2.60
  -5 -19  -9    2.93    2.60
   5  19  10   54.57    4.14
  -5 -19 -10   53.47    3.88
   5  19  11    1.19    2.69
  -5 -19 -11   -1.33    2.85
   5  19  12    0.17    2.93
  -5 -19 -12    3.72    2.79
   5  19  13    1.13    3.02
  -5 -19 -13   -1.08    3.22
   5  19  14   -1.28    2.03
  -5 -19 -14    0.63    3.07
   5  19  15    0.84    2.16
  -5 -19 -15    0.07    2.50
   5  21 -14   -1.01    2.80
  -5 -21  14    1.91    1.39
  -5 -21  13   -0.20    1.97
   5  21 -12    1.56    2.98
  -5 -21  12   -0.76    2.24
   5  21 -11    1.58    3.57
  -5 -21  11    1.80    2.46
   5  21 -10   -0.24    3.78
  -5 -21  10    3.15    2.54
   5  21  -9    6.77    3.00
  -5 -21   9    7.61    3.34
   5  21  -8   19.30    3.09
  -5 -21   8   22.23    4.38
   5  21  -7    1.30    3.20
  -5 -21   7   -0.14    4.79
   5  21  -6   12.32    3.41
  -5 -21   6    9.33    3.39
   5  21  -5    5.62    2.17
  -5 -21   5    4.23    2.57
   5  21  -4   21.98    2.57
  -5 -21   4   18.94    2.77
   5  21  -3    5.11    3.14
  -5 -21   3    1.02    2.31
   5  21  -2    0.49    2.51
  -5 -21   2   -2.38    2.63
   5  21  -1   19.63    2.82
  -5 -21   1   20.59    2.67
   5  21   0    9.64    3.10
  -5 -21   0   12.45    2.36
   5  21   1    8.56    3.09
  -5 -21  -1    3.59    2.78
   5  21   2    1.10    3.02
  -5 -21  -2    5.34    3.20
   5  21   3   -0.42    3.30
  -5 -21  -3   -0.35    2.86
   5  21   4   21.41    3.61
  -5 -21  -4   19.55    3.18
   5  21   5    2.37    4.18
  -5 -21  -5    2.65    3.07
   5  21   6    6.03    3.45
  -5 -21  -6    3.21    3.47
   5  21   7   16.63    4.76
  -5 -21  -7   14.72    3.56
   5  21   8    2.22    2.97
  -5 -21  -8   -1.76    3.73
   5  21   9    1.26    2.49
  -5 -21  -9    4.09    2.23
   5  21  10   -0.76    2.55
  -5 -21 -10    0.09    2.30
   5  21  11   -0.73    2.95
  -5 -21 -11   -1.43    2.84
   5  21  12   -2.22    3.05
  -5 -21 -12    0.35    3.12
   5  21  13    0.64    2.30
  -5 -21 -13   -0.71    2.51
  -5 -23  10   -0.52    2.84
   5  23  -9   -0.36    2.38
   5  23  -8   -1.11    3.59
  -5 -23   8    0.76    2.32
   5  23  -7   12.70    3.00
  -5 -23   7    5.35    4.94
   5  23  -6    1.88    3.66
  -5 -23   6   -1.34    3.61
   5  23  -5   17.84    3.93
  -5 -23   5   14.55    3.49
   5  23  -4    4.72    2.75
  -5 -23   4    2.25    3.33
   5  23  -3    3.40    6.03
  -5 -23   3    0.12    5.86
   5  23  -2   -0.03    2.32
  -5 -23   2    2.35    2.24
   5  23  -1    7.12    3.05
  -5 -23   1    1.57    2.54
   5  23   0    1.20    3.19
  -5 -23   0    2.01    2.46
   5  23   1    4.66    3.52
  -5 -23  -1    4.24    2.55
   5  23   2    2.53    5.10
  -5 -23  -2   -0.64    5.65
  -5 -23  -3   38.29    4.64
   5  23   4   -4.76    5.00
  -5 -23  -4   -1.36    3.34
   5  23   5   -1.62    3.57
  -5 -23  -5   -1.83    3.04
   5  23   6    0.00    3.44
  -5 -23  -6    2.05    2.70
   5  23   7   18.45    3.54
  -5 -23  -7   15.00    3.42
   5  23   8    2.76    4.13
  -5 -23  -8    6.03    4.17
   5  23   9    1.39    2.20
  -5 -23  -9   -1.06    2.87
   5  23  10   -0.39    1.85
  -5 -23 -10    0.11    2.42
   5  23  11    1.12    2.90
  -5 -23 -11    8.05    3.72
   5  23  12   -1.68    2.24
  -5 -23 -12   -0.43    2.05
   5  25 -10   -0.65    1.43
   5  25  -9    1.36    1.72
  -5 -25   9    0.87    2.62
  -5 -25   8   -1.59    2.13
  -5 -25   7   10.76    2.63
   5  25  -6    1.24    2.51
  -5 -25   6   -4.09    4.43
  -5 -25   5   -0.52    2.29
  -5 -25   4   -3.35    3.76
  -5 -25   3   -1.94    3.87
  -5 -25  -3    0.25    2.91
  -5 -25  -4    2.93    6.07
   5  25   5    0.04    2.85
  -5 -25  -5    0.75    2.69
   5  25   6    8.98    2.83
  -5 -25  -6    8.73    3.15
   5  25   7    0.51    1.58
  -5 -25  -7    0.24    2.44
   5  25   8    0.07    1.89
  -5 -25  -8   -0.94    1.66
   5  25   9    1.60    2.36
  -5 -25  -9    0.45    2.13
   5  25  10   -0.92    2.59
  -5 -25 -10    9.33    3.04
   6   0 -25   -0.41    1.45
   6   0 -24   11.88    2.44
   6   0 -23    2.57    3.86
   6   0 -22    0.48    1.66
   6   0 -21   -1.00    1.83
   6   0 -20   45.34    2.35
   6   0 -19    0.18    1.80
   6   0 -18   10.21    1.47
   6   0 -17   -0.33    1.50
   6   0 -16    4.02    1.22
   6   0 -15    0.56    1.01
   6   0 -14  172.80    3.78
   6   0 -13    0.04    1.09
   6   0 -12   -0.57    0.82
   6   0 -11    1.13    0.97
   6   0 -10  105.16    2.48
   6   0  -9    0.67    0.58
   6   0  -8   12.43    0.74
   6   0  -7   -0.16    0.52
   6   0  -6  472.72    9.21
   6   0  -5    0.74    0.41
   6   0  -4  109.06    2.98
   6   0  -3    0.92    0.39
   6   0  -1    0.57    0.41
   6   0   0  129.37    4.10
   6   0   1    1.64    0.54
   6   0   2  555.53   12.17
   6   0   3   -0.01    0.46
   6   0   4   33.24    1.07
   6   0   5    0.17    0.44
   6   0   6   89.27    2.17
   6   0   7    1.07    0.52
   6   0   8  222.48    4.54
   6   0   9    0.35    0.62
   6   0  10  354.17    6.67
   6   0  11    0.22    0.67
   6   0  12   39.59    1.27
   6   0  13    0.05    0.90
   6   0  14  428.34    7.91
   6   0  15    0.26    1.21
   6   0  16    1.16    1.28
   6   0  17    0.46    1.53
   6   0  18   80.12    2.79
   6   0  19   -1.20    1.95
   6   0  20    4.54    2.38
   6   0  21   -0.67    2.25
   6   0  22   32.99    2.75
   6   0  23    0.15    1.75
  -6  -2  25   -0.34    1.88
   6   2 -24    8.19    1.76
  -6  -2  24    8.47    2.13
   6   2 -23   -0.10    1.83
  -6  -2  23    0.75    1.49
   6   2 -22   -1.20    2.32
  -6  -2  22    1.26    1.88
   6   2 -21   14.50    2.20
  -6  -2  21   13.43    2.14
   6   2 -20    1.66    1.83
  -6  -2  20    2.72    1.98
   6   2 -19    2.39    1.76
  -6  -2  19    1.77    1.66
   6   2 -18   10.71    1.51
  -6  -2  18    9.97    1.46
   6   2 -17   52.76    2.04
  -6  -2  17   50.75    2.05
   6   2 -16    1.83    1.30
  -6  -2  16    2.98    1.38
   6   2 -15   12.53    1.30
  -6  -2  15   12.71    1.16
   6   2 -14    8.70    1.09
  -6  -2  14    9.08    1.38
   6   2 -13   32.17    1.36
  -6  -2  13   32.55    1.27
   6   2 -12   46.21    1.46
  -6  -2  12   46.38    1.44
   6   2 -11    1.50    0.79
  -6  -2  11    2.48    0.72
   6   2 -10    3.27    0.80
  -6  -2  10    3.21    0.71
   6   2  -9  361.14    6.87
  -6  -2   9  353.07    6.67
   6   2  -8   14.01    0.77
  -6  -2   8   13.25    0.72
   6   2  -7    6.82    0.60
  -6  -2   7    6.35    0.58
   6   2  -6    3.88    0.55
  -6  -2   6    4.11    0.52
   6   2  -5  172.24    4.32
  -6  -2   5  178.49    5.43
   6   2  -4  292.38    8.12
  -6  -2   4  281.12    5.69
   6   2  -3   53.42    1.63
  -6  -2   3   51.34    1.45
   6   2  -2   28.29    0.88
  -6  -2   2   28.20    1.06
   6   2  -1  217.80    5.16
  -6  -2   1  212.36    4.44
   6   2   0    2.77    0.39
  -6  -2   0    2.96    0.45
   6   2   1  123.65    3.81
  -6  -2  -1  114.58    3.00
   6   2   2  123.43    2.75
  -6  -2  -2  124.71    2.81
   6   2   3  129.44    2.95
  -6  -2  -3  130.85    2.91
   6   2   4   34.33    1.06
  -6  -2  -4   33.66    1.05
   6   2   5   28.59    0.98
  -6  -2  -5   28.13    0.94
   6   2   6  264.59    5.43
  -6  -2  -6  269.14    5.56
   6   2   7  138.31    3.12
  -6  -2  -7  144.42    3.70
   6   2   8  941.75   16.76
  -6  -2  -8  928.22   16.41
   6   2   9   29.12    1.04
  -6  -2  -9   27.73    1.19
   6   2  10  102.82    2.40
  -6  -2 -10   98.27    2.26
   6   2  11  262.27    5.09
  -6  -2 -11  261.95    5.01
   6   2  12  104.74    2.33
  -6  -2 -12  104.19    2.39
   6   2  13   41.54    1.62
  -6  -2 -13   41.83    1.42
   6   2  14   14.84    1.08
  -6  -2 -14   13.93    1.21
   6   2  15   57.29    1.86
  -6  -2 -15   56.59    1.79
   6   2  16   21.46    1.48
  -6  -2 -16   20.25    1.43
   6   2  17   66.27    2.36
  -6  -2 -17   66.63    2.41
   6   2  18   12.15    1.81
  -6  -2 -18   12.05    1.87
   6   2  19   25.50    1.96
  -6  -2 -19   24.75    1.94
   6   2  20    3.90    3.14
  -6  -2 -20    2.50    2.19
   6   2  21    6.04    3.00
  -6  -2 -21    6.45    2.63
   6   2  22    3.60    1.45
  -6  -2 -22    1.71    2.58
   6   2  23   -0.99    2.61
  -6  -2 -23   -0.43    2.81
   6   2  24    0.75    3.96
  -6  -2 -24   -0.95    4.25
   6   4 -25    0.21    2.54
   6   4 -24    0.33    3.39
  -6  -4  24    0.68    4.98
   6   4 -23    1.28    1.73
  -6  -4  23    2.89    1.97
   6   4 -22   -0.07    1.76
  -6  -4  22   -0.50    1.62
   6   4 -21   16.80    2.13
  -6  -4  21   15.79    2.29
   6   4 -20    5.94    2.07
  -6  -4  20    4.89    2.21
   6   4 -19    0.51    1.81
  -6  -4  19    1.32    2.03
   6   4 -18    3.32    2.02
  -6  -4  18    2.24    2.06
   6   4 -17   78.97    3.05
  -6  -4  17   78.27    2.60
   6   4 -16    0.59    1.47
  -6  -4  16    1.71    1.32
   6   4 -15   29.42    1.40
  -6  -4  15   26.93    1.36
   6   4 -14    1.29    1.06
  -6  -4  14   -0.01    1.07
   6   4 -13   12.79    1.10
  -6  -4  13   11.97    1.10
   6   4 -12    0.11    1.00
  -6  -4  12    0.70    0.94
   6   4 -11   -0.18    0.80
  -6  -4  11   -0.12    0.72
   6   4 -10   14.95    0.80
  -6  -4  10   13.70    0.83
   6   4  -9   28.40    1.07
  -6  -4   9   26.35    1.21
   6   4  -8    9.21    0.95
  -6  -4   8   10.23    1.03
   6   4  -7   14.29    0.72
  -6  -4   7   15.46    1.00
   6   4  -6    0.42    0.61
  -6  -4   6    0.01    0.66
   6   4  -5  151.08    3.24
  -6  -4   5  151.55    3.29
   6   4  -4  849.88   17.37
  -6  -4   4  863.18   17.83
   6   4  -3  144.11    3.10
  -6  -4   3  143.68    3.56
   6   4  -2  382.71    8.29
  -6  -4   2  378.39    7.27
   6   4  -1  391.71    7.57
  -6  -4   1  392.56    7.46
   6   4   0  150.82    3.23
  -6  -4   0  149.56    3.79
   6   4   1   12.63    0.67
  -6  -4  -1   13.37    0.71
   6   4   2  201.12    4.73
  -6  -4  -2  210.42    4.38
   6   4   3   30.75    0.96
  -6  -4  -3   30.98    1.18
   6   4   4   34.37    1.39
  -6  -4  -4   30.44    1.23
   6   4   5    7.55    0.63
  -6  -4  -5    8.28    0.57
   6   4   6  179.71    3.76
  -6  -4  -6  176.66    4.37
   6   4   7 1350.94   26.76
  -6  -4  -7 1347.18   23.15
   6   4   8    2.42    0.55
  -6  -4  -8    1.94    0.58
   6   4   9    0.41    0.57
  -6  -4  -9    0.72    0.67
   6   4  10   33.81    1.12
  -6  -4 -10   33.71    1.31
   6   4  11  222.70    4.54
  -6  -4 -11  224.10    4.49
   6   4  12    0.64    0.78
  -6  -4 -12    1.40    0.83
   6   4  13   20.70    1.11
  -6  -4 -13   19.21    1.22
   6   4  14    7.36    1.01
  -6  -4 -14    8.27    1.04
   6   4  15   57.84    1.98
  -6  -4 -15   60.45    1.99
   6   4  16   21.98    1.64
  -6  -4 -16   20.71    1.45
   6   4  17    1.82    1.44
  -6  -4 -17    1.03    1.49
   6   4  18    1.71    1.78
  -6  -4 -18    1.01    1.65
   6   4  19   35.06    2.31
  -6  -4 -19   34.40    2.42
   6   4  20    6.44    2.25
  -6  -4 -20    8.55    2.16
   6   4  21   19.26    2.93
  -6  -4 -21   22.50    2.71
   6   4  22    2.58    1.87
  -6  -4 -22    7.25    2.87
   6   4  23   -0.76    1.27
  -6  -4 -23    0.37    2.70
   6   6 -23    3.20    2.46
  -6  -6  23    0.46    3.74
   6   6 -22   -1.09    1.84
  -6  -6  22   -0.05    2.58
   6   6 -21    2.55    2.30
  -6  -6  21    1.40    2.35
   6   6 -20   10.00    2.17
  -6  -6  20   10.82    2.10
   6   6 -19   -0.47    2.05
  -6  -6  19    0.37    1.70
   6   6 -18   11.05    2.02
  -6  -6  18   13.94    1.78
   6   6 -17    0.25    1.44
  -6  -6  17   -0.17    1.57
   6   6 -16   43.86    1.80
  -6  -6  16   42.60    2.08
   6   6 -15    1.08    1.24
  -6  -6  15   -0.04    1.24
   6   6 -14    6.98    1.27
  -6  -6  14    5.86    1.11
   6   6 -13   14.14    1.02
  -6  -6  13   13.86    1.08
   6   6 -12    9.81    0.97
  -6  -6  12    8.39    0.96
   6   6 -11   19.11    1.13
  -6  -6  11   17.31    1.55
   6   6 -10  206.93    4.90
  -6  -6  10  207.77    4.94
   6   6  -9   73.18    1.82
  -6  -6   9   74.13    2.18
   6   6  -8   88.49    2.11
  -6  -6   8   89.62    2.18
   6   6  -7    1.13    0.63
  -6  -6   7   -0.20    1.00
   6   6  -6  475.48    9.02
  -6  -6   6  486.86    9.18
   6   6  -5   53.43    1.42
  -6  -6   5   54.27    1.71
   6   6  -4  399.79    7.37
  -6  -6   4  406.62    7.58
   6   6  -3   15.65    0.84
  -6  -6   3   19.01    0.89
   6   6  -2 1403.39   24.15
  -6  -6   2 1419.36   24.36
   6   6  -1   22.46    0.82
  -6  -6   1   22.89    0.98
   6   6   0  328.33    9.15
  -6  -6   0  334.16    7.55
   6   6   1   59.85    2.11
  -6  -6  -1   62.71    1.91
   6   6   2   25.36    1.31
  -6  -6  -2   25.35    0.89
   6   6   3    6.03    0.60
  -6  -6  -3    5.25    0.58
   6   6   4  100.40    2.71
  -6  -6  -4  100.59    2.82
   6   6   5    4.22    0.60
  -6  -6  -5    3.90    0.57
   6   6   6   12.34    0.62
  -6  -6  -6   12.06    0.63
   6   6   7   16.96    1.34
  -6  -6  -7   15.89    0.77
   6   6   8   -0.69    0.67
  -6  -6  -8    0.26    0.83
   6   6   9   16.35    0.96
  -6  -6  -9   16.01    0.99
   6   6  10  160.58    3.48
  -6  -6 -10  160.82    3.80
   6   6  11    3.59    0.78
  -6  -6 -11    3.18    0.90
   6   6  12    1.19    0.94
  -6  -6 -12    1.36    1.01
   6   6  13   60.87    1.75
  -6  -6 -13   64.07    2.13
   6   6  14  168.92    3.94
  -6  -6 -14  168.24    3.73
   6   6  15    7.79    1.38
  -6  -6 -15    7.96    1.35
   6   6  16   21.53    1.61
  -6  -6 -16   21.65    1.59
   6   6  17    2.26    1.78
  -6  -6 -17    4.24    1.77
   6   6  18   81.59    2.95
  -6  -6 -18   88.65    3.63
   6   6  19    0.09    2.39
  -6  -6 -19    0.18    2.19
   6   6  20    0.37    2.42
  -6  -6 -20    0.76    2.20
   6   6  21    2.34    2.67
  -6  -6 -21    0.64    2.74
   6   6  22   26.31    2.58
  -6  -6 -22   26.66    2.92
   6   6  23   13.87    3.58
  -6  -6 -23   -0.54    4.86
   6   8 -23    0.58    2.22
  -6  -8  23   -1.99    2.58
   6   8 -22    0.66    1.32
  -6  -8  22    1.86    2.00
   6   8 -21    7.90    1.80
  -6  -8  21    7.13    2.08
   6   8 -20   -0.34    2.33
  -6  -8  20    1.48    2.26
   6   8 -19   -0.95    2.02
  -6  -8  19    1.37    1.89
   6   8 -18    1.84    1.80
  -6  -8  18    3.45    1.95
   6   8 -17   16.62    1.87
  -6  -8  17   19.59    1.88
   6   8 -16   10.68    1.54
  -6  -8  16   11.91    1.76
   6   8 -15   -0.33    1.30
  -6  -8  15   -0.27    1.33
   6   8 -14   10.71    1.51
  -6  -8  14   10.85    1.52
   6   8 -13   49.62    1.66
  -6  -8  13   48.85    2.51
   6   8 -12    3.15    1.07
  -6  -8  12    3.54    1.32
   6   8 -11    2.37    0.87
  -6  -8  11    3.29    0.98
   6   8 -10    8.68    0.91
  -6  -8  10   10.12    0.95
   6   8  -9   28.79    1.35
  -6  -8   9   30.96    1.41
   6   8  -8   21.85    1.23
  -6  -8   8   22.55    1.26
   6   8  -7   18.65    0.94
  -6  -8   7   20.11    1.04
   6   8  -6    7.94    0.81
  -6  -8   6    7.08    0.70
   6   8  -5  125.56    2.74
  -6  -8   5  125.00    3.18
   6   8  -4  293.68    5.71
  -6  -8   4  299.77    6.88
   6   8  -3    5.58    0.58
  -6  -8   3    6.16    0.61
   6   8  -2   47.51    1.49
  -6  -8   2   45.58    1.89
   6   8  -1   61.26    1.95
  -6  -8   1   61.30    2.27
   6   8   0   15.48    0.83
  -6  -8   0   16.19    0.88
   6   8   1   68.90    1.82
  -6  -8  -1   69.22    1.83
   6   8   2  372.14    7.10
  -6  -8  -2  374.51    7.34
   6   8   3   34.54    1.60
  -6  -8  -3   35.73    1.32
   6   8   4   70.84    2.03
  -6  -8  -4   76.04    1.89
   6   8   5   82.74    2.35
  -6  -8  -5   82.48    2.05
   6   8   6   69.50    2.00
  -6  -8  -6   66.50    1.94
   6   8   7  290.14    5.54
  -6  -8  -7  292.25    5.73
   6   8   8   30.14    1.21
  -6  -8  -8   32.23    1.21
   6   8   9    2.90    0.67
  -6  -8  -9    1.95    1.11
   6   8  10   43.48    1.93
  -6  -8 -10   45.60    1.90
   6   8  11   47.69    1.61
  -6  -8 -11   46.29    1.62
   6   8  12   49.73    1.66
  -6  -8 -12   50.72    1.85
   6   8  13   10.39    1.29
  -6  -8 -13   10.12    1.31
   6   8  14   12.95    1.79
  -6  -8 -14   11.37    1.49
   6   8  15   14.95    1.55
  -6  -8 -15   12.80    1.57
   6   8  16   50.01    2.11
  -6  -8 -16   51.87    2.48
   6   8  17    0.15    1.75
  -6  -8 -17    0.07    2.09
   6   8  18    7.70    2.16
  -6  -8 -18    8.68    2.24
   6   8  19    7.44    2.08
  -6  -8 -19    7.17    2.37
   6   8  20   -1.15    1.82
  -6  -8 -20   -1.50    2.08
   6   8  21    9.55    2.64
  -6  -8 -21   13.80    2.61
   6   8  22   11.52    4.29
  -6  -8 -22   11.91    3.31
   6  10 -22    6.43    2.56
  -6 -10  22    8.40    2.48
   6  10 -21    8.89    2.07
  -6 -10  21   12.83    2.16
   6  10 -20   -0.07    2.32
  -6 -10  20   -0.06    2.07
   6  10 -19    0.83    2.07
  -6 -10  19   -1.83    1.66
   6  10 -18   -1.06    1.97
  -6 -10  18   -0.23    2.28
   6  10 -17   11.39    2.27
  -6 -10  17   10.14    3.08
   6  10 -16    3.43    1.70
  -6 -10  16    0.13    1.73
   6  10 -15    1.27    1.75
  -6 -10  15    3.05    1.51
   6  10 -14    0.38    1.38
  -6 -10  14    1.24    1.36
   6  10 -13  107.64    3.18
  -6 -10  13  107.01    2.90
   6  10 -12    6.03    1.09
  -6 -10  12    4.81    1.47
   6  10 -11    8.62    1.20
  -6 -10  11    8.42    1.27
   6  10 -10    1.47    1.22
  -6 -10  10    0.81    1.17
   6  10  -9    7.07    1.05
  -6 -10   9    8.71    0.94
   6  10  -8   34.48    1.45
  -6 -10   8   34.64    1.47
   6  10  -7    0.55    1.05
  -6 -10   7    1.07    1.00
   6  10  -6   11.39    0.84
  -6 -10   6   11.81    0.83
   6  10  -5   12.64    1.14
  -6 -10   5   12.25    0.81
   6  10  -4   11.66    0.97
  -6 -10   4   10.85    0.91
   6  10  -3   37.50    1.41
  -6 -10   3   36.70    1.31
   6  10  -2   81.51    1.98
  -6 -10   2   80.67    2.82
   6  10  -1  199.90    4.72
  -6 -10   1  206.45    6.25
   6  10   0    3.18    1.01
  -6 -10   0    2.35    0.68
   6  10   1   45.92    1.32
  -6 -10  -1   46.06    1.32
   6  10   2   17.77    0.98
  -6 -10  -2   17.12    0.84
   6  10   3  261.38    5.08
  -6 -10  -3  269.36   11.62
   6  10   4   -0.17    0.69
  -6 -10  -4    0.46    0.74
   6  10   5   28.34    1.14
  -6 -10  -5   29.33    2.42
   6  10   6   82.93    2.18
  -6 -10  -6   82.35    4.47
   6  10   7  440.40    8.90
  -6 -10  -7  444.41    9.18
   6  10   8   12.99    1.29
  -6 -10  -8   13.21    0.87
   6  10   9    7.72    0.78
  -6 -10  -9    7.57    1.40
   6  10  10   20.42    1.20
  -6 -10 -10   22.09    1.22
   6  10  11  193.60    6.30
  -6 -10 -11  195.18    6.29
   6  10  12    6.57    1.55
  -6 -10 -12    4.47    1.54
   6  10  13    6.47    1.78
  -6 -10 -13    9.41    2.75
   6  10  14   15.62    2.07
  -6 -10 -14   17.18    1.66
   6  10  15  110.91    4.69
  -6 -10 -15  109.89    4.43
   6  10  16    0.20    2.22
  -6 -10 -16    2.18    1.94
   6  10  17    8.27    2.19
  -6 -10 -17    8.49    2.27
   6  10  18   20.33    2.20
  -6 -10 -18   26.94    3.11
   6  10  19   14.38    3.50
  -6 -10 -19   14.86    3.34
   6  10  20    1.56    2.22
  -6 -10 -20    1.59    2.57
   6  10  21    7.79    4.90
  -6 -10 -21    7.47    5.01
   6  12 -20    0.79    1.93
  -6 -12  20    3.96    3.26
   6  12 -19    1.36    2.18
  -6 -12  19   -0.53    2.07
   6  12 -18   -0.43    2.30
  -6 -12  18    0.64    2.01
   6  12 -17    2.32    2.17
  -6 -12  17    2.37    2.12
   6  12 -16   14.54    1.92
  -6 -12  16   13.72    1.78
   6  12 -15   -0.67    1.79
  -6 -12  15    1.81    1.89
   6  12 -14   40.89    2.03
  -6 -12  14   38.74    2.03
   6  12 -13    2.25    1.78
  -6 -12  13   -0.92    1.52
   6  12 -12    4.46    1.52
  -6 -12  12    2.48    1.70
   6  12 -11    7.91    1.42
  -6 -12  11    7.64    1.28
   6  12 -10   63.20    2.32
  -6 -12  10   61.65    1.96
   6  12  -9   10.53    1.22
  -6 -12   9   11.15    1.41
   6  12  -8   18.26    1.34
  -6 -12   8   16.68    1.35
   6  12  -7    3.87    0.97
  -6 -12   7    3.24    1.15
   6  12  -6  130.79    4.03
  -6 -12   6  122.95    3.93
   6  12  -5    0.79    0.91
  -6 -12   5   -0.02    0.99
   6  12  -4   78.89    2.02
  -6 -12   4   79.46    2.02
   6  12  -3  140.03    4.27
  -6 -12   3  137.85    3.65
   6  12  -2  141.94    3.47
  -6 -12   2  145.41    3.84
   6  12  -1   22.11    1.37
  -6 -12   1   23.77    1.07
   6  12   0  184.73    4.48
  -6 -12   0  183.22    4.56
   6  12   1   -0.40    0.98
  -6 -12  -1    0.56    0.97
   6  12   2    1.13    0.95
  -6 -12  -2    1.44    0.74
   6  12   3   20.30    1.01
  -6 -12  -3   22.38    1.06
   6  12   4  104.18    2.74
  -6 -12  -4  108.52    4.05
   6  12   5   37.43    1.20
  -6 -12  -5   41.95    1.94
   6  12   6   11.95    1.25
  -6 -12  -6   12.77    1.31
   6  12   7    2.79    1.40
  -6 -12  -7    0.63    1.20
   6  12   8    0.24    1.22
  -6 -12  -8    0.45    1.29
   6  12   9   21.85    1.77
  -6 -12  -9   21.27    1.68
   6  12  10  145.32    4.94
  -6 -12 -10  143.63    5.18
   6  12  11   20.15    1.70
  -6 -12 -11   19.25    1.79
   6  12  12    1.76    1.56
  -6 -12 -12    2.10    1.62
   6  12  13    5.44    1.99
  -6 -12 -13    4.41    1.63
   6  12  14   87.08    4.18
  -6 -12 -14   82.15    4.15
   6  12  15    0.18    2.10
  -6 -12 -15    0.28    2.07
   6  12  16   -0.03    3.78
  -6 -12 -16    1.41    2.95
   6  12  17   -2.80    2.99
  -6 -12 -17    2.96    3.05
   6  12  18   70.00    4.46
  -6 -12 -18   68.44    4.58
   6  12  19    7.15    2.81
  -6 -12 -19    6.70    2.96
   6  12  20    1.65    4.50
  -6 -12 -20   -1.65    4.78
   6  14 -19   -0.55    1.68
  -6 -14  19   -0.33    1.76
   6  14 -18   -0.67    2.78
  -6 -14  18    3.74    2.64
   6  14 -17    3.64    2.19
  -6 -14  17    5.47    2.27
   6  14 -16   -0.60    2.22
  -6 -14  16    1.73    1.89
   6  14 -15    1.41    2.14
  -6 -14  15    0.95    1.83
   6  14 -14   26.68    1.97
  -6 -14  14   27.36    2.23
   6  14 -13   50.71    2.28
  -6 -14  13   50.33    2.25
   6  14 -12    2.62    1.93
  -6 -14  12    2.19    1.92
   6  14 -11    1.19    1.72
  -6 -14  11    1.42    1.66
   6  14 -10    3.55    1.51
  -6 -14  10    3.10    2.08
   6  14  -9    1.08    1.53
  -6 -14   9    0.75    1.27
   6  14  -8   11.79    1.67
  -6 -14   8   10.70    1.88
   6  14  -7    0.45    1.14
  -6 -14   7    1.27    1.27
   6  14  -6   11.61    1.37
  -6 -14   6   13.07    1.42
   6  14  -5    8.48    2.06
  -6 -14   5    4.27    1.32
   6  14  -4   28.35    1.76
  -6 -14   4   26.26    1.58
   6  14  -3    1.69    1.47
  -6 -14   3    2.09    1.14
   6  14  -2    2.00    0.96
  -6 -14   2    0.05    1.24
   6  14  -1    1.79    0.92
  -6 -14   1    1.06    0.92
   6  14   0   69.88    2.39
  -6 -14   0   70.04    1.94
   6  14   1    8.82    1.03
  -6 -14  -1    9.00    1.24
   6  14   2    5.63    1.02
  -6 -14  -2    4.71    0.98
   6  14   3   14.01    1.05
  -6 -14  -3   12.65    1.41
   6  14   4   48.44    1.61
  -6 -14  -4   46.98    1.58
   6  14   5   -0.92    1.21
  -6 -14  -5   -0.40    1.34
   6  14   6   64.58    2.90
  -6 -14  -6   63.54    2.87
   6  14   7    2.32    1.36
  -6 -14  -7    3.85    1.50
   6  14   8   41.56    2.41
  -6 -14  -8   40.36    2.39
   6  14   9   23.50    2.02
  -6 -14  -9   24.83    1.93
   6  14  10    3.47    1.96
  -6 -14 -10    1.28    2.66
   6  14  11    0.36    1.87
  -6 -14 -11    0.09    2.15
   6  14  12   20.44    2.30
  -6 -14 -12   21.92    2.38
   6  14  13    5.68    2.03
  -6 -14 -13    3.70    1.97
   6  14  14   47.06    3.20
  -6 -14 -14   49.62    3.61
   6  14  15    1.96    2.86
  -6 -14 -15    5.16    2.78
   6  14  16    6.77    2.90
  -6 -14 -16    8.21    3.10
   6  14  17   -0.71    2.57
  -6 -14 -17    0.49    2.76
   6  14  18   12.78    2.61
  -6 -14 -18    5.38    2.99
   6  16 -18    0.49    1.63
  -6 -16  18    0.05    1.80
   6  16 -17    2.87    2.09
  -6 -16  17    5.29    2.24
   6  16 -16    0.46    2.73
  -6 -16  16   -0.92    2.38
   6  16 -15   -0.95    2.68
  -6 -16  15   -2.87    2.51
   6  16 -14    7.05    2.82
  -6 -16  14    4.58    2.87
   6  16 -13   16.84    1.76
  -6 -16  13   18.24    2.52
   6  16 -12    1.29    1.67
  -6 -16  12    0.54    3.46
   6  16 -11    2.24    1.62
  -6 -16  11    1.47    1.85
   6  16 -10    1.74    1.97
  -6 -16  10    2.90    2.31
   6  16  -9   41.00    2.20
  -6 -16   9   39.06    2.17
   6  16  -8    1.58    1.57
  -6 -16   8   -0.10    1.56
   6  16  -7    5.81    1.48
  -6 -16   7    4.70    1.70
   6  16  -6    3.03    1.52
  -6 -16   6    3.20    1.97
   6  16  -5   25.76    2.19
  -6 -16   5   24.87    1.70
   6  16  -4    4.24    1.21
  -6 -16   4    5.32    1.87
   6  16  -3    0.71    1.56
  -6 -16   3   -0.19    1.23
   6  16  -2   19.48    1.91
  -6 -16   2   19.40    1.49
   6  16  -1    1.39    1.41
  -6 -16   1    0.36    1.25
   6  16   0    5.61    1.04
  -6 -16   0    4.70    1.15
   6  16   1    1.65    1.22
  -6 -16  -1    3.49    2.18
   6  16   2    2.63    1.22
  -6 -16  -2    2.49    1.27
   6  16   3  163.94    4.29
  -6 -16  -3  161.75    5.81
   6  16   4    0.88    1.72
  -6 -16  -4    0.83    1.58
   6  16   5    6.73    1.69
  -6 -16  -5    4.11    1.94
   6  16   6    1.58    2.14
  -6 -16  -6    0.11    1.88
   6  16   7   65.98    3.38
  -6 -16  -7   61.18    3.07
   6  16   8    0.93    2.03
  -6 -16  -8    1.50    2.02
   6  16   9    2.50    1.98
  -6 -16  -9    1.95    1.76
   6  16  10    4.23    2.28
  -6 -16 -10    0.62    2.05
   6  16  11   79.22    3.96
  -6 -16 -11   77.95    4.03
   6  16  12    1.71    2.23
  -6 -16 -12   -0.31    2.42
   6  16  13    3.73    3.86
  -6 -16 -13    5.76    2.90
   6  16  14    1.78    2.41
  -6 -16 -14    2.68    2.03
   6  16  15   21.70    2.99
  -6 -16 -15   18.13    3.10
   6  16  16    2.23    2.94
  -6 -16 -16    0.40    3.09
   6  16  17    7.11    2.69
  -6 -16 -17    5.89    1.81
   6  18 -16    1.01    1.80
  -6 -18  16    3.97    1.56
   6  18 -15    1.02    2.05
  -6 -18  15    3.98    1.96
   6  18 -14    1.12    1.84
  -6 -18  14    0.06    2.20
   6  18 -13    8.12    2.66
  -6 -18  13    5.29    2.73
   6  18 -12    3.40    4.06
  -6 -18  12    1.14    3.07
   6  18 -11    6.47    2.46
  -6 -18  11    6.73    2.53
   6  18 -10    4.37    2.79
  -6 -18  10    5.55    2.74
   6  18  -9    2.95    2.15
  -6 -18   9    5.34    2.85
   6  18  -8   15.02    2.63
  -6 -18   8   12.83    2.70
   6  18  -7    3.87    3.68
  -6 -18   7    1.19    2.01
   6  18  -6   33.46    2.24
  -6 -18   6   30.46    2.27
   6  18  -5    6.94    1.64
  -6 -18   5    6.92    1.72
   6  18  -4   15.38    2.34
  -6 -18   4   15.99    1.82
   6  18  -3    7.47    1.60
  -6 -18   3    8.52    1.56
   6  18  -2   15.94    3.29
  -6 -18   2   15.01    1.81
   6  18  -1    1.29    1.55
  -6 -18   1    1.15    1.50
   6  18   0   28.34    2.00
  -6 -18   0   27.60    1.81
   6  18   1    6.71    1.77
  -6 -18  -1    6.63    1.49
   6  18   2   25.23    3.82
  -6 -18  -2   19.84    1.93
   6  18   3    4.70    2.24
  -6 -18  -3    8.35    3.16
   6  18   4   17.58    2.41
  -6 -18  -4   17.35    2.41
   6  18   5    2.20    2.11
  -6 -18  -5    0.07    2.00
   6  18   6   28.87    2.52
  -6 -18  -6   24.11    2.37
   6  18   7    1.26    2.40
  -6 -18  -7    4.62    2.30
   6  18   8    9.13    2.09
  -6 -18  -8    6.30    2.19
   6  18   9    5.58    3.59
  -6 -18  -9    5.48    2.62
   6  18  10   -0.26    3.88
  -6 -18 -10    3.50    2.88
   6  18  11    5.79    2.63
  -6 -18 -11    4.53    2.48
   6  18  12   -0.27    2.72
  -6 -18 -12    0.16    2.83
   6  18  13    2.36    2.88
  -6 -18 -13    0.79    2.86
   6  18  14   41.24    3.75
  -6 -18 -14   36.81    5.37
   6  18  15    0.68    0.94
  -6 -18 -15    7.40    1.75
   6  18  16   -0.31    3.85
  -6 -18 -16   -1.34    4.34
   6  20 -15   -1.15    2.61
   6  20 -14   -1.13    3.57
  -6 -20  14   -2.21    3.56
   6  20 -13    4.83    2.68
  -6 -20  13    1.32    3.45
   6  20 -12   -1.76    2.78
  -6 -20  12    0.11    2.68
   6  20 -11    1.12    4.76
  -6 -20  11    0.59    3.05
   6  20 -10    2.04    3.19
  -6 -20  10    1.49    2.87
   6  20  -9    5.45    4.47
  -6 -20   9    1.54    3.26
   6  20  -8    1.38    3.06
  -6 -20   8    2.25    3.16
   6  20  -7    1.45    3.03
  -6 -20   7    0.63    2.37
   6  20  -6   14.04    3.27
  -6 -20   6   13.35    2.03
   6  20  -5    0.94    2.44
  -6 -20   5    0.99    1.88
   6  20  -4    0.84    2.83
  -6 -20   4    3.82    2.22
  -6 -20   3    4.35    2.49
   6  20  -2    0.90    2.24
  -6 -20   2   -0.43    1.98
   6  20  -1   13.47    2.86
  -6 -20   1   13.31    2.08
   6  20   0    0.11    2.72
  -6 -20   0    2.02    1.98
   6  20   1    0.86    2.33
  -6 -20  -1   -1.20    3.76
   6  20   2    1.25    2.08
  -6 -20  -2   -3.91    2.90
   6  20   3   19.98    3.05
  -6 -20  -3   17.51    2.80
   6  20   4   13.27    2.98
  -6 -20  -4   18.39    4.11
   6  20   5    6.88    2.62
  -6 -20  -5    8.68    2.58
   6  20   6    1.80    2.59
  -6 -20  -6   -1.05    2.92
   6  20   7    8.18    2.62
  -6 -20  -7    4.80    2.69
   6  20   8    0.41    2.91
  -6 -20  -8   -0.64    4.20
   6  20   9    1.93    2.58
  -6 -20  -9    0.47    2.76
   6  20  10    2.00    2.84
  -6 -20 -10    1.92    2.70
   6  20  11    0.08    2.71
  -6 -20 -11    4.56    2.72
   6  20  12   14.84    5.10
  -6 -20 -12   19.26    3.32
   6  20  13    0.58    1.99
  -6 -20 -13   -1.69    2.67
   6  20  14    1.60    2.17
  -6 -20 -14    1.30    2.26
   6  22 -14    0.40    1.17
  -6 -22  11    0.18    2.92
   6  22 -10    3.21    5.13
  -6 -22  10    0.35    2.95
   6  22  -9    0.56    4.60
  -6 -22   9    4.42    3.10
   6  22  -8    1.33    3.11
  -6 -22   8    6.19    3.06
   6  22  -7    0.96    3.25
  -6 -22   7   -1.14    3.61
   6  22  -6   -0.19    2.25
  -6 -22   6    1.46    3.22
   6  22  -5    0.25    3.41
  -6 -22   5   -0.27    2.43
   6  22  -4    0.50    2.35
  -6 -22   4    0.74    1.95
   6  22  -3    4.68    2.51
  -6 -22   3   -1.23    2.23
  -6 -22   2   -0.37    2.63
   6  22  -1   -0.55    3.41
  -6 -22   1    4.57    2.54
   6  22   0   -0.75    2.72
  -6 -22   0   -0.73    3.05
   6  22   1    6.48    3.82
  -6 -22  -1    1.40    2.25
   6  22   2    0.38    5.34
  -6 -22  -2    9.23    3.59
   6  22   3   11.96    3.81
   6  22   4    0.95    3.08
  -6 -22  -4    0.52    3.45
   6  22   5    0.06    2.84
  -6 -22  -5    7.45    3.21
   6  22   6   -0.34    3.32
  -6 -22  -6    2.15    3.65
   6  22   7   23.31    3.76
  -6 -22  -7   29.48    3.72
   6  22   8    0.74    3.92
  -6 -22  -8   -2.64    5.73
   6  22   9    1.03    3.40
  -6 -22  -9    1.23    3.49
   6  22  10    9.03    2.39
  -6 -22 -10    2.50    2.72
   6  22  11    4.47    1.71
  -6 -22 -11    9.01    1.91
   6  22  12   -0.33    1.69
  -6 -22 -12    7.29    3.01
  -6 -24  10   -0.61    1.97
  -6 -24   9    0.59    3.43
  -6 -24   8   10.82    3.85
   6  24  -7    5.20    2.28
  -6 -24   7   -0.92    3.79
   6  24  -6    1.08    3.20
  -6 -24   6   -2.67    3.80
   6  24  -5   -2.13    3.92
  -6 -24   5   -0.93    3.04
   6  24  -4   -0.47    3.17
  -6 -24   4    0.23    3.18
  -6 -24   3   -0.12    2.00
   6  24  -2   -0.73    2.98
  -6 -24   2   -0.82    2.09
  -6 -24   1    0.14    1.98
   6  24   0   13.52    5.85
  -6 -24   0    7.19    5.51
  -6 -24  -1   -4.79    5.35
   6  24   2    1.18    4.22
  -6 -24  -2   10.13    5.54
   6  24   3    3.55    3.67
  -6 -24  -3   -0.96    2.66
   6  24   4   -0.47    2.84
  -6 -24  -4   -0.91    3.37
   6  24   5   -0.24    3.05
  -6 -24  -5   -1.54    4.12
   6  24   6   -0.95    2.19
  -6 -24  -6   -0.22    1.91
   6  24   7   11.22    2.49
  -6 -24  -7    1.66    3.49
  -6 -24  -8    1.38    2.68
   6  24   9   10.61    4.05
  -6 -24  -9   -1.47    1.86
   6  24  10    0.23    1.77
  -6 -24 -10   -0.63    1.38
  -6 -26  -6   -0.55    2.60
   7   1 -25    0.35    1.69
  -7  -1  25    0.33    1.69
   7   1 -24    8.09    4.64
  -7  -1  24    9.12    4.31
   7   1 -23    2.41    3.68
  -7  -1  23    1.90    2.62
   7   1 -22   -0.02    1.82
  -7  -1  22    2.42    2.10
   7   1 -21   -1.51    2.24
  -7  -1  21    2.90    1.85
   7   1 -20    5.72    2.09
  -7  -1  20    2.23    1.84
   7   1 -19   -0.21    1.70
  -7  -1  19    1.08    1.57
   7   1 -18   -0.86    1.50
  -7  -1  18    0.75    1.57
   7   1 -17   10.36    1.57
  -7  -1  17   10.92    1.43
   7   1 -16   11.24    1.69
  -7  -1  16   11.71    1.37
   7   1 -15   10.35    1.36
  -7  -1  15   10.29    1.19
   7   1 -14   16.67    1.14
  -7  -1  14   15.87    1.16
   7   1 -13   63.96    1.91
  -7  -1  13   63.68    1.84
   7   1 -12   33.34    1.31
  -7  -1  12   36.24    1.52
   7   1 -11    3.65    0.83
  -7  -1  11    3.22    1.07
   7   1 -10  333.67    6.64
  -7  -1  10  327.78    6.47
   7   1  -9   21.44    0.98
  -7  -1   9   21.34    1.03
   7   1  -8  190.94    4.13
  -7  -1   8  187.05    3.98
   7   1  -7    3.26    0.57
  -7  -1   7    3.61    0.61
   7   1  -6  485.04    9.31
  -7  -1   6  494.98   10.63
   7   1  -5  164.60    3.54
  -7  -1   5  170.53    4.23
   7   1  -4    6.85    0.64
  -7  -1   4    8.30    0.56
   7   1  -3  498.77    9.35
  -7  -1   3  490.08   10.82
   7   1  -2 1476.85   29.45
  -7  -1   2 1514.79   26.25
   7   1  -1  317.76    7.22
  -7  -1   1  317.60    7.42
   7   1   0    3.03    0.44
  -7  -1   0    3.78    0.44
   7   1   1  194.21    4.77
  -7  -1  -1  188.94    4.65
   7   1   2   98.22    2.39
  -7  -1  -2  100.22    2.37
   7   1   3    0.11    0.43
  -7  -1  -3    0.51    0.42
   7   1   4    2.89    0.46
  -7  -1  -4    2.56    0.47
   7   1   5   63.27    1.70
  -7  -1  -5   66.68    2.04
   7   1   6  672.53   12.30
  -7  -1  -6  666.18   12.22
   7   1   7   71.69    1.85
  -7  -1  -7   72.69    1.89
   7   1   8  321.32    6.41
  -7  -1  -8  313.33    6.30
   7   1   9  700.64   12.54
  -7  -1  -9  700.37   12.63
   7   1  10    3.24    0.71
  -7  -1 -10    3.15    0.82
   7   1  11   29.11    1.33
  -7  -1 -11   29.23    1.15
   7   1  12   57.17    1.65
  -7  -1 -12   54.35    1.83
   7   1  13    4.25    0.89
  -7  -1 -13    3.78    0.97
   7   1  14  106.72    2.61
  -7  -1 -14  110.18    2.71
   7   1  15   11.20    1.40
  -7  -1 -15   10.27    1.22
   7   1  16   50.22    1.97
  -7  -1 -16   53.86    1.93
   7   1  17    6.53    1.73
  -7  -1 -17    7.69    1.67
   7   1  18    0.36    1.73
  -7  -1 -18    1.60    1.63
   7   1  19    3.21    2.03
  -7  -1 -19    4.47    2.26
   7   1  20   11.21    2.13
  -7  -1 -20   10.57    2.17
   7   1  21    5.90    3.35
  -7  -1 -21    6.12    2.44
   7   1  22    2.86    2.00
  -7  -1 -22    1.37    3.10
   7   1  23   -1.08    3.28
  -7  -1 -23   -0.32    1.71
   7   1  25   -1.43    3.09
  -7  -1 -25    9.82    2.48
   7   3 -25    1.40    2.38
   7   3 -24    1.47    1.29
  -7  -3  24   -0.05    1.36
   7   3 -23    0.22    0.97
  -7  -3  23    0.11    3.04
   7   3 -22   -0.08    2.30
  -7  -3  22    1.28    1.84
   7   3 -21    4.78    2.66
  -7  -3  21    4.14    2.34
   7   3 -20    1.54    2.12
  -7  -3  20    1.88    1.90
   7   3 -19   -0.74    1.79
  -7  -3  19    2.67    2.18
   7   3 -18   -0.48    1.58
  -7  -3  18    0.33    1.50
   7   3 -17   25.41    1.65
  -7  -3  17   26.30    1.65
   7   3 -16   13.02    1.39
  -7  -3  16   11.90    1.31
   7   3 -15    4.14    1.19
  -7  -3  15    1.31    1.12
   7   3 -14    8.44    1.13
  -7  -3  14    7.76    1.13
   7   3 -13  182.68    3.86
  -7  -3  13  177.50    3.70
   7   3 -12   71.80    1.85
  -7  -3  12   74.61    1.93
   7   3 -11   17.27    0.99
  -7  -3  11   16.36    1.35
   7   3 -10    4.08    0.71
  -7  -3  10    3.80    0.71
   7   3  -9  115.73    2.67
  -7  -3   9  115.37    3.09
   7   3  -8    1.76    0.69
  -7  -3   8    2.04    0.72
   7   3  -7   67.57    2.54
  -7  -3   7   68.97    2.18
   7   3  -6  278.57    6.53
  -7  -3   6  274.43    7.85
   7   3  -5 1204.07   20.88
  -7  -3   5 1220.51   21.37
   7   3  -4   12.22    0.70
  -7  -3   4   12.20    0.70
   7   3  -3  798.72   14.45
  -7  -3   3  807.70   14.73
   7   3  -2   19.30    0.91
  -7  -3   2   21.90    0.84
   7   3  -1  553.94   11.86
  -7  -3   1  573.62   10.80
   7   3   0  132.22    2.88
  -7  -3   0  130.26    3.45
   7   3   1  324.14    7.27
  -7  -3  -1  326.26    7.48
   7   3   2   47.99    1.66
  -7  -3  -2   47.49    1.83
   7   3   3  246.81    7.13
  -7  -3  -3  248.36    5.13
   7   3   4   14.18    0.71
  -7  -3  -4   13.90    0.72
   7   3   5  174.46    3.88
  -7  -3  -5  175.51    3.81
   7   3   6   41.72    1.45
  -7  -3  -6   43.19    1.30
   7   3   7   50.62    1.45
  -7  -3  -7   48.98    1.64
   7   3   8    8.76    0.74
  -7  -3  -8    8.61    0.74
   7   3   9  656.00   11.94
  -7  -3  -9  664.12   12.04
   7   3  10    7.06    0.79
  -7  -3 -10    6.41    0.78
   7   3  11   13.97    0.97
  -7  -3 -11   14.14    0.90
   7   3  12    6.49    0.97
  -7  -3 -12    7.91    0.87
   7   3  13  160.60    3.53
  -7  -3 -13  158.17    3.43
   7   3  14   11.04    1.22
  -7  -3 -14   10.69    1.08
   7   3  15    9.74    1.24
  -7  -3 -15   10.05    1.33
   7   3  16   14.59    1.48
  -7  -3 -16   14.17    1.45
   7   3  17  113.76    3.46
  -7  -3 -17  116.49    3.42
   7   3  18    5.48    2.00
  -7  -3 -18    4.97    1.77
   7   3  19    0.96    2.16
  -7  -3 -19    1.91    2.30
   7   3  20    0.77    2.39
  -7  -3 -20    2.53    2.42
   7   3  21    8.93    2.11
  -7  -3 -21   10.67    2.24
   7   3  22    0.64    2.20
  -7  -3 -22   -1.07    3.42
   7   3  23    0.36    1.47
  -7  -3 -23    0.69    3.37
   7   3  24    8.91    1.91
   7   5 -24   -0.04    2.76
   7   5 -23    1.15    2.32
   7   5 -22    5.85    2.76
  -7  -5  22    4.82    2.05
   7   5 -21    6.60    2.22
  -7  -5  21    6.60    2.07
   7   5 -20    4.03    2.19
  -7  -5  20    6.89    1.96
   7   5 -19    1.04    2.10
  -7  -5  19    1.83    1.74
   7   5 -18    2.04    2.16
  -7  -5  18    2.74    1.61
   7   5 -17   35.88    2.24
  -7  -5  17   32.44    1.87
   7   5 -16   14.39    1.44
  -7  -5  16   18.26    1.56
   7   5 -15    0.17    1.28
  -7  -5  15    0.71    1.50
   7   5 -14   14.78    1.24
  -7  -5  14   16.47    1.43
   7   5 -13    3.97    1.13
  -7  -5  13    5.90    1.56
   7   5 -12    4.26    0.93
  -7  -5  12    4.13    0.96
   7   5 -11   25.21    1.30
  -7  -5  11   25.70    1.20
   7   5 -10   61.03    1.73
  -7  -5  10   60.70    2.00
   7   5  -9  273.50    6.13
  -7  -5   9  279.02    6.37
   7   5  -8    6.85    0.73
  -7  -5   8    7.35    0.72
   7   5  -7   99.91    2.34
  -7  -5   7  102.47    2.46
   7   5  -6  271.67    5.36
  -7  -5   6  286.26    5.88
   7   5  -5    0.62    0.53
  -7  -5   5    0.77    0.55
   7   5  -4  174.68    3.71
  -7  -5   4  180.90    3.86
   7   5  -3  279.86    5.54
  -7  -5   3  287.87    5.70
   7   5  -2  753.59   15.91
  -7  -5   2  749.38   13.77
   7   5  -1  556.32   10.29
  -7  -5   1  552.60   12.12
   7   5   0  129.68    2.83
  -7  -5   0  124.25    3.92
   7   5   1  657.20   14.02
  -7  -5  -1  648.91   12.02
   7   5   2  582.67   10.70
  -7  -5  -2  590.51   11.02
   7   5   3  385.95    7.38
  -7  -5  -3  380.76    7.44
   7   5   4    0.83    0.59
  -7  -5  -4    1.28    0.59
   7   5   5  469.03    8.98
  -7  -5  -5  481.85   10.62
   7   5   6  632.31   16.29
  -7  -5  -6  638.01   11.76
   7   5   7    5.28    0.60
  -7  -5  -7    3.84    0.68
   7   5   8    6.55    0.67
  -7  -5  -8    6.24    0.68
   7   5   9   33.17    1.20
  -7  -5  -9   33.04    1.18
   7   5  10    1.16    0.77
  -7  -5 -10    0.57    0.84
   7   5  11    1.11    0.75
  -7  -5 -11    1.68    0.81
   7   5  12   63.93    2.09
  -7  -5 -12   62.55    1.78
   7   5  13  103.45    2.52
  -7  -5 -13   99.32    2.75
   7   5  14    9.10    1.10
  -7  -5 -14    8.95    1.25
   7   5  15   17.10    1.35
  -7  -5 -15   16.47    1.53
   7   5  16   32.86    1.75
  -7  -5 -16   31.53    1.82
   7   5  17    5.23    1.50
  -7  -5 -17    5.73    1.51
   7   5  18    0.51    1.94
  -7  -5 -18    1.57    1.95
   7   5  19    0.81    2.41
  -7  -5 -19    2.68    2.02
   7   5  20   60.24    3.20
  -7  -5 -20   58.02    3.59
   7   5  21    0.87    2.75
  -7  -5 -21    3.47    2.02
   7   5  22    0.55    2.49
  -7  -5 -22    2.10    2.70
   7   5  23    7.95    4.51
  -7  -5 -23   -0.58    2.85
   7   5  24    0.44    1.87
   7   7 -22    0.87    1.56
  -7  -7  22   -0.75    2.25
   7   7 -21    0.56    2.20
  -7  -7  21    0.06    2.28
   7   7 -20   19.15    2.27
  -7  -7  20   19.84    2.59
   7   7 -19    1.01    2.29
  -7  -7  19    0.05    2.05
   7   7 -18   -1.87    1.75
  -7  -7  18    1.29    1.83
   7   7 -17    0.88    1.59
  -7  -7  17   -0.77    1.69
   7   7 -16    0.67    1.51
  -7  -7  16    0.02    1.46
   7   7 -15    4.07    1.42
  -7  -7  15    4.01    1.29
   7   7 -14    1.12    1.07
  -7  -7  14    1.73    1.15
   7   7 -13   77.06    2.60
  -7  -7  13   71.26    2.59
   7   7 -12   16.44    1.19
  -7  -7  12   15.93    1.70
   7   7 -11    0.83    0.97
  -7  -7  11    0.11    1.06
   7   7 -10  132.63    3.04
  -7  -7  10  136.38    3.49
   7   7  -9    6.96    0.85
  -7  -7   9    6.73    0.93
   7   7  -8    0.95    0.70
  -7  -7   8    1.08    0.74
   7   7  -7    6.11    0.78
  -7  -7   7    5.91    0.86
   7   7  -6  752.58   15.15
  -7  -7   6  749.15   13.52
   7   7  -5    8.62    1.26
  -7  -7   5   10.47    0.75
   7   7  -4    6.78    0.61
  -7  -7   4    6.49    0.65
   7   7  -3   27.69    1.13
  -7  -7   3   26.37    1.02
   7   7  -2   31.48    1.28
  -7  -7   2   29.84    1.20
   7   7  -1   16.96    0.75
  -7  -7   1   16.67    0.80
   7   7   0   91.58    2.16
  -7  -7   0   91.63    2.27
   7   7   1  241.75    4.80
  -7  -7  -1  239.88    5.70
   7   7   2 1842.72   35.82
  -7  -7  -2 1814.17   30.94
   7   7   3   43.72    1.74
  -7  -7  -3   43.71    1.54
   7   7   4   91.82    2.58
  -7  -7  -4   94.05    3.36
   7   7   5   66.32    1.71
  -7  -7  -5   66.18    1.74
   7   7   6   69.92    1.78
  -7  -7  -6   71.16    2.18
   7   7   7   59.52    1.55
  -7  -7  -7   60.93    1.95
   7   7   8    3.80    0.73
  -7  -7  -8    2.75    0.87
   7   7   9   60.80    2.38
  -7  -7  -9   58.89    1.87
   7   7  10  279.32    5.46
  -7  -7 -10  275.14    6.21
   7   7  11   26.24    1.32
  -7  -7 -11   28.13    1.22
   7   7  12   37.03    1.44
  -7  -7 -12   39.04    1.41
   7   7  13    0.60    1.06
  -7  -7 -13    0.70    1.07
   7   7  14    2.40    1.23
  -7  -7 -14    1.03    1.40
   7   7  15    0.16    1.45
  -7  -7 -15   -0.02    1.51
   7   7  16   44.13    2.03
  -7  -7 -16   43.82    2.30
   7   7  17    2.54    1.96
  -7  -7 -17    1.43    1.97
   7   7  18   -0.10    1.95
  -7  -7 -18    1.07    2.04
   7   7  19    8.42    2.14
  -7  -7 -19    9.13    2.37
   7   7  20   12.00    2.56
  -7  -7 -20   13.35    2.53
   7   7  21    1.35    2.19
  -7  -7 -21    0.54    2.74
   7   7  22    0.89    2.97
  -7  -7 -22    1.61    2.45
  -7  -9  23    0.47    2.48
   7   9 -21    0.43    2.39
  -7  -9  21   -0.48    2.07
   7   9 -20    0.52    2.14
  -7  -9  20    0.02    2.25
   7   9 -19   -1.04    2.08
  -7  -9  19    1.11    2.05
   7   9 -18   -1.14    2.32
  -7  -9  18    0.81    1.89
   7   9 -17   39.85    2.33
  -7  -9  17   41.09    2.33
   7   9 -16    2.05    1.90
  -7  -9  16    0.15    2.28
   7   9 -15    0.67    1.50
  -7  -9  15    0.11    1.52
   7   9 -14    1.83    1.32
  -7  -9  14    1.53    1.37
   7   9 -13   24.77    1.45
  -7  -9  13   23.06    1.64
   7   9 -12    1.35    1.28
  -7  -9  12    2.51    1.50
   7   9 -11    4.19    1.28
  -7  -9  11    5.67    1.04
   7   9 -10   24.91    1.43
  -7  -9  10   20.77    1.25
   7   9  -9  358.70    6.71
  -7  -9   9  347.11    7.78
   7   9  -8   -0.03    0.90
  -7  -9   8   -0.21    0.87
   7   9  -7    0.01    0.79
  -7  -9   7    0.50    1.06
   7   9  -6  145.97    3.15
  -7  -9   6  147.36    3.69
   7   9  -5  215.81    5.03
  -7  -9   5  216.02    4.34
   7   9  -4    0.90    0.71
  -7  -9   4    0.52    0.84
   7   9  -3   47.25    1.61
  -7  -9   3   40.75    1.56
   7   9  -2    5.90    0.80
  -7  -9   2    5.30    0.73
   7   9  -1  400.47    7.67
  -7  -9   1  399.16    7.56
   7   9   0    5.72    0.80
  -7  -9   0    6.89    0.76
   7   9   1   30.03    1.08
  -7  -9  -1   30.12    1.30
   7   9   2  269.06   10.41
  -7  -9  -2  266.86    5.29
   7   9   3   42.70    1.95
  -7  -9  -3   45.02    1.60
   7   9   4   30.29    1.21
  -7  -9  -4   30.84    1.30
   7   9   5  415.94    9.05
  -7  -9  -5  437.47    9.61
   7   9   6    9.09    0.69
  -7  -9  -6   10.08    1.18
   7   9   7   69.72    1.77
  -7  -9  -7   72.68    2.16
   7   9   8   25.19    1.01
  -7  -9  -8   25.70    1.02
   7   9   9  241.10    4.73
  -7  -9  -9  246.00    5.78
   7   9  10    9.95    1.02
  -7  -9 -10    9.82    1.09
   7   9  11    1.48    1.09
  -7  -9 -11    0.30    0.99
   7   9  12    5.81    1.18
  -7  -9 -12   10.16    1.22
   7   9  13  233.57    6.08
  -7  -9 -13  237.90    6.00
   7   9  14    3.01    1.38
  -7  -9 -14    3.68    1.37
   7   9  15    0.68    1.91
  -7  -9 -15   -0.57    1.73
   7   9  16   23.55    1.94
  -7  -9 -16   22.16    2.23
   7   9  17   18.47    1.99
  -7  -9 -17   19.26    2.28
   7   9  18    0.56    2.24
  -7  -9 -18   -1.05    2.61
   7   9  19    9.08    2.30
  -7  -9 -19    9.21    2.47
   7   9  20   -0.16    2.13
  -7  -9 -20    1.47    2.39
   7   9  21   -0.10    1.82
  -7  -9 -21    9.15    2.57
  -7 -11  22    2.33    2.34
   7  11 -21   -0.24    2.04
   7  11 -20    0.18    1.27
  -7 -11  20    1.19    1.32
   7  11 -19    0.52    2.55
  -7 -11  19    1.25    1.99
   7  11 -18    0.02    2.31
  -7 -11  18    0.21    2.08
   7  11 -17   15.85    2.32
  -7 -11  17   15.68    2.12
   7  11 -16    2.66    2.15
  -7 -11  16    4.43    1.87
   7  11 -15    2.53    1.73
  -7 -11  15   -0.64    1.97
   7  11 -14   -1.27    1.74
  -7 -11  14   -0.32    1.73
   7  11 -13   58.16    2.20
  -7 -11  13   61.48    3.00
   7  11 -12   31.08    1.83
  -7 -11  12   33.37    1.70
   7  11 -11    0.37    1.18
  -7 -11  11   -0.56    1.22
   7  11 -10   22.91    1.68
  -7 -11  10   23.40    1.30
   7  11  -9  105.93    2.65
  -7 -11   9  102.71    2.61
   7  11  -8   15.86    1.32
  -7 -11   8   16.82    1.48
   7  11  -7    9.94    0.97
  -7 -11   7   10.33    1.05
   7  11  -6  134.44    3.43
  -7 -11   6  134.57    3.02
   7  11  -5   51.30    2.15
  -7 -11   5   48.69    1.70
   7  11  -4   23.94    1.21
  -7 -11   4   24.50    1.24
   7  11  -3  164.67    3.48
  -7 -11   3  173.99    3.81
   7  11  -2   73.06    1.93
  -7 -11   2   70.97    2.19
   7  11  -1   20.97    1.21
  -7 -11   1   20.33    0.95
   7  11   0  168.48    4.28
  -7 -11   0  165.63    3.63
   7  11   1   97.26    2.26
  -7 -11  -1   99.36    2.87
   7  11   2  367.95    8.19
  -7 -11  -2  378.31    7.46
   7  11   3   14.56    1.18
  -7 -11  -3   14.51    0.91
   7  11   4   70.38    2.07
  -7 -11  -4   67.04    2.05
   7  11   5  215.26    6.36
  -7 -11  -5  211.74    5.01
   7  11   6   11.96    0.95
  -7 -11  -6   14.11    1.26
   7  11   7    2.78    1.27
  -7 -11  -7    2.40    1.19
   7  11   8   11.84    0.85
  -7 -11  -8   13.62    1.53
   7  11   9  123.28    4.29
  -7 -11  -9  125.60    4.30
   7  11  10  124.29    4.03
  -7 -11 -10  117.20    4.08
   7  11  11    8.33    1.14
  -7 -11 -11    7.86    1.60
   7  11  12   38.46    2.26
  -7 -11 -12   36.98    2.30
   7  11  13   67.72    2.56
  -7 -11 -13   67.64    3.37
   7  11  14   25.77    1.91
  -7 -11 -14   26.56    2.00
   7  11  15    0.50    2.25
  -7 -11 -15   -1.20    2.14
   7  11  16   29.93    2.22
  -7 -11 -16   30.82    2.37
   7  11  17    1.29    2.56
  -7 -11 -17    0.23    2.35
   7  11  18    2.74    2.13
  -7 -11 -18    1.34    2.74
   7  11  19    0.57    3.06
  -7 -11 -19    1.62    3.01
   7  11  20   -0.50    2.09
  -7 -11 -20   -0.81    2.05
   7  13 -19   -0.51    2.20
  -7 -13  19   -0.26    1.68
   7  13 -18    8.41    3.25
  -7 -13  18    0.31    2.21
   7  13 -17    1.92    2.74
  -7 -13  17   -1.71    2.33
   7  13 -16    5.90    1.96
  -7 -13  16    3.21    1.97
   7  13 -15    6.06    2.16
  -7 -13  15    8.59    2.25
   7  13 -14   11.07    2.29
  -7 -13  14   11.87    1.95
   7  13 -13   12.08    2.13
  -7 -13  13   10.41    1.74
   7  13 -12   44.82    2.61
  -7 -13  12   44.72    2.09
   7  13 -11    0.26    1.54
  -7 -13  11   -0.12    1.72
   7  13 -10   30.20    1.59
  -7 -13  10   30.96    1.92
   7  13  -9   14.70    1.54
  -7 -13   9   12.73    1.29
   7  13  -8   29.62    1.63
  -7 -13   8   29.71    1.73
   7  13  -7   14.97    1.38
  -7 -13   7   14.57    1.17
   7  13  -6   86.73    2.57
  -7 -13   6   86.25    2.67
   7  13  -5   38.32    1.64
  -7 -13   5   37.14    1.66
   7  13  -4    0.26    1.25
  -7 -13   4    0.58    1.00
   7  13  -3   19.87    1.54
  -7 -13   3   19.90    1.17
   7  13  -2  217.89    4.69
  -7 -13   2  217.18    4.66
   7  13  -1    4.77    1.09
  -7 -13   1    4.98    1.09
   7  13   0   14.66    0.99
  -7 -13   0   15.19    1.01
   7  13   1   15.61    1.39
  -7 -13  -1   13.10    0.99
   7  13   2  303.79    8.31
  -7 -13  -2  302.89    8.27
   7  13   3   25.38    1.23
  -7 -13  -3   26.11    1.71
   7  13   4    5.69    0.91
  -7 -13  -4    6.85    0.92
   7  13   5   43.58    1.69
  -7 -13  -5   44.51    2.22
   7  13   6  148.44    4.68
  -7 -13  -6  156.20    7.54
   7  13   7    5.64    2.22
  -7 -13  -7    3.87    1.62
   7  13   8   16.45    1.58
  -7 -13  -8   17.22    1.72
   7  13   9    2.45    1.53
  -7 -13  -9    3.86    1.64
   7  13  10   14.27    1.75
  -7 -13 -10   12.36    1.88
   7  13  11   12.77    1.87
  -7 -13 -11   12.79    1.82
   7  13  12    4.27    1.99
  -7 -13 -12    0.77    2.47
   7  13  13   -0.33    1.91
  -7 -13 -13   -0.02    1.95
   7  13  14    5.77    2.18
  -7 -13 -14    8.41    2.21
   7  13  15    1.63    2.37
  -7 -13 -15    1.99    2.67
   7  13  16    8.98    2.95
  -7 -13 -16    8.96    2.68
   7  13  17    6.16    2.95
  -7 -13 -17    7.07    3.25
   7  13  18    1.49    2.98
  -7 -13 -18   -1.13    3.05
   7  13  19    0.81    5.05
  -7 -13 -19    6.92    2.81
   7  15 -18    3.91    1.72
  -7 -15  18   -0.71    1.28
   7  15 -17    1.98    1.74
  -7 -15  17    4.25    2.22
   7  15 -16    2.51    2.57
  -7 -15  16   -0.41    2.87
   7  15 -15    0.05    2.34
  -7 -15  15   -0.12    2.04
   7  15 -14    5.94    2.24
  -7 -15  14    3.52    1.87
   7  15 -13   33.47    2.74
  -7 -15  13   29.41    2.24
   7  15 -12    6.51    1.71
  -7 -15  12    6.64    1.85
   7  15 -11    0.88    2.16
  -7 -15  11    0.65    2.14
   7  15 -10   19.18    1.67
  -7 -15  10   18.92    1.61
   7  15  -9   22.27    1.75
  -7 -15   9   22.52    1.92
   7  15  -8   10.07    1.65
  -7 -15   8   11.18    3.20
   7  15  -7    2.45    1.91
  -7 -15   7   -0.24    1.44
   7  15  -6   13.81    1.49
  -7 -15   6   11.81    1.38
   7  15  -5   67.05    3.02
  -7 -15   5   62.81    2.54
   7  15  -4   -0.48    1.60
  -7 -15   4   -0.64    1.38
   7  15  -3    1.85    1.34
  -7 -15   3    1.34    1.32
   7  15  -2  160.94    5.12
  -7 -15   2  161.96    3.85
   7  15  -1   92.77    2.47
  -7 -15   1   91.59    2.49
   7  15   0   10.51    1.08
  -7 -15   0   10.82    1.11
   7  15   1   62.74    3.43
  -7 -15  -1   64.64    2.80
   7  15   2   16.81    1.31
  -7 -15  -2   17.80    1.16
   7  15   3   62.62    3.08
  -7 -15  -3   61.80    4.39
   7  15   4   25.27    2.91
  -7 -15  -4   28.71    2.90
   7  15   5   73.59    3.22
  -7 -15  -5   78.09    3.55
   7  15   6  132.87    5.17
  -7 -15  -6  127.43    4.71
   7  15   7   -0.72    1.67
  -7 -15  -7    3.27    1.59
   7  15   8   30.01    2.23
  -7 -15  -8   29.67    2.42
   7  15   9   22.41    2.18
  -7 -15  -9   18.94    3.23
   7  15  10   18.35    3.43
  -7 -15 -10   21.59    2.24
   7  15  11   10.33    3.50
  -7 -15 -11    6.56    2.47
   7  15  12    1.18    2.18
  -7 -15 -12    2.89    2.35
   7  15  13   51.40    3.48
  -7 -15 -13   58.29    3.87
   7  15  14   12.22    2.61
  -7 -15 -14    9.65    2.62
   7  15  15    6.40    2.89
  -7 -15 -15    9.63    2.83
   7  15  16    9.54    2.71
  -7 -15 -16    9.59    2.77
   7  15  17    6.27    3.22
  -7 -15 -17    6.18    2.69
   7  17 -17    6.92    1.96
  -7 -17  17    0.53    2.20
   7  17 -16    1.99    2.45
  -7 -17  16   -0.11    3.82
   7  17 -15   -0.25    2.57
  -7 -17  15   -1.42    2.52
   7  17 -14    1.27    2.30
  -7 -17  14   -0.23    2.69
   7  17 -13   14.88    1.76
  -7 -17  13   15.88    2.60
   7  17 -12    4.32    2.25
  -7 -17  12    4.41    2.02
   7  17 -11    3.35    2.31
  -7 -17  11    5.09    4.02
   7  17 -10    1.55    2.52
  -7 -17  10    0.92    1.79
   7  17  -9    5.44    2.10
  -7 -17   9    4.12    2.00
   7  17  -8   -0.11    2.02
  -7 -17   8    0.63    1.81
   7  17  -7    0.52    1.92
  -7 -17   7   -1.52    2.02
   7  17  -6   17.29    1.96
  -7 -17   6   18.70    1.81
   7  17  -5   69.23    2.84
  -7 -17   5   69.22    3.07
   7  17  -4    4.15    1.76
  -7 -17   4    3.73    1.61
   7  17  -3   33.21    2.42
  -7 -17   3   31.36    1.96
   7  17  -2   44.50    3.71
  -7 -17   2   45.83    2.95
   7  17  -1    1.25    1.45
  -7 -17   1   -0.95    1.57
   7  17   0    1.18    1.29
  -7 -17   0    2.85    1.65
   7  17   1   80.30    2.78
  -7 -17  -1   77.04    2.89
   7  17   2   13.54    1.58
  -7 -17  -2   14.34    1.67
   7  17   3   45.97    2.05
  -7 -17  -3   43.56    2.77
   7  17   4    3.14    2.11
  -7 -17  -4    3.45    2.47
   7  17   5   48.69    3.00
  -7 -17  -5   46.70    2.76
   7  17   6    7.02    2.03
  -7 -17  -6    4.68    1.99
   7  17   7    3.72    1.86
  -7 -17  -7    3.40    2.05
   7  17   8    1.07    3.14
  -7 -17  -8    4.46    2.38
   7  17   9   83.70    4.10
  -7 -17  -9   83.77    4.06
   7  17  10   -0.51    2.05
  -7 -17 -10    0.30    2.33
   7  17  11    9.28    2.71
  -7 -17 -11   10.50    2.95
   7  17  12    8.88    2.43
  -7 -17 -12   14.31    2.73
   7  17  13    0.38    2.84
  -7 -17 -13    1.41    2.95
   7  17  14    0.18    2.65
  -7 -17 -14   -0.18    2.74
   7  17  15    3.07    2.48
  -7 -17 -15    0.31    2.60
   7  17  16    4.83    2.88
  -7 -17 -16    9.69    2.60
   7  19 -16    6.23    1.95
   7  19 -15   -0.83    3.00
  -7 -19  15    1.81    3.46
   7  19 -14   -0.01    1.81
  -7 -19  14    3.05    2.00
   7  19 -13   -0.80    2.47
  -7 -19  13    0.12    3.44
   7  19 -12    0.78    2.91
  -7 -19  12   -1.77    2.88
   7  19 -11    0.29    2.50
  -7 -19  11   -0.15    2.80
   7  19 -10   24.63    3.43
  -7 -19  10   21.49    3.45
   7  19  -9    1.98    2.21
  -7 -19   9   -0.88    2.57
   7  19  -8    9.95    2.43
  -7 -19   8    9.41    2.67
   7  19  -7    2.84    4.22
  -7 -19   7    1.61    2.49
   7  19  -6    5.50    2.56
  -7 -19   6    7.09    2.85
   7  19  -5    0.98    2.78
  -7 -19   5    2.49    2.10
   7  19  -4    3.00    2.30
  -7 -19   4    0.43    2.12
   7  19  -3    1.31    2.60
  -7 -19   3    0.51    1.94
   7  19  -2   50.61    4.81
  -7 -19   2   48.27    3.00
   7  19  -1   15.56    2.30
  -7 -19   1   19.20    1.96
   7  19   0   -1.06    2.00
  -7 -19   0   -1.66    2.17
   7  19   1    0.88    1.73
  -7 -19  -1    0.30    2.07
   7  19   2   15.12    1.87
  -7 -19  -2   17.56    2.23
   7  19   3    5.05    2.48
  -7 -19  -3    4.06    2.69
   7  19   4    0.57    3.41
  -7 -19  -4    3.47    2.49
   7  19   5    1.35    2.67
  -7 -19  -5    0.00    2.43
   7  19   6   30.93    2.92
  -7 -19  -6   29.67    3.05
   7  19   7   10.27    2.99
  -7 -19  -7    9.81    2.68
   7  19   8   -2.15    2.66
  -7 -19  -8    0.83    2.73
   7  19   9    1.60    3.99
  -7 -19  -9    0.55    2.97
   7  19  10   23.25    3.27
  -7 -19 -10   26.22    3.38
   7  19  11    1.95    4.49
  -7 -19 -11   -0.20    3.25
   7  19  12    4.46    2.75
  -7 -19 -12    5.40    2.88
   7  19  13    0.03    2.45
  -7 -19 -13    1.81    3.48
   7  19  14    2.39    2.56
  -7 -19 -14    1.81    2.62
   7  21 -14   -1.23    2.53
  -7 -21  14    0.21    2.36
   7  21 -13    2.23    1.38
  -7 -21  13   -0.88    1.76
   7  21 -12    3.80    1.89
  -7 -21  12    0.82    3.24
   7  21 -11    0.48    2.90
  -7 -21  11    2.70    2.83
   7  21 -10    7.96    3.50
  -7 -21  10    8.38    3.88
   7  21  -9    7.75    3.81
  -7 -21   9    6.17    3.56
   7  21  -8    0.19    3.35
  -7 -21   8    1.89    3.34
   7  21  -7   -0.94    3.23
  -7 -21   7   -0.58    2.08
   7  21  -6   16.85    3.20
  -7 -21   6   14.64    2.95
   7  21  -5   13.57    2.60
  -7 -21   5   21.79    2.88
   7  21  -4    2.81    2.78
  -7 -21   4    3.24    2.91
   7  21  -3    0.81    3.33
  -7 -21   3    0.09    2.40
   7  21  -2    5.25    3.68
  -7 -21   2    6.98    2.47
   7  21  -1    2.38    3.50
  -7 -21   1   -0.64    2.42
   7  21   0    1.69    2.84
  -7 -21   0    1.35    3.41
   7  21   1    9.95    2.74
  -7 -21  -1    6.68    2.35
   7  21   2   21.99    3.61
  -7 -21  -2   22.46    3.82
   7  21   3    9.02    3.25
  -7 -21  -3   16.57    5.41
   7  21   4   14.81    3.30
  -7 -21  -4   17.12    4.97
   7  21   5    7.16    2.52
  -7 -21  -5    1.74    2.86
   7  21   6    9.57    3.02
  -7 -21  -6    7.23    2.72
   7  21   7    0.40    2.92
  -7 -21  -7   -0.41    2.50
   7  21   8   -0.47    3.19
  -7 -21  -8    2.88    4.55
   7  21   9   16.26    3.21
  -7 -21  -9   20.86    3.42
   7  21  10    1.07    3.07
  -7 -21 -10    8.80    3.47
   7  21  11    2.90    4.02
  -7 -21 -11    0.34    4.56
   7  21  12    1.19    2.96
  -7 -21 -12    0.37    2.14
   7  21  13    1.00    1.48
  -7 -21 -13    6.50    1.93
  -7 -23  11    1.02    2.20
  -7 -23  10   -2.75    4.08
  -7 -23   9    2.81    2.20
   7  23  -8   -0.21    4.12
  -7 -23   8    1.29    3.12
   7  23  -7    1.23    2.98
  -7 -23   7   -1.90    4.21
   7  23  -6    0.09    2.65
  -7 -23   6    8.77    3.91
   7  23  -5    2.35    1.82
  -7 -23   5   11.65    2.74
   7  23  -4   -0.88    3.82
  -7 -23   4    0.04    1.89
   7  23  -3    0.63    3.29
  -7 -23   3    8.82    3.64
   7  23  -2   11.55    3.21
  -7 -23   2    7.81    1.84
   7  23  -1    8.73    3.42
  -7 -23   1    7.37    1.97
   7  23   0    3.92    4.78
  -7 -23   0   -1.32    3.07
   7  23   1    7.93    5.05
  -7 -23  -1   10.43    3.12
   7  23   2   -2.72    4.26
  -7 -23  -2   -2.76    3.28
   7  23   3    0.46    3.59
  -7 -23  -3   -1.63    3.52
   7  23   4   -1.30    4.49
  -7 -23  -4    4.43    3.49
   7  23   5   20.13    5.45
  -7 -23  -5   16.71    3.54
   7  23   6   -0.69    2.62
  -7 -23  -6    0.64    2.86
   7  23   7    3.55    2.54
  -7 -23  -7    4.19    2.77
   7  23   8    4.82    2.54
  -7 -23  -8    1.54    4.43
   7  23   9   -0.70    2.30
  -7 -23  -9    4.09    2.18
   7  23  10   10.16    2.32
  -7 -23 -10    6.07    1.88
   7  23  11   -0.64    1.79
  -7 -23 -11   -0.51    1.38
  -7 -25  10   -1.35    2.32
  -7 -25   9    2.61    3.31
  -7 -25   5    0.59    2.79
   7  25  -3    6.64    3.34
  -7 -25   1   -1.43    1.89
  -7 -25   0    7.78    2.97
  -7 -25  -2    7.10    3.55
   7  25   3   -2.86    2.82
  -7 -25  -3    0.37    3.85
   7  25   4   -2.49    2.92
  -7 -25  -4   -3.58    3.94
  -7 -25  -5   -1.09    2.79
   7  25   6    1.20    2.33
   8   0 -24   -0.13    2.43
   8   0 -23   -0.89    1.81
   8   0 -22   18.16    2.14
   8   0 -21    2.02    1.77
   8   0 -20    3.95    2.11
   8   0 -19   -1.35    1.78
   8   0 -18   27.43    1.90
   8   0 -17    1.19    1.37
   8   0 -16   19.19    1.44
   8   0 -15    0.72    1.18
   8   0 -14  116.62    3.19
   8   0 -13    0.95    0.98
   8   0 -12   13.11    1.05
   8   0 -11    0.64    0.78
   8   0 -10   -0.54    0.78
   8   0  -9    0.19    0.70
   8   0  -8  324.27    6.48
   8   0  -7    1.00    0.69
   8   0  -6    6.63    0.70
   8   0  -5    0.83    0.52
   8   0  -4  283.10    5.80
   8   0  -3    0.08    0.54
   8   0  -2   75.11    2.31
   8   0  -1    0.71    0.45
   8   0   0  484.43    9.33
   8   0   1    0.47    0.46
   8   0   2  322.48    6.47
   8   0   3    0.09    0.57
   8   0   4   39.15    1.22
   8   0   5    0.00    0.56
   8   0   6   53.76    1.58
   8   0   7    0.12    0.62
   8   0   8   10.58    0.73
   8   0   9    2.16    0.75
   8   0  10  219.12    4.48
   8   0  11   -0.64    0.79
   8   0  12  118.77    2.69
   8   0  13   -0.95    0.93
   8   0  14    4.23    1.06
   8   0  15    0.22    1.21
   8   0  16    9.13    1.38
   8   0  17   -0.06    1.51
   8   0  18    4.77    1.86
   8   0  19   -0.51    2.31
   8   0  20   15.58    2.43
   8   0  21   -1.74    2.38
   8   0  22   -0.40    1.68
   8   0  23   -0.68    2.31
   8   0  24    8.84    2.20
   8   2 -24   -0.17    1.38
   8   2 -23    0.64    1.21
  -8  -2  23    1.66    1.91
   8   2 -22    5.72    1.48
  -8  -2  22    7.66    2.04
   8   2 -21   -0.72    1.96
  -8  -2  21   -0.79    1.74
   8   2 -20    0.94    1.87
  -8  -2  20    0.57    1.65
   8   2 -19    7.38    1.78
  -8  -2  19    9.97    1.86
   8   2 -18   21.85    1.72
  -8  -2  18   20.43    1.69
   8   2 -17    4.46    1.72
  -8  -2  17    4.74    1.46
   8   2 -16   -0.73    1.33
  -8  -2  16   -0.29    1.33
   8   2 -15   78.45    2.27
  -8  -2  15   81.27    2.31
   8   2 -14   46.15    1.60
  -8  -2  14   45.02    1.64
   8   2 -13   -0.19    1.18
  -8  -2  13    1.05    1.02
   8   2 -12    2.59    1.00
  -8  -2  12    1.39    1.00
   8   2 -11  279.44    5.50
  -8  -2  11  281.39    5.48
   8   2 -10   15.45    0.87
  -8  -2  10   13.89    0.91
   8   2  -9   38.83    1.27
  -8  -2   9   38.22    1.25
   8   2  -8   42.59    1.36
  -8  -2   8   42.19    1.33
   8   2  -7   62.29    1.67
  -8  -2   7   61.53    1.64
   8   2  -6   31.26    1.26
  -8  -2   6   34.65    1.18
   8   2  -5   40.79    1.24
  -8  -2   5   39.78    1.81
   8   2  -4   45.35    1.57
  -8  -2   4   45.98    1.44
   8   2  -3  300.08    8.52
  -8  -2   3  305.79    6.21
   8   2  -2   55.72    1.48
  -8  -2   2   56.24    1.58
   8   2  -1   87.65    2.11
  -8  -2   1   88.55    2.26
   8   2   0   70.50    1.86
  -8  -2   0   69.03    2.10
   8   2   1    4.79    0.62
  -8  -2  -1    5.32    0.62
   8   2   2   57.57    1.76
  -8  -2  -2   57.96    1.56
   8   2   3   83.42    2.39
  -8  -2  -3   80.44    2.31
   8   2   4  146.19    3.31
  -8  -2  -4  144.73    3.25
   8   2   5    1.87    0.61
  -8  -2  -5    1.96    0.56
   8   2   6  185.36    3.95
  -8  -2  -6  194.53    4.17
   8   2   7    3.98    0.64
  -8  -2  -7    2.93    0.75
   8   2   8    1.15    0.76
  -8  -2  -8    0.88    0.62
   8   2   9   95.03    2.31
  -8  -2  -9   97.40    2.68
   8   2  10  322.90    6.26
  -8  -2 -10  326.24    6.33
   8   2  11   84.29    2.06
  -8  -2 -11   85.55    2.20
   8   2  12   24.01    1.12
  -8  -2 -12   22.68    1.16
   8   2  13  248.56    5.82
  -8  -2 -13  243.02    5.02
   8   2  14   -0.54    1.29
  -8  -2 -14    0.50    1.37
   8   2  15   10.23    1.32
  -8  -2 -15   10.86    1.35
   8   2  16    8.24    1.43
  -8  -2 -16    9.20    1.42
   8   2  17   21.68    1.80
  -8  -2 -17   23.24    1.84
   8   2  18   -0.08    1.74
  -8  -2 -18   -0.11    1.83
   8   2  19    0.55    2.24
  -8  -2 -19    3.18    3.21
   8   2  20   10.20    2.15
  -8  -2 -20   11.01    2.47
   8   2  21    9.20    2.31
  -8  -2 -21    7.99    2.73
   8   2  22    0.43    2.29
  -8  -2 -22    0.08    1.96
   8   2  23   -1.32    1.68
   8   4 -24    0.89    1.98
   8   4 -23    2.36    1.50
  -8  -4  23    0.12    1.68
   8   4 -22    0.83    1.53
  -8  -4  22   -0.07    2.03
   8   4 -21    7.17    2.20
  -8  -4  21    5.74    1.89
   8   4 -20   -0.10    1.71
  -8  -4  20    0.19    1.67
   8   4 -19   20.79    2.42
  -8  -4  19   20.46    2.03
   8   4 -18    4.39    2.59
  -8  -4  18    5.76    1.84
   8   4 -17    9.09    1.86
  -8  -4  17    7.78    1.65
   8   4 -16   12.14    1.29
  -8  -4  16   12.83    1.41
   8   4 -15  112.67    3.50
  -8  -4  15  111.57    3.62
   8   4 -14   13.69    1.17
  -8  -4  14   12.09    1.26
   8   4 -13    5.17    1.11
  -8  -4  13    5.97    1.10
   8   4 -12   10.95    0.98
  -8  -4  12   12.58    1.00
   8   4 -11   70.59    2.12
  -8  -4  11   73.67    2.32
   8   4 -10   48.22    1.48
  -8  -4  10   49.14    2.11
   8   4  -9   26.21    1.17
  -8  -4   9   26.49    1.14
   8   4  -8   10.42    0.77
  -8  -4   8    9.15    0.93
   8   4  -7  249.53    4.94
  -8  -4   7  246.30    5.02
   8   4  -6   48.84    1.43
  -8  -4   6   49.68    1.68
   8   4  -5   28.47    1.06
  -8  -4   5   27.28    1.10
   8   4  -4   12.65    0.72
  -8  -4   4   13.82    0.72
   8   4  -3  106.04    2.77
  -8  -4   3  106.08    2.88
   8   4  -2   55.32    1.78
  -8  -4   2   55.44    1.54
   8   4  -1   47.76    1.58
  -8  -4   1   46.96    1.36
   8   4   0  617.39   11.39
  -8  -4   0  605.06   12.72
   8   4   1   12.46    0.66
  -8  -4  -1   11.96    0.65
   8   4   2  320.22    6.33
  -8  -4  -2  312.77    7.40
   8   4   3   49.76    1.67
  -8  -4  -3   50.22    2.19
   8   4   4  128.44    3.41
  -8  -4  -4  131.67    3.38
   8   4   5   46.03    1.34
  -8  -4  -5   46.09    1.38
   8   4   6    2.86    0.75
  -8  -4  -6    1.63    0.66
   8   4   7  118.55    2.67
  -8  -4  -7  118.42    2.86
   8   4   8  310.04    6.05
  -8  -4  -8  305.52    7.01
   8   4   9  160.60    3.44
  -8  -4  -9  162.67    3.62
   8   4  10  117.92    2.78
  -8  -4 -10  113.17    3.02
   8   4  11    3.87    0.83
  -8  -4 -11    2.46    0.88
   8   4  12   11.49    0.96
  -8  -4 -12   10.98    0.98
   8   4  13   91.14    2.37
  -8  -4 -13   87.73    2.29
   8   4  14    0.89    1.15
  -8  -4 -14    1.43    1.12
   8   4  15    2.03    1.46
  -8  -4 -15   -0.48    1.31
   8   4  16   -0.10    1.52
  -8  -4 -16   -0.15    1.65
   8   4  17   79.07    2.86
  -8  -4 -17   80.47    2.93
   8   4  18    3.91    1.90
  -8  -4 -18    7.00    2.06
   8   4  19    7.96    2.42
  -8  -4 -19   11.49    2.29
   8   4  20    8.13    2.21
  -8  -4 -20    9.92    2.64
   8   4  21    7.09    2.79
  -8  -4 -21   11.39    2.59
   8   4  22    2.63    1.90
  -8  -4 -22    2.84    2.20
   8   4  23    8.91    1.70
   8   4  24   -0.27    3.60
   8   6 -24   -1.10    3.12
   8   6 -23    5.86    2.80
   8   6 -22    9.70    1.95
  -8  -6  22    8.31    1.79
   8   6 -21    2.83    2.14
  -8  -6  21    1.86    2.35
   8   6 -20    3.61    2.00
  -8  -6  20    7.15    2.01
   8   6 -19   -0.89    1.99
  -8  -6  19    0.21    1.94
   8   6 -18   47.55    2.35
  -8  -6  18   47.89    2.77
   8   6 -17    1.27    2.44
  -8  -6  17    0.57    1.78
   8   6 -16    4.07    1.46
  -8  -6  16    1.70    1.47
   8   6 -15   10.16    1.41
  -8  -6  15   10.18    1.33
   8   6 -14   36.24    1.58
  -8  -6  14   38.82    1.91
   8   6 -13    1.05    1.27
  -8  -6  13    0.43    1.27
   8   6 -12   15.79    1.19
  -8  -6  12   15.62    1.18
   8   6 -11    9.17    1.08
  -8  -6  11    6.11    0.95
   8   6 -10    3.74    1.03
  -8  -6  10    4.11    1.00
   8   6  -9   18.59    1.13
  -8  -6   9   18.14    1.01
   8   6  -8  110.85    2.85
  -8  -6   8  109.74    2.94
   8   6  -7    2.50    0.77
  -8  -6   7    2.53    0.75
   8   6  -6    1.03    0.69
  -8  -6   6    1.20    0.86
   8   6  -5  225.21    5.38
  -8  -6   5  224.35    5.35
   8   6  -4  346.60    6.53
  -8  -6   4  347.46    6.67
   8   6  -3    2.97    0.72
  -8  -6   3    3.66    0.64
   8   6  -2   14.79    0.77
  -8  -6   2   13.98    0.83
   8   6  -1   82.61    2.07
  -8  -6   1   81.68    2.07
   8   6   0  383.70    8.52
  -8  -6   0  384.76    7.32
   8   6   1   43.92    1.58
  -8  -6  -1   43.06    1.60
   8   6   2   63.30    1.72
  -8  -6  -2   63.88    2.07
   8   6   3    1.21    0.61
  -8  -6  -3    1.51    0.96
   8   6   4  206.10    4.27
  -8  -6  -4  206.37    4.36
   8   6   5    0.68    0.60
  -8  -6  -5    0.47    0.73
   8   6   6    8.31    0.72
  -8  -6  -6    3.76    0.83
  -8  -6  -7   48.81    1.48
   8   6   8    0.01    0.72
  -8  -6  -8    0.53    0.87
   8   6   9    5.24    0.76
  -8  -6  -9    5.13    0.87
   8   6  10    9.18    0.89
  -8  -6 -10    9.50    1.02
   8   6  11   56.56    1.81
  -8  -6 -11   59.09    1.70
   8   6  12   48.17    1.63
  -8  -6 -12   44.61    1.56
   8   6  13    4.18    1.21
  -8  -6 -13    4.99    1.13
   8   6  14    6.77    1.22
  -8  -6 -14    4.94    1.68
   8   6  15    1.19    1.45
  -8  -6 -15    1.36    1.32
   8   6  16   31.19    1.91
  -8  -6 -16   30.00    2.19
   8   6  17   15.83    1.91
  -8  -6 -17   14.96    1.83
   8   6  18   -0.53    2.07
  -8  -6 -18   -0.32    2.96
   8   6  19    2.48    2.35
  -8  -6 -19    1.09    2.31
   8   6  20   23.83    3.14
  -8  -6 -20   25.71    2.91
   8   6  21   -0.57    2.51
  -8  -6 -21   -0.99    2.25
   8   6  22    7.73    2.61
  -8  -6 -22   11.03    2.06
   8   8 -23   -0.63    2.36
   8   8 -22    0.18    2.67
  -8  -8  22    3.87    1.87
   8   8 -21    0.25    2.41
  -8  -8  21   -0.06    1.86
   8   8 -20    3.81    2.40
  -8  -8  20    1.03    2.07
   8   8 -19    0.51    2.08
  -8  -8  19    3.69    2.20
   8   8 -18   18.23    2.29
  -8  -8  18   19.69    2.55
   8   8 -17   -0.40    1.97
  -8  -8  17    0.51    1.88
   8   8 -16    2.03    1.62
  -8  -8  16    0.86    1.58
   8   8 -15   22.53    1.61
  -8  -8  15   24.97    1.77
   8   8 -14   19.39    1.51
  -8  -8  14   20.64    1.75
   8   8 -13    0.47    1.14
  -8  -8  13    2.02    1.41
   8   8 -12   17.04    1.25
  -8  -8  12   17.33    1.42
   8   8 -11   24.59    1.50
  -8  -8  11   22.79    1.35
   8   8 -10   74.82    2.11
  -8  -8  10   72.01    2.31
   8   8  -9    0.62    0.93
  -8  -8   9   -0.57    1.13
   8   8  -8   26.86    1.14
  -8  -8   8   26.42    1.11
   8   8  -7  303.84   11.82
  -8  -8   7  302.58    5.92
   8   8  -6    1.17    0.72
  -8  -8   6    0.65    0.82
   8   8  -5    1.39    0.71
  -8  -8   5    1.17    0.76
   8   8  -4   50.79    1.64
  -8  -8   4   50.44    1.75
   8   8  -3  164.59    3.51
  -8  -8   3  166.56    4.15
   8   8  -2   36.31    1.39
  -8  -8   2   38.33    1.21
   8   8  -1    8.27    0.66
  -8  -8   1    7.50    0.71
   8   8   0  210.75    4.37
  -8  -8   0  206.50    4.42
   8   8   1    0.16    0.74
  -8  -8  -1    1.27    0.68
   8   8   2   23.94    1.09
  -8  -8  -2   23.67    1.06
   8   8   3   28.19    1.27
  -8  -8  -3   29.76    1.05
   8   8   4  428.08    7.85
  -8  -8  -4  425.08    9.68
   8   8   5   12.76    1.02
  -8  -8  -5   12.65    1.07
   8   8   6  198.73    4.89
  -8  -8  -6  197.32    5.10
   8   8   7   45.68    1.44
  -8  -8  -7   47.82    2.15
   8   8   8    5.08    0.82
  -8  -8  -8    5.70    0.95
   8   8   9   55.48    1.93
  -8  -8  -9   55.36    2.33
   8   8  10   31.58    1.49
  -8  -8 -10   32.74    1.34
   8   8  11    1.17    1.08
  -8  -8 -11    1.70    1.13
   8   8  12    0.25    1.23
  -8  -8 -12   -1.01    1.25
   8   8  13   19.53    1.33
  -8  -8 -13   19.06    1.48
   8   8  14   44.48    1.90
  -8  -8 -14   45.86    2.51
   8   8  15   33.63    1.83
  -8  -8 -15   35.77    2.18
   8   8  16   25.41    2.00
  -8  -8 -16   24.36    2.19
   8   8  17   26.28    2.45
  -8  -8 -17   24.98    2.12
   8   8  18    0.12    2.16
  -8  -8 -18    1.14    2.25
   8   8  19    1.63    2.80
  -8  -8 -19    0.99    2.71
   8   8  20    9.46    2.63
  -8  -8 -20    6.64    2.32
   8   8  21    8.91    2.74
  -8  -8 -21   12.03    3.55
   8   8  22   -0.82    3.70
   8  10 -21   -0.39    1.86
  -8 -10  21    1.51    1.48
   8  10 -20   -2.08    2.00
  -8 -10  20   -1.19    1.97
   8  10 -19    3.81    1.79
  -8 -10  19    1.58    2.02
   8  10 -18    3.21    1.93
  -8 -10  18    4.25    2.38
   8  10 -17    0.32    2.09
  -8 -10  17   -0.18    2.37
   8  10 -16    2.52    1.81
  -8 -10  16    0.16    2.03
   8  10 -15   41.00    2.13
  -8 -10  15   39.98    2.11
   8  10 -14    0.53    1.58
  -8 -10  14    1.84    1.76
   8  10 -13    1.29    1.33
  -8 -10  13    0.11    1.41
   8  10 -12    1.43    1.24
  -8 -10  12    0.20    1.50
   8  10 -11  118.83    3.50
  -8 -10  11  117.61    2.97
   8  10 -10    4.87    1.41
  -8 -10  10    4.57    1.11
   8  10  -9   15.04    1.25
  -8 -10   9   15.15    1.17
   8  10  -8    0.68    0.96
  -8 -10   8    2.40    1.07
   8  10  -7  166.79    5.11
  -8 -10   7  165.65    3.65
   8  10  -6   32.53    1.46
  -8 -10   6   30.70    1.20
   8  10  -5   11.73    0.89
  -8 -10   5   12.09    0.97
   8  10  -4   45.44    1.43
  -8 -10   4   45.26    1.69
   8  10  -3   41.54    1.54
  -8 -10   3   41.94    1.43
   8  10  -2   62.91    2.38
  -8 -10   2   61.20    1.97
   8  10  -1    4.60    0.75
  -8 -10   1    5.59    0.94
   8  10   0  222.36    4.57
  -8 -10   0  231.74    5.53
   8  10   1    0.84    0.83
  -8 -10  -1    0.96    0.70
   8  10   2    1.15    0.71
  -8 -10  -2    2.10    1.12
   8  10   3    2.27    1.08
  -8 -10  -3    1.70    0.82
   8  10   4  252.65    7.36
  -8 -10  -4  257.07    5.22
   8  10   5  107.90    2.46
  -8 -10  -5  111.15    3.85
   8  10   6  124.22    3.47
  -8 -10  -6  119.51    3.25
   8  10   7   18.89    1.14
  -8 -10  -7   19.31    1.56
   8  10   8   13.04    0.94
  -8 -10  -8   14.51    1.10
   8  10   9   99.64    2.84
  -8 -10  -9   99.56    2.91
   8  10  10    7.95    1.12
  -8 -10 -10    7.18    1.60
   8  10  11    1.15    0.98
  -8 -10 -11   -0.04    1.39
   8  10  12   23.36    1.33
  -8 -10 -12   24.55    1.66
   8  10  13   29.73    1.58
  -8 -10 -13   32.56    1.97
   8  10  14    3.19    1.96
  -8 -10 -14    1.78    1.57
   8  10  15    3.88    1.70
  -8 -10 -15    0.84    2.26
   8  10  16   -1.53    2.09
  -8 -10 -16   -0.05    2.05
   8  10  17   45.95    2.97
  -8 -10 -17   45.07    2.82
   8  10  18    7.31    3.03
  -8 -10 -18    5.86    2.00
   8  10  19    3.21    2.34
  -8 -10 -19    3.63    2.02
   8  10  20    3.85    2.20
  -8 -10 -20    1.99    2.51
   8  12 -20    0.27    1.05
  -8 -12  20    6.51    1.81
   8  12 -19    1.22    1.49
  -8 -12  19   -0.32    1.95
   8  12 -18    9.77    1.81
  -8 -12  18   12.94    1.96
   8  12 -17    0.68    2.10
  -8 -12  17   -2.52    2.03
   8  12 -16   -0.63    2.67
  -8 -12  16    1.35    1.93
   8  12 -15   -0.23    1.79
  -8 -12  15    0.07    2.00
   8  12 -14   18.91    2.25
  -8 -12  14   17.41    2.19
   8  12 -13    1.47    1.84
  -8 -12  13    2.74    1.83
   8  12 -12   31.00    1.79
  -8 -12  12   31.63    1.83
   8  12 -11   27.43    1.61
  -8 -12  11   25.22    2.08
   8  12 -10   16.96    1.44
  -8 -12  10   17.78    1.58
   8  12  -9    2.12    1.30
  -8 -12   9    1.89    1.85
   8  12  -8   16.88    1.50
  -8 -12   8   15.37    1.37
   8  12  -7    0.36    0.98
  -8 -12   7    0.76    1.57
   8  12  -6    1.71    0.99
  -8 -12   6    0.98    1.22
   8  12  -5    9.76    1.06
  -8 -12   5    7.37    1.48
   8  12  -4  136.78    6.15
  -8 -12   4  132.73    4.20
   8  12  -3   70.77    1.94
  -8 -12   3   74.54    2.08
   8  12  -2   41.32    2.05
  -8 -12   2   42.68    1.71
   8  12  -1    0.73    0.98
  -8 -12   1    2.03    1.01
   8  12   0    0.69    1.01
  -8 -12   0    0.56    0.85
   8  12   1   12.32    1.31
  -8 -12  -1   13.06    1.02
   8  12   2    0.21    0.95
  -8 -12  -2    0.54    0.89
   8  12   3    6.51    1.30
  -8 -12  -3    7.81    1.03
   8  12   4   35.31    1.55
  -8 -12  -4   36.92    1.50
   8  12   5   14.44    1.32
  -8 -12  -5   16.17    1.22
   8  12   6   74.42    2.26
  -8 -12  -6   72.35    2.76
   8  12   7   28.60    1.91
  -8 -12  -7   29.11    1.90
   8  12   8    5.06    0.90
  -8 -12  -8    7.65    1.52
   8  12   9    0.56    0.80
  -8 -12  -9    1.36    1.63
   8  12  10    0.25    1.72
  -8 -12 -10   -1.24    1.69
   8  12  11   21.26    2.00
  -8 -12 -11   24.13    2.21
   8  12  12    0.27    1.82
  -8 -12 -12    3.30    1.98
   8  12  13    9.76    2.10
  -8 -12 -13    8.56    2.38
   8  12  14    9.51    2.14
  -8 -12 -14    9.97    2.19
   8  12  15    3.91    2.47
  -8 -12 -15    4.07    2.27
   8  12  16    9.93    2.88
  -8 -12 -16    7.43    2.76
   8  12  17    3.85    2.98
  -8 -12 -17    4.67    2.60
   8  12  18    2.55    2.70
  -8 -12 -18    2.33    2.45
   8  12  19    5.26    2.51
  -8 -12 -19   -0.90    2.28
   8  14 -19    0.14    1.26
  -8 -14  19   -0.16    1.82
   8  14 -18    0.48    1.33
  -8 -14  18    3.38    1.44
   8  14 -17    1.22    2.29
  -8 -14  17    1.15    2.11
   8  14 -16    1.18    2.14
  -8 -14  16   -0.98    2.19
   8  14 -15    4.09    2.42
  -8 -14  15    8.41    2.07
   8  14 -14   16.29    2.09
  -8 -14  14   15.43    2.19
   8  14 -13    0.42    1.74
  -8 -14  13    1.94    2.19
   8  14 -12    1.59    1.59
  -8 -14  12    1.36    1.79
   8  14 -11   16.97    2.06
  -8 -14  11   18.36    2.11
   8  14 -10    8.38    1.45
  -8 -14  10    9.38    1.47
   8  14  -9    1.65    1.34
  -8 -14   9   -0.42    1.50
   8  14  -8   21.29    1.71
  -8 -14   8   23.90    1.64
   8  14  -7   20.19    1.62
  -8 -14   7   22.60    1.54
   8  14  -6    3.52    1.30
  -8 -14   6    4.07    1.37
   8  14  -5   17.25    1.42
  -8 -14   5   16.79    1.35
   8  14  -4    3.32    1.13
  -8 -14   4    1.53    1.49
   8  14  -3   32.40    1.56
  -8 -14   3   32.74    1.69
   8  14  -2   -0.67    1.13
  -8 -14   2    0.95    1.07
   8  14  -1   13.99    1.11
  -8 -14   1   15.65    1.18
   8  14   0   99.05    2.47
  -8 -14   0   95.19    5.26
   8  14   1   52.00    2.00
  -8 -14  -1   50.45    1.78
   8  14   2   55.72    1.97
  -8 -14  -2   54.33    2.50
   8  14   3   23.02    1.33
  -8 -14  -3   21.05    1.42
   8  14   4    2.83    0.91
  -8 -14  -4    2.95    1.09
   8  14   5    0.18    1.15
  -8 -14  -5    0.22    2.46
   8  14   6   26.05    2.12
  -8 -14  -6   25.73    1.94
   8  14   7   17.35    2.50
  -8 -14  -7   23.81    2.12
   8  14   8   22.23    2.07
  -8 -14  -8   23.24    1.93
   8  14   9    3.51    1.55
  -8 -14  -9    2.94    1.64
   8  14  10   53.27    2.95
  -8 -14 -10   52.61    3.21
   8  14  11    2.94    1.76
  -8 -14 -11    3.90    1.89
   8  14  12    0.38    1.95
  -8 -14 -12    2.19    2.09
   8  14  13    7.57    2.24
  -8 -14 -13   10.71    2.41
   8  14  14   -0.14    2.44
  -8 -14 -14    0.00    2.50
   8  14  15    9.02    2.56
  -8 -14 -15    6.56    2.73
   8  14  16    7.34    2.86
  -8 -14 -16    1.84    2.98
   8  14  17   14.74    2.74
  -8 -14 -17   15.30    2.62
   8  14  18   17.85    4.35
  -8 -14 -18   -0.42    3.28
   8  16 -17   -0.77    1.71
  -8 -16  17    1.98    1.61
   8  16 -16    2.67    4.18
  -8 -16  16    0.24    2.27
   8  16 -15    7.62    2.10
  -8 -16  15    3.16    1.91
   8  16 -14    0.08    2.41
  -8 -16  14   -0.40    2.03
   8  16 -13    1.91    2.03
  -8 -16  13    1.37    2.32
   8  16 -12   -0.05    1.85
  -8 -16  12   -0.77    2.20
   8  16 -11   45.74    2.70
  -8 -16  11   51.56    2.88
   8  16 -10    0.83    1.92
  -8 -16  10    2.66    2.23
   8  16  -9    2.28    2.02
  -8 -16   9    3.04    1.83
   8  16  -8    7.63    2.50
  -8 -16   8    5.85    1.91
   8  16  -7   10.14    1.62
  -8 -16   7    9.95    1.92
   8  16  -6    1.34    1.78
  -8 -16   6    0.11    1.66
   8  16  -5    1.43    2.01
  -8 -16   5   -0.77    2.50
   8  16  -4   12.00    1.64
  -8 -16   4   12.15    1.83
   8  16  -3   20.37    1.75
  -8 -16   3   17.96    1.76
   8  16  -2    0.67    1.30
  -8 -16   2   -0.72    1.64
   8  16  -1   -0.32    1.48
  -8 -16   1    0.73    1.71
   8  16   0   18.79    2.36
  -8 -16   0   24.01    1.53
   8  16   1    1.94    1.49
  -8 -16  -1    0.88    1.78
   8  16   2    1.32    1.50
  -8 -16  -2   -1.64    1.50
   8  16   3   10.63    1.55
  -8 -16  -3    9.70    1.27
   8  16   4    9.53    1.30
  -8 -16  -4   10.44    1.56
   8  16   5   14.62    1.92
  -8 -16  -5   12.31    2.06
   8  16   6   21.13    3.02
  -8 -16  -6   20.83    2.17
   8  16   7    5.98    2.04
  -8 -16  -7    4.66    1.97
   8  16   8   11.30    3.24
  -8 -16  -8   10.46    2.27
   8  16   9    9.17    2.14
  -8 -16  -9    8.18    2.25
   8  16  10    6.63    2.11
  -8 -16 -10    7.53    2.17
   8  16  11   44.18    3.00
  -8 -16 -11   41.84    3.18
   8  16  12    1.25    2.51
  -8 -16 -12   -0.50    2.99
   8  16  13   16.86    2.89
  -8 -16 -13   18.29    2.95
   8  16  14   -1.12    2.69
  -8 -16 -14    0.11    2.67
   8  16  15   10.47    3.04
  -8 -16 -15    5.93    3.05
   8  16  16    0.21    2.14
  -8 -16 -16   -0.29    2.48
   8  18 -16   -0.09    0.95
  -8 -18  16   -0.55    1.58
   8  18 -15    1.30    1.78
  -8 -18  15    1.50    2.12
   8  18 -14    5.88    2.70
  -8 -18  14   -0.31    2.54
   8  18 -13    4.83    3.00
  -8 -18  13    1.71    1.85
   8  18 -12    0.55    2.39
  -8 -18  12    2.03    2.57
   8  18 -11   15.85    2.30
  -8 -18  11   13.48    1.96
   8  18 -10   19.28    2.43
  -8 -18  10   22.21    2.60
   8  18  -9    2.38    2.42
  -8 -18   9    0.68    2.41
   8  18  -8   15.10    1.97
  -8 -18   8   15.95    2.25
   8  18  -7    3.65    2.25
  -8 -18   7    3.62    1.94
   8  18  -6    0.60    2.11
  -8 -18   6    0.69    2.77
   8  18  -5    0.97    2.19
  -8 -18   5    0.97    1.94
   8  18  -4    5.04    2.11
  -8 -18   4    3.43    1.98
   8  18  -3    8.81    2.39
  -8 -18   3    8.90    1.97
   8  18  -2    1.71    1.78
  -8 -18   2    0.90    2.00
   8  18  -1    5.06    1.79
  -8 -18   1    3.91    2.39
   8  18   0   38.64    2.31
  -8 -18   0   40.00    2.24
   8  18   1    4.59    2.26
  -8 -18  -1    2.57    2.31
   8  18   2   11.37    1.95
  -8 -18  -2   13.68    2.47
   8  18   3   -0.26    2.30
  -8 -18  -3   -0.02    2.31
   8  18   4    4.39    3.78
  -8 -18  -4    0.94    2.31
   8  18   5   -1.64    2.25
  -8 -18  -5    0.14    2.25
   8  18   6    2.45    2.10
  -8 -18  -6    3.24    2.30
   8  18   7    2.97    2.31
  -8 -18  -7    4.95    2.43
   8  18   8    3.72    2.85
  -8 -18  -8    3.41    3.07
   8  18   9    2.05    2.38
  -8 -18  -9    3.69    2.63
   8  18  10    1.13    2.61
  -8 -18 -10    1.39    2.75
   8  18  11    0.81    2.47
  -8 -18 -11   -0.99    2.49
   8  18  12    4.96    3.33
  -8 -18 -12    4.90    4.96
   8  18  13   11.90    2.93
  -8 -18 -13   12.77    2.92
   8  18  14    1.51    2.42
  -8 -18 -14    0.66    2.88
   8  18  15    3.31    2.92
  -8 -18 -15    1.22    2.84
   8  20 -14   -0.25    1.45
  -8 -20  14    0.65    1.42
   8  20 -13    1.20    1.86
  -8 -20  13    0.27    2.25
   8  20 -12   -0.24    3.17
  -8 -20  12    7.73    5.23
   8  20 -11    8.16    2.91
  -8 -20  11   10.23    3.18
   8  20 -10   11.82    2.42
  -8 -20  10   13.60    3.69
   8  20  -9    0.26    3.07
  -8 -20   9   -2.12    3.43
   8  20  -8   14.61    4.37
  -8 -20   8   14.35    3.36
   8  20  -7    0.15    2.33
  -8 -20   7    2.18    2.81
   8  20  -6    3.00    2.61
  -8 -20   6    0.65    3.99
   8  20  -5    1.48    2.64
  -8 -20   5    1.48    2.03
   8  20  -4   13.02    2.21
  -8 -20   4   12.01    2.61
   8  20  -3    6.88    4.88
  -8 -20   3    5.97    2.77
   8  20  -2   -0.41    2.51
  -8 -20   2    2.51    2.25
   8  20  -1    2.79    2.82
  -8 -20   1    1.65    2.09
   8  20   0    5.66    2.64
  -8 -20   0    7.08    2.52
   8  20   1    4.24    2.36
  -8 -20  -1    1.06    2.19
   8  20   2    5.54    2.27
  -8 -20  -2    5.03    3.08
   8  20   3    2.46    3.05
  -8 -20  -3    1.48    3.72
  -8 -20  -4   15.08    3.19
   8  20   5    0.12    3.10
  -8 -20  -5    0.69    2.50
   8  20   6    4.43    2.85
  -8 -20  -6    1.40    2.87
   8  20   7   -0.17    3.25
  -8 -20  -7    2.97    2.95
   8  20   8    2.93    2.91
  -8 -20  -8    6.61    2.77
   8  20   9   -1.64    3.27
  -8 -20  -9    0.95    3.02
   8  20  10    7.74    2.79
  -8 -20 -10    5.89    3.32
   8  20  11    5.76    3.23
  -8 -20 -11   11.40    3.10
   8  20  12    0.04    3.89
  -8 -20 -12    3.28    5.87
   8  20  13   -0.10    1.40
  -8 -20 -13   -0.41    4.27
   8  22 -11    0.74    2.88
  -8 -22  11    1.98    4.33
   8  22 -10    0.93    2.76
  -8 -22  10   -0.09    3.38
   8  22  -9    1.67    3.33
  -8 -22   9   -0.10    5.14
   8  22  -8    1.02    2.37
  -8 -22   8    2.21    3.29
   8  22  -7    8.77    3.00
  -8 -22   7    1.88    2.11
   8  22  -6   -0.49    2.42
  -8 -22   6    0.09    3.40
   8  22  -5    0.43    2.04
  -8 -22   5   -1.32    2.82
   8  22  -4    5.57    2.53
  -8 -22   4   -0.36    1.92
   8  22  -3    4.73    1.88
  -8 -22   3   -0.29    2.39
   8  22  -2    1.32    2.48
  -8 -22   2    0.00    1.83
   8  22  -1    1.76    3.82
  -8 -22   1    0.15    2.63
   8  22   0    4.91    3.55
  -8 -22   0    2.81    2.65
   8  22   1    1.05    3.52
  -8 -22  -1    0.85    3.08
   8  22   2   -0.07    3.40
  -8 -22  -2    0.56    5.72
   8  22   3    3.86    2.93
  -8 -22  -3    2.13    3.29
   8  22   4   -1.73    3.57
  -8 -22  -4    0.76    5.93
   8  22   5    1.29    3.05
  -8 -22  -5    6.42    4.05
   8  22   6    2.34    2.88
  -8 -22  -6    3.83    2.77
   8  22   7   -0.94    2.34
  -8 -22  -7   -0.21    2.23
   8  22   8    2.67    3.26
  -8 -22  -8    9.76    3.34
   8  22   9    2.74    2.43
  -8 -22  -9    8.43    2.64
   8  22  10   -0.81    1.91
  -8 -22 -10    2.90    3.19
   8  22  11   -0.47    2.21
  -8 -24   7    0.23    2.33
  -8 -24   3    0.56    3.89
  -8 -24   2    0.16    2.50
   8  24  -1    0.06    4.20
  -8 -24   1    1.43    4.06
   8  24   0    1.41    4.29
  -8 -24   0   -0.93    4.30
   8  24   1    0.38    4.46
  -8 -24  -1   -0.19    5.26
   8  24   2    6.00    4.52
  -8 -24  -2    0.44    4.79
   8  24   3    5.58    2.10
  -8 -24  -3    0.59    3.98
   8  24   4   -0.34    1.97
  -8 -24  -4    1.05    4.13
   8  24   5   -0.13    1.71
  -8 -24  -5    5.39    2.35
   8  24   6   -0.89    2.63
  -8 -24  -6    5.12    2.67
  -8 -24  -7   -1.54    2.01
  -8 -24  -8    1.89    2.31
  -8 -24  -9    1.51    2.06
   9   1 -24    0.35    1.82
   9   1 -23    0.18    2.36
  -9  -1  23   -0.65    3.16
   9   1 -22   -0.50    1.46
  -9  -1  22   -0.23    1.67
   9   1 -21   -0.97    2.48
  -9  -1  21   -0.41    1.53
   9   1 -20    1.12    1.58
  -9  -1  20   -0.75    1.53
   9   1 -19   -0.40    1.77
  -9  -1  19    0.02    2.17
   9   1 -18   11.03    1.61
  -9  -1  18   13.30    1.89
   9   1 -17    1.67    1.34
  -9  -1  17    0.81    1.63
   9   1 -16   11.47    1.32
  -9  -1  16   12.45    1.47
   9   1 -15   12.02    1.42
  -9  -1  15   10.83    1.60
   9   1 -14   45.94    1.71
  -9  -1  14   48.90    2.04
   9   1 -13   10.40    2.47
  -9  -1  13   13.17    1.70
   9   1 -12   39.44    1.68
  -9  -1  12   40.09    1.53
   9   1 -11   21.96    1.09
  -9  -1  11   22.17    1.07
   9   1 -10   74.64    2.24
  -9  -1  10   76.94    2.26
   9   1  -9   49.97    2.07
  -9  -1   9   51.23    1.72
   9   1  -8   74.17    2.64
  -9  -1   8   73.80    1.98
   9   1  -7  184.56    3.94
  -9  -1   7  185.51    3.96
   9   1  -6   44.84    1.35
  -9  -1   6   44.36    1.33
   9   1  -5   25.86    1.25
  -9  -1   5   25.42    1.06
   9   1  -4  506.48   13.10
  -9  -1   4  521.71   11.47
   9   1  -3   69.80    2.11
  -9  -1   3   68.85    2.17
   9   1  -2   27.87    1.02
  -9  -1   2   27.85    1.39
   9   1  -1   52.78    1.71
  -9  -1   1   52.96    1.49
   9   1   0  409.45    7.97
  -9  -1   0  407.79    8.16
   9   1   1   84.97    2.12
  -9  -1  -1   85.96    2.42
   9   1   2    7.01    0.59
  -9  -1  -2    7.18    0.60
   9   1   3    0.51    0.63
  -9  -1  -3    0.30    0.59
   9   1   4  819.59   17.22
  -9  -1  -4  839.72   15.14
   9   1   5  100.35    2.47
  -9  -1  -5   99.58    2.48
   9   1   6   48.05    1.45
  -9  -1  -6   49.33    1.46
   9   1   7  176.16    3.93
  -9  -1  -7  177.93    4.55
   9   1   8  351.86    6.81
  -9  -1  -8  345.75    6.74
   9   1   9  118.55    2.78
  -9  -1  -9  119.80    2.79
   9   1  10   45.88    1.41
  -9  -1 -10   47.19    1.45
   9   1  11   15.51    1.04
  -9  -1 -11   16.82    1.04
   9   1  12  123.20    2.94
  -9  -1 -12  123.96    2.93
   9   1  13   20.61    1.19
  -9  -1 -13   19.79    1.24
   9   1  14   21.98    1.40
  -9  -1 -14   19.27    1.32
   9   1  15   22.97    1.62
  -9  -1 -15   24.57    1.76
   9   1  16   39.57    1.94
  -9  -1 -16   39.86    1.99
   9   1  17    5.53    1.97
  -9  -1 -17    6.17    1.76
   9   1  18   17.47    2.07
  -9  -1 -18   16.09    2.09
   9   1  19    1.10    2.11
  -9  -1 -19    2.04    2.06
   9   1  20   -0.10    2.28
  -9  -1 -20   -1.47    2.39
   9   1  21    1.57    2.19
  -9  -1 -21   -0.49    2.20
   9   1  22   -0.05    1.82
  -9  -1 -22    2.71    1.39
   9   1  23    0.60    1.52
  -9  -1 -23    3.28    1.51
   9   3 -24   -1.76    2.31
   9   3 -23   -2.56    2.35
  -9  -3  23    0.13    1.51
   9   3 -22    0.29    2.23
  -9  -3  22   -0.81    1.72
   9   3 -21   -1.49    1.83
  -9  -3  21   -0.09    1.81
   9   3 -20   -0.67    1.75
  -9  -3  20   -0.82    2.02
   9   3 -19    0.06    1.73
  -9  -3  19   -0.84    1.79
   9   3 -18   -1.82    1.76
  -9  -3  18   -0.86    2.15
   9   3 -17   -0.44    1.44
  -9  -3  17    0.28    1.60
   9   3 -16    0.01    1.47
  -9  -3  16    0.88    1.62
   9   3 -15   13.23    1.48
  -9  -3  15   15.39    1.41
   9   3 -14    2.40    1.12
  -9  -3  14    4.73    1.29
   9   3 -13   40.89    1.47
  -9  -3  13   40.39    1.59
   9   3 -12    0.74    1.09
  -9  -3  12    1.97    1.06
   9   3 -11   24.83    1.22
  -9  -3  11   19.66    1.39
   9   3 -10    4.17    0.84
  -9  -3  10    4.58    0.89
   9   3  -9   51.76    1.79
  -9  -3   9   52.31    1.63
   9   3  -8   11.31    0.99
  -9  -3   8   11.34    0.87
   9   3  -7  586.03   12.26
  -9  -3   7  581.12   12.33
   9   3  -6   19.47    0.88
  -9  -3   6   17.23    0.86
   9   3  -5   56.40    1.80
  -9  -3   5   55.72    1.58
   9   3  -4   55.88    1.61
  -9  -3   4   57.19    1.64
   9   3  -3  922.82   16.57
  -9  -3   3  912.32   16.60
   9   3  -2   95.32    2.59
  -9  -3   2   91.41    2.31
   9   3  -1    4.78    0.57
  -9  -3   1    4.07    0.61
   9   3   0  128.53    3.34
  -9  -3   0  131.21    3.57
   9   3   1  316.83    6.33
  -9  -3  -1  310.74    7.24
   9   3   2   10.43    0.98
  -9  -3  -2   11.32    0.73
   9   3   3   17.44    0.79
  -9  -3  -3   17.70    0.82
   9   3   4    1.72    0.57
  -9  -3  -4    1.46    0.58
   9   3   5  143.53    3.78
  -9  -3  -5  139.83    3.19
   9   3   6    5.01    0.72
  -9  -3  -6    4.61    0.75
   9   3   7  548.51   10.23
  -9  -3  -7  540.84   10.06
   9   3   8    5.27    0.80
  -9  -3  -8    5.40    0.95
   9   3   9   21.03    0.98
  -9  -3  -9   20.82    1.08
   9   3  10   39.73    1.36
  -9  -3 -10   41.65    1.38
   9   3  11  254.75    5.21
  -9  -3 -11  252.13    5.19
   9   3  12   22.33    1.21
  -9  -3 -12   23.41    1.67
   9   3  13   20.50    1.23
  -9  -3 -13   20.41    1.28
   9   3  14   48.51    1.83
  -9  -3 -14   49.34    1.82
   9   3  15  215.76    5.06
  -9  -3 -15  217.11    6.04
   9   3  16    1.23    1.49
  -9  -3 -16   -0.64    1.62
   9   3  17    1.66    1.75
  -9  -3 -17    1.17    1.70
   9   3  18    1.64    1.97
  -9  -3 -18    1.66    2.27
   9   3  19   60.12    3.27
  -9  -3 -19   66.53    3.33
   9   3  20    0.61    2.57
  -9  -3 -20    0.66    2.42
   9   3  21    0.47    2.18
  -9  -3 -21   -0.02    2.46
   9   3  22   -1.69    2.15
  -9  -3 -22   -0.43    1.54
   9   3  23    0.23    2.83
  -9  -3 -23    6.95    1.97
   9   5 -24    8.37    2.64
  -9  -5  24   -1.68    2.50
   9   5 -23   -0.26    3.39
  -9  -5  23    1.64    3.62
   9   5 -22    2.96    1.92
  -9  -5  22    0.58    2.17
   9   5 -21    2.79    1.49
  -9  -5  21    1.32    1.18
   9   5 -20    2.92    1.91
  -9  -5  20    9.18    2.26
   9   5 -19    7.78    1.85
  -9  -5  19    7.81    1.96
   9   5 -18    2.42    1.95
  -9  -5  18    3.21    1.85
   9   5 -17    0.92    1.52
  -9  -5  17    2.56    1.49
   9   5 -16   11.16    1.47
  -9  -5  16   11.00    1.57
   9   5 -15    0.24    1.36
  -9  -5  15   -1.44    1.44
   9   5 -14   18.89    1.39
  -9  -5  14   18.06    1.36
   9   5 -13    1.73    1.12
  -9  -5  13    1.90    1.19
   9   5 -12    2.60    0.99
  -9  -5  12    2.51    0.99
   9   5 -11   32.78    1.85
  -9  -5  11   33.97    1.37
   9   5 -10    1.81    0.96
  -9  -5  10    2.74    1.04
   9   5  -9   10.28    0.93
  -9  -5   9    9.44    1.09
   9   5  -8    6.93    0.99
  -9  -5   8    5.53    0.93
   9   5  -7  179.28    3.73
  -9  -5   7  186.53    3.86
   9   5  -6   10.24    0.86
  -9  -5   6    9.21    0.91
   9   5  -5   80.08    1.97
  -9  -5   5   84.73    2.10
   9   5  -4  179.84    3.85
  -9  -5   4  182.03    3.94
   9   5  -3  350.92    6.87
  -9  -5   3  352.08    6.85
   9   5  -2    1.51    0.97
  -9  -5   2    1.56    0.97
   9   5  -1   89.71    2.53
  -9  -5   1   93.01    2.58
   9   5   0  660.98   13.83
  -9  -5   0  662.48   14.02
   9   5   1  176.62    4.31
  -9  -5  -1  171.77    4.33
   9   5   2  112.17    3.03
  -9  -5  -2  112.52    3.10
   9   5   3  464.73   10.12
  -9  -5  -3  479.53    9.06
   9   5   4  351.51    6.86
  -9  -5  -4  359.23   10.17
   9   5   5   86.04    2.60
  -9  -5  -5   84.46    2.52
   9   5   6   15.56    0.97
  -9  -5  -6   14.21    0.87
   9   5   7    0.50    0.75
  -9  -5  -7    1.08    0.85
   9   5   8   96.20    2.37
  -9  -5  -8   92.58    3.28
   9   5   9   69.93    1.90
  -9  -5  -9   71.81    1.94
   9   5  10    8.92    0.97
  -9  -5 -10    7.27    1.01
   9   5  11  102.39    2.71
  -9  -5 -11  108.71    2.72
   9   5  12  136.45    3.29
  -9  -5 -12  130.12    3.10
   9   5  13   21.71    1.52
  -9  -5 -13   21.76    1.36
   9   5  14   -0.75    1.16
  -9  -5 -14    1.00    1.22
   9   5  15    1.51    1.43
  -9  -5 -15    0.74    1.47
   9   5  16   11.26    1.96
  -9  -5 -16   11.40    1.84
   9   5  17   17.65    1.95
  -9  -5 -17   20.66    2.12
   9   5  18   20.18    2.32
  -9  -5 -18   24.27    2.55
   9   5  19   32.51    2.71
  -9  -5 -19   37.65    3.09
   9   5  20    2.20    2.91
  -9  -5 -20    4.76    2.97
   9   5  21    3.40    2.94
  -9  -5 -21    0.46    2.44
   9   5  22    5.72    2.06
  -9  -5 -22    1.90    1.51
  -9  -5 -23    0.55    3.34
   9   7 -24    0.73    2.35
  -9  -7  24    0.62    3.38
   9   7 -23    1.63    3.95
   9   7 -22   -0.29    2.23
  -9  -7  22    1.58    2.43
   9   7 -21   -0.07    1.45
  -9  -7  21    0.39    1.82
   9   7 -20    6.66    2.02
  -9  -7  20    7.22    1.81
   9   7 -19    1.22    1.90
  -9  -7  19    0.81    2.21
   9   7 -18    8.79    1.67
  -9  -7  18   11.48    1.93
   9   7 -17    1.08    1.72
  -9  -7  17    0.41    1.57
   9   7 -16    7.72    2.05
  -9  -7  16    7.71    1.97
   9   7 -15    4.73    1.58
  -9  -7  15    5.71    1.68
   9   7 -14   26.48    1.90
  -9  -7  14   23.33    1.82
   9   7 -13    0.78    1.14
  -9  -7  13    1.00    1.22
   9   7 -12    1.21    1.35
  -9  -7  12    2.13    1.16
   9   7 -11    5.14    1.24
  -9  -7  11    3.08    1.24
   9   7 -10   52.33    1.60
  -9  -7  10   50.91    1.90
   9   7  -9    5.61    0.87
  -9  -7   9    6.05    0.94
   9   7  -8   97.75    2.31
  -9  -7   8   98.32    2.45
   9   7  -7   -0.14    0.93
  -9  -7   7    1.11    0.90
   9   7  -6   20.42    1.09
  -9  -7   6   19.88    1.21
   9   7  -5   33.36    1.62
  -9  -7   5   31.80    1.20
   9   7  -4   99.88    2.69
  -9  -7   4   99.24    3.35
   9   7  -3   -0.19    0.72
  -9  -7   3    1.91    0.77
   9   7  -2   45.65    1.41
  -9  -7   2   46.42    1.37
   9   7  -1  117.54    2.75
  -9  -7   1  116.52    2.78
   9   7   0 1332.37   26.45
  -9  -7   0 1322.15   23.13
   9   7   1   75.13    2.27
  -9  -7  -1   77.83    2.34
   9   7   2   81.45    2.09
  -9  -7  -2   78.48    2.07
   9   7   3    3.08    0.70
  -9  -7  -3    2.29    0.76
   9   7   4  352.01    6.68
  -9  -7  -4  355.68    8.19
   9   7   5   63.23    1.72
  -9  -7  -5   60.71    2.39
   9   7   6   21.79    1.02
  -9  -7  -6   21.67    1.26
   9   7   7   11.94    0.84
  -9  -7  -7   10.89    0.99
   9   7   8  546.82   11.42
  -9  -7  -8  543.31   14.42
   9   7   9    5.86    0.91
  -9  -7  -9    5.95    1.16
   9   7  10    3.73    1.12
  -9  -7 -10    4.85    0.95
   9   7  11    2.41    1.02
  -9  -7 -11    1.35    1.00
   9   7  12  161.76    3.69
  -9  -7 -12  166.87    4.30
   9   7  13   47.39    1.84
  -9  -7 -13   47.11    1.84
   9   7  14   57.26    2.07
  -9  -7 -14   58.05    2.60
   9   7  15    2.42    1.82
  -9  -7 -15    1.67    1.61
   9   7  16   38.64    2.24
  -9  -7 -16   39.45    2.29
   9   7  17    4.49    2.00
  -9  -7 -17    6.52    2.34
   9   7  18    2.97    1.99
  -9  -7 -18    0.96    2.12
   9   7  19    1.61    3.74
  -9  -7 -19   -0.57    3.01
   9   7  20    5.76    2.59
  -9  -7 -20    6.14    3.02
   9   7  21    0.85    2.06
  -9  -7 -21    3.33    1.98
   9   7  22   11.59    3.88
   9   9 -22   -1.19    3.59
  -9  -9  22   -0.16    2.57
   9   9 -21   -0.49    2.00
  -9  -9  21    0.71    1.99
   9   9 -20   -0.83    1.66
  -9  -9  20    2.45    1.50
   9   9 -19   -1.12    1.90
  -9  -9  19   -1.88    2.00
   9   9 -18   -0.51    1.85
  -9  -9  18   -0.27    2.06
   9   9 -17    1.22    1.94
  -9  -9  17    0.38    2.07
   9   9 -16    0.35    1.96
  -9  -9  16    1.33    1.83
   9   9 -15   -1.96    1.67
  -9  -9  15    1.22    1.67
   9   9 -14    0.66    1.58
  -9  -9  14    0.03    1.79
   9   9 -13    0.44    2.05
  -9  -9  13    0.58    1.43
   9   9 -12    1.26    1.21
  -9  -9  12    1.44    1.38
   9   9 -11   94.84    3.04
  -9  -9  11   91.31    2.93
   9   9 -10    1.78    1.10
  -9  -9  10    1.47    1.07
   9   9  -9   16.29    1.15
  -9  -9   9   18.17    1.44
   9   9  -8   14.56    1.08
  -9  -9   8   13.28    1.33
   9   9  -7  142.34    4.51
  -9  -9   7  140.47    3.73
   9   9  -6    0.36    0.92
  -9  -9   6    0.53    0.88
   9   9  -5    6.32    0.84
  -9  -9   5    8.35    0.87
   9   9  -4   69.99    2.21
  -9  -9   4   68.51    1.90
   9   9  -3  301.52    6.87
  -9  -9   3  300.50    5.88
   9   9  -2    0.50    0.70
  -9  -9   2   -0.38    0.70
   9   9  -1  120.46    2.88
  -9  -9   1  121.95    2.90
   9   9   0   42.29    1.61
  -9  -9   0   42.06    1.42
   9   9   1   44.98    2.12
  -9  -9  -1   46.07    1.78
   9   9   2   40.43    1.59
  -9  -9  -2   41.59    1.55
   9   9   3  127.63    2.93
  -9  -9  -3  129.93    3.04
   9   9   4    9.38    0.93
  -9  -9  -4    9.21    1.00
   9   9   5   73.62    2.31
  -9  -9  -5   75.18    2.44
   9   9   6   10.62    0.99
  -9  -9  -6   10.42    1.40
   9   9   7   83.82    2.54
  -9  -9  -7   87.20    3.25
   9   9   8    0.25    1.04
  -9  -9  -8    2.10    1.04
   9   9   9   28.01    1.32
  -9  -9  -9   27.12    1.47
   9   9  10    8.94    1.08
  -9  -9 -10    2.48    1.33
   9   9  11  322.28    7.86
  -9  -9 -11  322.94    7.89
   9   9  12    3.09    1.30
  -9  -9 -12    2.18    1.44
   9   9  13    4.25    1.29
  -9  -9 -13    3.46    1.52
   9   9  14   12.73    1.62
  -9  -9 -14   14.86    1.92
   9   9  15   64.42    2.92
  -9  -9 -15   72.31    3.22
   9   9  16   10.06    1.88
  -9  -9 -16   10.43    1.93
   9   9  17    7.37    2.50
  -9  -9 -17    4.34    2.39
   9   9  18   -0.49    2.56
  -9  -9 -18    1.39    2.68
   9   9  19   25.22    2.68
  -9  -9 -19   24.77    2.87
   9   9  20   -0.72    2.37
  -9  -9 -20    2.76    2.49
   9  11 -21    8.78    2.84
  -9 -11  21    8.40    3.57
   9  11 -20    0.86    1.33
   9  11 -19   -0.54    1.72
  -9 -11  19    1.74    3.13
   9  11 -18    1.08    2.30
  -9 -11  18    2.55    1.99
   9  11 -17   -1.10    2.16
  -9 -11  17    0.86    1.74
   9  11 -16   -0.75    1.98
  -9 -11  16    1.70    1.94
   9  11 -15    8.95    1.90
  -9 -11  15    8.32    2.12
   9  11 -14    3.60    2.26
  -9 -11  14    4.62    1.82
   9  11 -13   -1.35    1.57
  -9 -11  13   -1.13    1.57
   9  11 -12    2.68    2.01
  -9 -11  12    1.69    1.41
   9  11 -11   14.48    1.46
  -9 -11  11   14.83    1.68
   9  11 -10   11.91    2.93
  -9 -11  10   12.38    1.47
   9  11  -9    3.68    2.24
  -9 -11   9    6.71    1.35
   9  11  -8   16.50    1.57
  -9 -11   8   13.93    1.34
   9  11  -7  104.77    3.04
  -9 -11   7  108.79    3.17
   9  11  -6    0.37    1.11
  -9 -11   6    0.32    1.22
   9  11  -5   25.63    1.48
  -9 -11   5   24.98    1.19
   9  11  -4   10.30    1.34
  -9 -11   4   10.12    1.03
   9  11  -3   56.81    1.77
  -9 -11   3   56.34    2.05
   9  11  -2    5.39    0.89
  -9 -11   2    7.49    0.93
   9  11  -1    1.22    0.98
  -9 -11   1    0.10    0.96
   9  11   0    3.69    1.17
  -9 -11   0    4.25    1.04
   9  11   1   40.61    1.45
  -9 -11  -1   42.22    1.47
   9  11   2   95.59    2.37
  -9 -11  -2   93.89    2.77
   9  11   3   59.51    1.99
  -9 -11  -3   58.03    2.31
   9  11   4   18.16    1.11
  -9 -11  -4   16.20    1.24
   9  11   5  160.05    4.06
  -9 -11  -5  157.87    3.56
   9  11   6   13.45    1.22
  -9 -11  -6   12.87    2.03
   9  11   7   63.97    2.17
  -9 -11  -7   63.70    4.08
   9  11   8  116.76    2.87
  -9 -11  -8  116.36    3.96
   9  11   9   89.63    2.73
  -9 -11  -9   85.05    3.18
   9  11  10    0.13    1.02
  -9 -11 -10    0.63    1.29
   9  11  11   24.02    1.56
  -9 -11 -11   26.01    1.65
   9  11  12    0.82    1.25
  -9 -11 -12    0.50    1.94
   9  11  13    4.83    1.43
  -9 -11 -13    4.02    1.64
   9  11  14   15.40    1.98
  -9 -11 -14   14.22    2.15
   9  11  15   16.28    2.22
  -9 -11 -15   16.90    2.96
   9  11  16    6.42    2.10
  -9 -11 -16    1.60    2.34
   9  11  17    7.49    2.26
  -9 -11 -17   10.64    2.49
   9  11  18    3.44    1.84
  -9 -11 -18    3.46    3.07
   9  11  19    4.64    2.48
  -9 -11 -19    8.63    2.50
  -9 -13  20    1.41    2.69
   9  13 -19    0.11    1.30
   9  13 -18    1.26    1.31
  -9 -13  18    0.95    2.58
   9  13 -17    0.69    1.67
  -9 -13  17   -0.20    1.79
   9  13 -16    1.17    2.03
  -9 -13  16   -1.10    2.29
   9  13 -15    3.59    2.34
  -9 -13  15    1.56    2.05
   9  13 -14   12.99    2.04
  -9 -13  14   13.87    2.08
   9  13 -13   -1.42    1.61
  -9 -13  13    1.70    1.77
   9  13 -12    2.71    1.76
  -9 -13  12    0.14    2.03
   9  13 -11    4.77    1.86
  -9 -13  11    4.33    2.04
   9  13 -10   35.34    1.93
  -9 -13  10   34.26    2.24
   9  13  -9   -1.22    1.49
  -9 -13   9   -0.67    1.64
   9  13  -8    5.23    1.65
  -9 -13   8    5.09    1.81
   9  13  -7    3.35    1.32
  -9 -13   7    4.03    1.54
   9  13  -6   15.61    1.34
  -9 -13   6   16.86    1.62
   9  13  -5    1.26    1.23
  -9 -13   5    2.19    1.20
   9  13  -4   34.32    1.48
  -9 -13   4   35.50    1.60
   9  13  -3    0.64    1.31
  -9 -13   3    0.34    1.09
   9  13  -2   40.72    1.60
  -9 -13   2   39.14    1.53
   9  13  -1   18.28    1.27
  -9 -13   1   16.97    1.29
   9  13   0  162.48    5.53
  -9 -13   0  167.48    3.74
   9  13   1    2.04    1.39
  -9 -13  -1   -0.25    1.26
   9  13   2    4.08    0.95
  -9 -13  -2    3.18    1.08
   9  13   3   11.77    1.10
  -9 -13  -3   10.57    1.22
   9  13   4  310.01    7.05
  -9 -13  -4  295.21    6.75
   9  13   5    3.26    1.10
  -9 -13  -5    5.29    1.19
   9  13   6   13.68    1.26
  -9 -13  -6   15.44    1.14
   9  13   7   63.83    2.19
  -9 -13  -7   66.06    2.22
   9  13   8  116.43    3.15
  -9 -13  -8  126.12    4.48
   9  13   9    2.97    1.78
  -9 -13  -9    3.33    1.73
   9  13  10    2.85    2.03
  -9 -13 -10    3.48    1.90
   9  13  11    4.10    2.02
  -9 -13 -11    4.10    2.15
   9  13  12   80.47    4.09
  -9 -13 -12   85.99    3.90
   9  13  13    3.07    2.26
  -9 -13 -13    1.85    2.20
   9  13  14   13.46    2.57
  -9 -13 -14    9.68    2.62
   9  13  15    3.60    2.31
  -9 -13 -15    2.64    2.65
   9  13  16   11.62    2.79
  -9 -13 -16   13.85    2.93
   9  13  17   -1.50    3.22
  -9 -13 -17    1.83    3.08
   9  13  18    1.57    2.63
  -9 -13 -18    1.21    2.34
   9  15 -18    1.51    1.75
   9  15 -17   -0.46    1.12
   9  15 -16   -0.23    2.49
  -9 -15  16    2.77    1.80
   9  15 -15    4.52    2.19
  -9 -15  15    2.84    2.32
   9  15 -14    0.33    2.14
  -9 -15  14    0.61    1.97
   9  15 -13    0.75    2.12
  -9 -15  13    0.48    2.29
   9  15 -12   14.82    3.16
  -9 -15  12   15.15    2.50
   9  15 -11    2.35    1.92
  -9 -15  11    2.85    2.66
   9  15 -10    1.89    1.82
  -9 -15  10    0.95    1.80
   9  15  -9    5.37    1.68
  -9 -15   9    5.16    1.83
   9  15  -8   16.23    1.92
  -9 -15   8   12.50    1.99
   9  15  -7   46.23    2.40
  -9 -15   7   46.17    2.45
   9  15  -6    2.22    1.76
  -9 -15   6    1.81    1.80
   9  15  -5    1.05    1.45
  -9 -15   5    0.52    1.39
   9  15  -4   31.87    1.74
  -9 -15   4   30.62    1.73
   9  15  -3   57.10    2.43
  -9 -15   3   53.67    2.88
   9  15  -2    2.89    1.28
  -9 -15   2    3.97    2.61
   9  15  -1    0.03    1.72
  -9 -15   1    1.25    1.25
   9  15   0    1.09    1.16
  -9 -15   0    0.58    1.23
   9  15   1  113.87    2.92
  -9 -15  -1  118.92    3.25
   9  15   2   11.92    1.48
  -9 -15  -2   11.50    1.37
   9  15   3    9.95    1.40
  -9 -15  -3    7.96    1.84
   9  15   4   23.55    1.63
  -9 -15  -4   24.16    1.39
   9  15   5   17.27    1.38
  -9 -15  -5   19.56    2.63
   9  15   6    6.34    1.91
  -9 -15  -6    6.77    1.87
   9  15   7   60.52    3.05
  -9 -15  -7   55.28    2.98
   9  15   8    2.26    2.01
  -9 -15  -8    0.14    2.00
   9  15   9    0.79    2.29
  -9 -15  -9    3.50    2.03
   9  15  10    7.51    2.27
  -9 -15 -10   12.28    2.27
   9  15  11   25.90    2.80
  -9 -15 -11   27.23    2.75
   9  15  12    5.42    2.68
  -9 -15 -12    7.79    2.91
   9  15  13    0.58    2.50
  -9 -15 -13   -1.86    2.76
   9  15  14    1.29    2.84
  -9 -15 -14   -1.46    3.27
   9  15  15   40.26    3.60
  -9 -15 -15   37.49    3.57
   9  15  16    2.24    2.92
  -9 -15 -16    3.46    2.78
   9  17 -16    2.37    1.49
  -9 -17  16    0.28    1.79
   9  17 -15    0.86    1.72
  -9 -17  15    0.74    1.98
   9  17 -14    0.10    2.47
  -9 -17  14   -0.08    2.16
   9  17 -13    0.08    2.36
  -9 -17  13   -0.83    2.50
   9  17 -12    7.38    2.49
  -9 -17  12    6.12    2.10
   9  17 -11    6.06    2.57
  -9 -17  11    3.23    2.45
   9  17 -10    2.43    3.10
  -9 -17  10    2.65    2.71
   9  17  -9    2.84    3.22
  -9 -17   9    6.31    2.16
   9  17  -8   -0.18    2.62
  -9 -17   8    0.27    2.21
   9  17  -7   26.46    2.54
  -9 -17   7   28.67    2.61
   9  17  -6    0.25    1.93
  -9 -17   6    0.61    2.21
   9  17  -5    0.90    2.42
  -9 -17   5    0.42    2.56
   9  17  -4    5.83    2.02
  -9 -17   4    4.81    1.86
   9  17  -3   19.35    1.94
  -9 -17   3   17.95    2.67
   9  17  -2    1.89    1.70
  -9 -17   2    0.81    2.00
   9  17  -1    8.48    3.22
  -9 -17   1    5.42    1.70
   9  17   0    0.54    1.58
  -9 -17   0    0.82    1.59
   9  17   1   31.43    1.90
  -9 -17  -1   32.61    2.19
   9  17   2    2.68    1.72
  -9 -17  -2    4.25    1.58
   9  17   3    0.12    1.70
  -9 -17  -3   -0.76    1.97
   9  17   4   13.00    1.29
  -9 -17  -4   13.61    2.38
   9  17   5   25.86    2.39
  -9 -17  -5   25.21    2.79
   9  17   6   15.10    2.32
  -9 -17  -6   15.52    2.63
   9  17   7   42.39    3.03
  -9 -17  -7   41.74    2.84
   9  17   8    1.59    2.28
  -9 -17  -8   -0.71    2.10
   9  17   9   20.72    2.56
  -9 -17  -9   17.21    2.57
   9  17  10    2.06    2.28
  -9 -17 -10    3.27    2.60
   9  17  11    0.10    2.60
  -9 -17 -11    0.39    2.76
   9  17  12    4.75    2.79
  -9 -17 -12   -0.06    2.84
   9  17  13    2.43    3.81
  -9 -17 -13    6.70    3.09
   9  17  14   -1.83    2.62
  -9 -17 -14    1.38    2.93
   9  17  15   14.63    3.36
  -9 -17 -15   11.08    2.87
  -9 -19  15    0.30    1.00
   9  19 -14   -0.48    2.27
  -9 -19  14    6.00    1.27
   9  19 -13    0.47    2.74
  -9 -19  13   -1.53    2.38
   9  19 -12    1.69    2.83
  -9 -19  12   -0.34    3.12
   9  19 -11    0.79    2.32
  -9 -19  11    0.42    2.35
   9  19 -10    8.46    2.64
  -9 -19  10    5.78    2.49
   9  19  -9    5.82    2.42
  -9 -19   9   10.86    2.38
   9  19  -8    3.74    2.70
  -9 -19   8    6.47    3.72
   9  19  -7    0.55    3.31
  -9 -19   7    3.40    2.50
   9  19  -6    6.09    2.62
  -9 -19   6    5.73    2.29
   9  19  -5   -2.70    4.08
  -9 -19   5   -0.53    2.20
   9  19  -4   15.69    2.59
  -9 -19   4   17.66    2.44
   9  19  -3   10.04    3.14
  -9 -19   3   10.59    2.37
   9  19  -2   -0.02    2.68
  -9 -19   2   -2.04    2.17
   9  19  -1    1.56    2.28
  -9 -19   1    1.69    2.33
   9  19   0   13.05    2.82
  -9 -19   0   12.73    2.06
   9  19   1   -0.33    2.12
  -9 -19  -1    0.87    2.19
  -9 -19  -2    1.47    2.99
   9  19   3    4.40    2.40
  -9 -19  -3    6.19    3.10
   9  19   4   73.69    4.59
  -9 -19  -4   73.44    4.26
   9  19   5    1.09    4.06
  -9 -19  -5    3.11    3.23
   9  19   6    2.60    3.29
  -9 -19  -6    3.05    2.88
   9  19   7    1.08    2.75
  -9 -19  -7   -0.30    2.66
   9  19   8   37.88    3.82
  -9 -19  -8   36.68    3.56
   9  19   9   -0.26    3.00
  -9 -19  -9   -0.79    3.31
   9  19  10   10.70    2.88
  -9 -19 -10   10.58    2.92
   9  19  11    3.72    3.07
  -9 -19 -11    4.99    3.06
   9  19  12   29.32    3.28
  -9 -19 -12   32.21    3.72
   9  19  13    0.83    2.88
  -9 -19 -13   -0.03    3.39
  -9 -21  13    0.51    1.17
  -9 -21  12    0.22    1.89
   9  21 -11   -0.95    2.38
  -9 -21  11    6.74    1.73
  -9 -21  10    2.53    2.69
   9  21  -9   -0.84    4.92
  -9 -21   9    0.03    2.81
   9  21  -8    4.19    2.46
  -9 -21   8    3.02    2.65
   9  21  -7    5.05    3.17
  -9 -21   7    7.70    2.60
   9  21  -6    0.14    2.10
  -9 -21   6    0.44    2.11
   9  21  -5    1.28    2.74
  -9 -21   5    0.39    2.13
   9  21  -4    0.39    2.60
  -9 -21   4    0.23    2.56
   9  21  -3    6.18    1.81
  -9 -21   3    3.07    3.20
   9  21  -2    8.75    1.71
  -9 -21   2    9.36    2.60
   9  21  -1    1.72    2.71
  -9 -21   1    3.08    2.30
   9  21   0   16.88    2.67
  -9 -21   0   15.03    2.43
   9  21   1    4.15    2.18
  -9 -21  -1    3.25    4.91
   9  21   2   11.54    3.18
  -9 -21  -2    3.04    2.99
   9  21   3   -0.66    2.46
  -9 -21  -3    1.26    2.89
   9  21   4    3.07    3.44
  -9 -21  -4    2.56    4.32
   9  21   5   -2.74    3.05
  -9 -21  -5    2.85    4.42
   9  21   6    9.96    3.05
  -9 -21  -6    7.77    3.40
   9  21   7    9.72    2.93
  -9 -21  -7   13.72    2.91
   9  21   8    7.83    3.16
  -9 -21  -8   12.75    3.69
   9  21   9    5.38    3.22
  -9 -21  -9    1.30    3.26
   9  21  10   11.24    2.68
  -9 -21 -10    9.02    2.82
   9  21  11    1.07    1.76
  -9 -21 -11    0.73    2.38
   9  21  12    1.06    2.67
   9  23 -10    7.96    2.17
   9  23  -6    1.27    3.26
   9  23  -5    2.20    2.99
   9  23  -4    3.71    5.58
  -9 -23   4    1.48    2.61
   9  23  -3    9.18    4.73
  -9 -23   3   -0.05    4.02
   9  23  -2    8.52    2.78
  -9 -23   2    0.95    2.45
   9  23  -1    3.74    2.34
  -9 -23   1    6.26    2.38
   9  23   0    0.17    1.91
  -9 -23   0   -0.94    2.87
   9  23   1    7.58    3.80
   9  23   2   -0.13    3.15
  -9 -23  -2   -0.46    1.60
   9  23   3   -0.78    2.78
  -9 -23  -3    7.88    2.60
   9  23   4    5.49    1.91
  -9 -23  -4    0.48    1.75
   9  23   5    9.68    3.73
  -9 -23  -5    7.78    2.63
  -9 -23  -6    1.14    3.30
   9  23   7    9.29    2.84
  -9 -23  -7    0.32    3.04
   9  23   8    0.65    2.55
  -9 -23  -8    4.49    2.08
   9  25  -2   -1.15    4.95
   9  25  -1    1.25    3.47
   9  25   4    0.76    2.56
  -9 -25  -4   -1.36    1.78
  -9 -25  -5   -1.58    2.05
  -9 -25  -6    9.08    2.41
  10   0 -22    0.68    1.18
  10   0 -21   -0.13    1.25
  10   0 -20    3.59    1.75
  10   0 -19    0.51    1.62
  10   0 -18    0.97    1.43
  10   0 -17    0.47    1.49
  10   0 -16   53.22    2.09
  10   0 -15   -0.56    1.36
  10   0 -14    1.77    1.31
  10   0 -13    0.19    0.98
  10   0 -12  490.51    9.37
  10   0 -11    0.26    0.91
  10   0 -10   -0.57    0.93
  10   0  -9    0.96    0.95
  10   0  -8    7.96    0.94
  10   0  -7   -0.19    0.69
  10   0  -6    2.06    0.66
  10   0  -5    0.02    0.64
  10   0  -4  494.04   10.54
  10   0  -3    1.27    0.97
  10   0  -2  289.86    5.89
  10   0  -1    0.22    0.57
  10   0   0   10.63    0.71
  10   0   1    0.16    0.68
  10   0   2  323.58    6.45
  10   0   3   -0.03    0.58
  10   0   4  128.27    3.49
  10   0   5    0.12    0.62
  10   0   6  152.48    3.39
  10   0   7    0.45    0.75
  10   0   8   44.39    1.40
  10   0   9    0.22    0.80
  10   0  10  374.48    7.35
  10   0  11   -0.11    0.89
  10   0  12   43.39    1.59
  10   0  13    0.14    1.13
  10   0  14   10.73    1.27
  10   0  15   -0.22    1.85
  10   0  16   80.87    2.74
  10   0  17   -0.54    1.83
  10   0  18   16.73    2.09
  10   0  19    2.27    2.27
  10   0  20    3.28    2.55
  10   0  21    0.65    1.99
  10   0  22    1.58    1.90
  10   0  23   -0.13    1.92
  10   2 -24   -0.44    1.98
  10   2 -23    4.57    2.09
 -10  -2  23    3.43    1.91
  10   2 -22   -0.82    1.65
 -10  -2  22    0.22    1.19
  10   2 -21   -0.04    1.99
 -10  -2  21   -0.03    2.33
  10   2 -20   10.28    2.25
 -10  -2  20    5.56    1.82
  10   2 -19    1.44    1.87
 -10  -2  19    0.78    1.96
  10   2 -18    1.03    1.75
 -10  -2  18    2.02    2.01
  10   2 -17    7.40    1.46
 -10  -2  17    4.23    1.56
  10   2 -16   27.05    1.68
 -10  -2  16   28.61    1.77
  10   2 -15   40.86    1.81
 -10  -2  15   37.85    2.63
  10   2 -14    3.02    1.36
 -10  -2  14    3.43    1.22
  10   2 -13   82.08    2.29
 -10  -2  13   80.56    2.31
  10   2 -12   94.27    2.38
 -10  -2  12   93.15    2.84
  10   2 -11    1.77    0.94
 -10  -2  11    2.00    0.97
  10   2 -10   47.71    1.51
 -10  -2  10   44.20    1.65
  10   2  -9   88.22    2.13
 -10  -2   9   85.02    2.18
  10   2  -8   56.98    1.83
 -10  -2   8   58.10    1.63
  10   2  -7    6.42    0.86
 -10  -2   7    5.55    0.80
  10   2  -6   76.79    2.76
 -10  -2   6   74.89    2.04
  10   2  -5  320.34    7.20
 -10  -2   5  322.65    6.51
  10   2  -4   10.97    0.76
 -10  -2   4   11.76    0.77
  10   2  -3   10.31    0.73
 -10  -2   3   10.23    0.87
  10   2  -2   12.68    0.73
 -10  -2   2   11.95    0.72
  10   2  -1  656.51   11.93
 -10  -2   1  661.34   17.35
  10   2   0   48.65    1.50
 -10  -2   0   52.51    2.25
  10   2   1    3.08    0.79
 -10  -2  -1    1.95    0.83
  10   2   2  194.39    6.13
 -10  -2  -2  188.63    4.65
  10   2   3  105.35    2.56
 -10  -2  -3  104.20    2.51
  10   2   4  118.77    2.88
 -10  -2  -4  119.23    2.85
  10   2   5   15.64    0.87
 -10  -2  -5   15.02    0.85
  10   2   6  158.80    4.05
 -10  -2  -6  157.99    4.06
  10   2   7  191.16    4.03
 -10  -2  -7  190.49    4.69
  10   2   8   27.27    1.29
 -10  -2  -8   26.83    1.12
  10   2   9  167.17    4.32
 -10  -2  -9  166.65    4.23
  10   2  10   16.56    1.04
 -10  -2 -10   15.75    1.01
  10   2  11  171.97    4.41
 -10  -2 -11  171.76    4.47
  10   2  12    5.83    1.09
 -10  -2 -12    6.24    1.06
  10   2  13   37.62    1.88
 -10  -2 -13   40.56    1.61
  10   2  14   14.87    1.65
 -10  -2 -14   15.36    1.46
  10   2  15    7.25    1.40
 -10  -2 -15    7.90    1.49
  10   2  16   -0.10    1.84
 -10  -2 -16    3.08    1.68
  10   2  17   19.66    1.99
 -10  -2 -17   19.79    2.04
  10   2  18   19.26    2.20
 -10  -2 -18   19.54    2.10
  10   2  19   21.11    2.36
 -10  -2 -19   21.65    2.50
  10   2  20   -0.45    2.55
 -10  -2 -20    0.92    2.85
  10   2  21    3.43    2.23
 -10  -2 -21    0.86    2.29
  10   2  22    0.19    1.32
 -10  -2 -22    3.16    1.97
  10   2  23    0.87    2.46
 -10  -2 -23   -0.80    1.78
  10   4 -24    8.60    2.51
 -10  -4  24    1.76    2.44
  10   4 -23    5.50    1.61
 -10  -4  23   -1.48    3.72
  10   4 -22    0.63    1.72
 -10  -4  22    0.36    1.76
  10   4 -21    2.34    2.00
 -10  -4  21   -0.50    1.89
  10   4 -20    2.34    1.66
 -10  -4  20    4.43    1.92
  10   4 -19   18.11    2.22
 -10  -4  19   16.73    2.33
  10   4 -18    0.36    1.57
 -10  -4  18    0.22    1.90
  10   4 -17    7.31    1.54
 -10  -4  17    7.60    1.64
  10   4 -16    5.25    1.52
 -10  -4  16    2.83    1.69
  10   4 -15   26.56    1.62
 -10  -4  15   25.38    2.05
  10   4 -14    1.57    1.28
 -10  -4  14   -0.25    1.64
  10   4 -13   61.44    2.26
 -10  -4  13   65.31    2.38
  10   4 -12   35.78    1.39
 -10  -4  12   35.64    1.51
  10   4 -11    4.81    1.13
 -10  -4  11    4.14    1.04
  10   4 -10    0.30    1.09
 -10  -4  10    3.53    0.98
  10   4  -9  150.39    3.84
 -10  -4   9  151.94    3.34
  10   4  -8    8.90    1.02
 -10  -4   8   10.95    1.04
  10   4  -7   -0.71    1.10
 -10  -4   7   -0.26    0.92
  10   4  -6    5.72    0.81
 -10  -4   6    6.22    0.80
  10   4  -5  386.57    7.40
 -10  -4   5  380.15    7.34
  10   4  -4  121.86    3.22
 -10  -4   4  122.63    2.88
  10   4  -3   22.17    0.97
 -10  -4   3   22.50    0.96
  10   4  -2  293.07    8.02
 -10  -4   2  314.16    7.14
  10   4  -1  310.10    6.03
 -10  -4   1  310.79    6.28
  10   4   0  121.26    2.79
 -10  -4   0  123.71    3.37
  10   4   1   24.52    1.14
 -10  -4  -1   22.89    0.97
  10   4   2   11.37    0.78
 -10  -4  -2   12.06    0.87
  10   4   3  173.52    3.88
 -10  -4  -3  171.39    5.16
  10   4   4    5.51    0.84
 -10  -4  -4    5.13    0.79
  10   4   5    6.62    0.76
 -10  -4  -5    6.45    0.75
  10   4   6   28.92    1.36
 -10  -4  -6   28.23    1.15
  10   4   7   35.84    1.58
 -10  -4  -7   35.75    1.24
  10   4   8  116.61    3.22
 -10  -4  -8  113.73    2.70
  10   4   9    1.39    0.85
 -10  -4  -9    0.73    0.88
  10   4  10   20.10    1.15
 -10  -4 -10   20.30    1.26
  10   4  11    2.33    0.93
 -10  -4 -11    3.14    1.00
  10   4  12    8.35    1.11
 -10  -4 -12    9.07    1.14
  10   4  13    2.44    1.29
 -10  -4 -13    1.97    1.32
  10   4  14   43.96    1.86
 -10  -4 -14   46.24    2.24
  10   4  15   40.67    2.01
 -10  -4 -15   43.91    2.12
  10   4  16    1.61    1.70
 -10  -4 -16    3.89    1.70
  10   4  17    1.72    1.80
 -10  -4 -17    2.37    2.03
  10   4  18   -0.26    2.16
 -10  -4 -18   -1.06    2.02
  10   4  19    9.50    2.62
 -10  -4 -19   13.78    2.50
  10   4  20    2.76    2.90
 -10  -4 -20    0.60    2.79
  10   4  21   -0.06    1.79
 -10  -4 -21    0.83    2.35
  10   4  22    6.84    2.50
 -10  -4 -22    7.14    1.68
 -10  -4 -23   12.85    4.13
  10   6 -24    1.13    2.30
  10   6 -23   -0.07    1.95
 -10  -6  23    0.84    3.93
  10   6 -22    0.57    2.31
 -10  -6  22    0.25    0.94
  10   6 -21    1.05    1.75
 -10  -6  21   -0.85    1.39
  10   6 -20   21.56    2.21
 -10  -6  20   28.48    2.70
  10   6 -19    7.10    2.03
 -10  -6  19    4.37    2.11
  10   6 -18   -0.12    2.80
 -10  -6  18    0.22    2.20
  10   6 -17    1.16    1.68
 -10  -6  17    1.90    1.77
  10   6 -16   23.94    1.80
 -10  -6  16   26.15    2.14
  10   6 -15    1.47    1.53
 -10  -6  15    0.50    1.77
  10   6 -14   13.85    1.78
 -10  -6  14   15.71    2.26
  10   6 -13   -0.91    1.14
 -10  -6  13    1.12    1.28
  10   6 -12   98.53    3.11
 -10  -6  12   96.82    3.20
  10   6 -11   20.20    1.48
 -10  -6  11   19.31    1.32
  10   6 -10    9.62    1.16
 -10  -6  10    9.49    1.36
  10   6  -9   33.07    1.27
 -10  -6   9   33.97    1.33
  10   6  -8  205.84    4.18
 -10  -6   8  204.97    4.26
  10   6  -7   38.11    1.31
 -10  -6   7   37.71    1.35
  10   6  -6   21.63    1.21
 -10  -6   6   22.64    1.22
  10   6  -5   46.17    1.40
 -10  -6   5   47.47    1.43
  10   6  -4   81.65    2.32
 -10  -6   4   80.04    2.07
  10   6  -3    1.96    0.81
 -10  -6   3    0.58    0.74
  10   6  -2  143.85    3.13
 -10  -6   2  143.53    3.67
  10   6  -1   12.50    0.91
 -10  -6   1   11.78    0.87
  10   6   0  380.02    7.37
 -10  -6   0  373.63    7.27
  10   6   1    2.41    0.68
 -10  -6  -1    3.18    0.76
  10   6   2   93.05    2.70
 -10  -6  -2   93.44    2.33
  10   6   3  353.35    6.86
 -10  -6  -3  352.04    8.20
  10   6   4  143.20    3.73
 -10  -6  -4  141.83    3.13
  10   6   5   62.64    1.70
 -10  -6  -5   61.46    2.45
  10   6   6  170.67    3.92
 -10  -6  -6  164.04    5.41
  10   6   7   65.24    2.00
 -10  -6  -7   66.21    1.85
  10   6   8   17.49    1.06
 -10  -6  -8   17.00    1.18
  10   6   9    0.76    0.96
 -10  -6  -9    0.38    1.12
  10   6  10   79.57    2.09
 -10  -6 -10   77.54    2.17
  10   6  11    2.06    1.04
 -10  -6 -11    1.34    1.22
  10   6  12   46.63    2.01
 -10  -6 -12   47.56    2.14
  10   6  13    0.43    1.31
 -10  -6 -13    2.51    1.47
  10   6  14   33.55    1.77
 -10  -6 -14   35.93    1.90
  10   6  15   32.94    2.00
 -10  -6 -15   32.78    2.10
  10   6  16   16.71    1.90
 -10  -6 -16   20.68    1.92
  10   6  17    3.26    1.88
 -10  -6 -17    4.55    2.22
  10   6  18    0.75    2.10
 -10  -6 -18    0.57    2.09
  10   6  19    2.64    2.50
 -10  -6 -19    1.83    2.61
  10   6  20    6.56    2.22
 -10  -6 -20    8.52    2.40
  10   6  21    1.55    2.38
 -10  -6 -21    1.91    1.98
  10   6  22    1.96    3.13
 -10  -6 -22    0.28    2.80
 -10  -8  23    0.18    2.50
  10   8 -21   -0.11    0.60
 -10  -8  21   -0.49    1.13
  10   8 -20   13.72    2.27
 -10  -8  20    8.50    1.81
  10   8 -19    1.53    2.50
 -10  -8  19    4.81    2.67
  10   8 -18    1.51    1.53
 -10  -8  18    1.78    1.69
  10   8 -17    0.58    1.94
 -10  -8  17   -0.66    2.05
  10   8 -16   20.82    2.60
 -10  -8  16   23.32    1.95
  10   8 -15   -0.07    2.75
 -10  -8  15    1.48    1.72
  10   8 -14    1.88    1.53
 -10  -8  14   -0.89    1.67
  10   8 -13   18.43    1.57
 -10  -8  13   17.60    1.59
  10   8 -12   25.60    1.41
 -10  -8  12   26.41    1.74
  10   8 -11   12.88    1.22
 -10  -8  11   15.06    1.59
  10   8 -10    8.87    1.21
 -10  -8  10    7.49    1.43
  10   8  -9   86.83    2.27
 -10  -8   9   84.44    2.34
  10   8  -8   95.19    2.38
 -10  -8   8   94.88    2.47
  10   8  -7    1.16    0.86
 -10  -8   7    1.71    0.89
  10   8  -6   21.27    1.16
 -10  -8   6   18.86    1.45
  10   8  -5  186.13    3.85
 -10  -8   5  189.22    3.99
  10   8  -4    2.61    0.92
 -10  -8   4    1.93    0.91
  10   8  -3    5.23    0.80
 -10  -8   3    5.76    0.96
  10   8  -2   15.61    0.89
 -10  -8   2   15.09    0.93
  10   8  -1  106.13    2.52
 -10  -8   1  108.89    2.66
 -10  -8   0   47.80    1.52
  10   8   1   33.74    1.44
 -10  -8  -1   35.83    1.28
  10   8   2  372.62    8.51
 -10  -8  -2  408.59    9.00
  10   8   3   18.85    1.14
 -10  -8  -3   20.16    1.01
  10   8   4  151.71    3.35
 -10  -8  -4  149.30    4.99
  10   8   5    0.21    0.98
 -10  -8  -5    0.84    0.89
  10   8   6   59.25    1.99
 -10  -8  -6   58.13    1.79
  10   8   7    4.87    1.02
 -10  -8  -7    3.35    1.06
  10   8   8   15.86    1.11
 -10  -8  -8   14.17    1.61
  10   8   9    5.43    1.12
 -10  -8  -9    5.43    1.27
  10   8  10    2.47    1.26
 -10  -8 -10   -0.32    1.15
  10   8  11    8.55    1.18
 -10  -8 -11   10.37    1.38
  10   8  12   63.92    2.23
 -10  -8 -12   63.23    2.24
  10   8  13   41.74    1.95
 -10  -8 -13   40.15    2.63
  10   8  14    0.29    1.53
 -10  -8 -14   -0.27    1.50
  10   8  15   18.71    2.16
 -10  -8 -15   20.62    2.26
  10   8  16    3.74    2.06
 -10  -8 -16    5.58    1.90
  10   8  17    5.84    2.36
 -10  -8 -17    9.37    2.39
  10   8  18   22.15    2.40
 -10  -8 -18   27.97    2.85
  10   8  19    7.03    2.82
 -10  -8 -19    2.36    2.30
  10   8  20   10.16    2.50
 -10  -8 -20    2.17    2.95
  10  10 -20   -0.39    0.72
 -10 -10  20    0.27    1.59
  10  10 -19    4.71    2.20
 -10 -10  19    6.39    1.81
  10  10 -18    6.82    2.26
 -10 -10  18    2.52    2.29
  10  10 -17   10.78    1.81
 -10 -10  17   10.05    2.10
  10  10 -16    2.98    1.76
 -10 -10  16    3.17    1.98
  10  10 -15    3.15    1.72
 -10 -10  15    4.32    1.86
  10  10 -14    2.71    1.80
 -10 -10  14    2.69    1.65
  10  10 -13    9.96    1.67
 -10 -10  13   10.50    1.90
  10  10 -12   -1.29    1.41
 -10 -10  12   -0.57    1.37
  10  10 -11   32.28    1.70
 -10 -10  11   30.98    1.90
  10  10 -10    0.57    1.43
 -10 -10  10    0.14    1.24
  10  10  -9  111.57    3.98
 -10 -10   9  109.32    3.03
  10  10  -8   10.91    1.16
 -10 -10   8    8.50    1.48
  10  10  -7   -0.46    1.51
 -10 -10   7    0.58    1.17
  10  10  -6    2.98    1.12
 -10 -10   6    1.78    1.09
  10  10  -5  216.01    4.48
 -10 -10   5  213.62    5.33
  10  10  -4    2.20    1.12
 -10 -10   4    2.66    1.06
  10  10  -3    7.00    0.97
 -10 -10   3    7.69    0.91
  10  10  -2    1.78    0.85
 -10 -10   2    1.46    0.91
  10  10  -1    4.80    1.10
 -10 -10   1    4.88    0.98
  10  10   0   23.87    1.16
 -10 -10   0   24.28    1.16
  10  10   1   22.82    1.13
 -10 -10  -1   21.67    1.15
  10  10   2   12.02    0.99
 -10 -10  -2   11.79    1.19
  10  10   3  310.36    6.23
 -10 -10  -3  312.77    6.30
  10  10   4    5.32    0.90
 -10 -10  -4    7.73    1.12
  10  10   5    7.65    1.23
 -10 -10  -5    8.18    1.17
  10  10   6    9.86    1.03
 -10 -10  -6   10.11    1.22
  10  10   7    5.49    1.04
 -10 -10  -7    3.13    1.25
  10  10   8    0.71    1.00
 -10 -10  -8   -0.15    1.12
  10  10   9    4.76    1.13
 -10 -10  -9    5.55    1.25
  10  10  10    1.08    1.73
 -10 -10 -10    0.52    1.17
  10  10  11    6.71    1.24
 -10 -10 -11    3.73    1.40
  10  10  12    0.87    1.78
 -10 -10 -12   -1.72    2.32
  10  10  13   -0.54    1.54
 -10 -10 -13    0.14    1.69
  10  10  14   -1.99    2.16
 -10 -10 -14   -0.48    1.96
  10  10  15   17.64    1.93
 -10 -10 -15   20.11    2.23
  10  10  16    4.11    2.17
 -10 -10 -16   10.08    2.31
  10  10  17    2.66    2.74
 -10 -10 -17    0.11    2.56
  10  10  18    1.01    2.88
 -10 -10 -18    5.08    2.33
  10  10  19    9.08    2.76
 -10 -10 -19    2.37    2.02
  10  12 -19    3.20    1.48
 -10 -12  19    2.77    1.42
  10  12 -18   -0.80    1.78
 -10 -12  18   -0.41    1.69
  10  12 -17    1.40    1.95
 -10 -12  17    2.40    1.89
  10  12 -16   19.53    2.93
 -10 -12  16   20.73    2.54
  10  12 -15    3.55    2.39
 -10 -12  15    4.87    2.65
  10  12 -14    0.91    2.18
 -10 -12  14    0.40    1.86
  10  12 -13    4.97    1.94
 -10 -12  13    7.78    1.91
  10  12 -12   18.85    2.07
 -10 -12  12   18.91    1.89
  10  12 -11    0.17    1.55
 -10 -12  11    0.14    1.68
  10  12 -10    3.20    1.51
 -10 -12  10    5.88    1.73
  10  12  -9   20.03    1.71
 -10 -12   9   18.35    1.66
  10  12  -8  110.23    2.98
 -10 -12   8   90.24    3.40
  10  12  -7   26.19    1.57
 -10 -12   7   29.57    1.66
  10  12  -6   11.91    1.74
 -10 -12   6   11.65    1.35
  10  12  -5   10.53    1.51
 -10 -12   5    9.48    1.44
  10  12  -4   14.70    1.46
 -10 -12   4   13.21    1.23
  10  12  -3   11.50    1.28
 -10 -12   3   11.48    1.13
  10  12  -2   22.50    1.43
 -10 -12   2   23.19    1.34
  10  12  -1   36.76    2.03
 -10 -12   1   34.47    2.12
  10  12   0   52.96    2.03
 -10 -12   0   52.32    1.82
  10  12   1    0.21    1.26
 -10 -12  -1   -0.61    1.07
  10  12   2   57.44    1.85
 -10 -12  -2   56.14    2.10
  10  12   3    0.56    1.27
 -10 -12  -3    0.79    1.49
  10  12   4    2.83    1.15
 -10 -12  -4    3.05    1.39
  10  12   5   -0.75    1.08
 -10 -12  -5   -0.03    1.22
  10  12   6   38.96    1.85
 -10 -12  -6   36.30    2.09
  10  12   7   14.32    1.29
 -10 -12  -7   18.03    1.44
  10  12   8    2.68    1.29
 -10 -12  -8    3.41    1.38
  10  12   9   23.19    1.40
 -10 -12  -9   23.21    1.65
  10  12  10   13.70    1.41
 -10 -12 -10   13.86    1.81
  10  12  11    9.71    1.64
 -10 -12 -11    9.71    1.73
  10  12  12   18.61    1.79
 -10 -12 -12   15.73    2.33
  10  12  13    3.48    1.46
 -10 -12 -13    2.91    2.15
  10  12  14   39.99    2.51
  10  12  15    2.40    2.93
 -10 -12 -15   -4.16    5.65
  10  12  16    6.03    2.83
 -10 -12 -16    5.11    3.02
  10  12  17   -0.03    2.89
 -10 -12 -17    0.13    3.00
  10  12  18    1.02    3.31
 -10 -12 -18    1.34    2.17
 -10 -14  19    9.96    3.02
  10  14 -18    0.36    1.95
 -10 -14  18    0.77    1.55
  10  14 -17    1.51    1.57
 -10 -14  17    1.31    1.57
  10  14 -16    5.40    2.55
 -10 -14  16    8.09    1.95
  10  14 -15   -1.61    2.33
 -10 -14  15   -0.06    2.65
  10  14 -14    0.85    2.09
 -10 -14  14   -1.48    2.08
  10  14 -13    1.92    2.08
 -10 -14  13    0.40    2.39
  10  14 -12   23.68    2.30
 -10 -14  12   21.27    2.65
  10  14 -11   -0.67    1.72
 -10 -14  11   -0.37    2.38
  10  14 -10   -0.13    1.92
 -10 -14  10   -0.03    1.98
  10  14  -9   11.09    2.09
 -10 -14   9   11.86    2.10
  10  14  -8   18.80    2.01
 -10 -14   8   16.86    1.90
  10  14  -7    1.94    1.76
 -10 -14   7    0.65    1.82
  10  14  -6   20.49    1.62
 -10 -14   6   18.86    1.59
  10  14  -5   49.06    1.96
 -10 -14   5   48.80    2.44
  10  14  -4   10.02    1.31
 -10 -14   4   10.21    1.59
  10  14  -3   -0.79    1.57
 -10 -14   3    1.39    1.50
  10  14  -2   37.79    1.69
 -10 -14   2   37.81    1.96
  10  14  -1   62.88    2.47
 -10 -14   1   63.06    2.16
  10  14   0    7.21    1.26
 -10 -14   0    5.97    1.42
  10  14   1    0.24    1.87
 -10 -14  -1    0.37    1.42
  10  14   2   20.42    2.14
 -10 -14  -2   20.70    1.70
  10  14   3   16.19    1.62
 -10 -14  -3   14.13    1.31
  10  14   4    2.53    1.79
 -10 -14  -4    4.02    1.28
  10  14   5    1.65    1.62
 -10 -14  -5    0.16    1.50
  10  14   6   10.82    2.11
 -10 -14  -6   11.18    1.45
  10  14   7    1.65    1.92
 -10 -14  -7    1.36    1.34
  10  14   8   27.70    1.49
 -10 -14  -8   32.11    2.34
  10  14   9    2.22    1.96
 -10 -14  -9   -0.41    1.89
  10  14  10    1.54    2.44
 -10 -14 -10    2.72    2.82
  10  14  11   -0.82    2.54
 -10 -14 -11    2.04    2.59
  10  14  12   10.19    2.60
 -10 -14 -12    6.61    2.49
  10  14  13   17.22    2.90
 -10 -14 -13   18.47    2.96
  10  14  14    3.18    2.90
 -10 -14 -14    0.82    2.96
  10  14  15   15.17    3.32
 -10 -14 -15   16.61    3.20
  10  14  16    4.20    2.95
 -10 -14 -16    0.12    3.06
  10  14  17   -2.56    4.41
 -10 -14 -17   -1.83    4.56
  10  16 -16    0.27    1.49
 -10 -16  16    0.90    1.58
  10  16 -15    2.32    1.93
 -10 -16  15    2.46    2.12
  10  16 -14    0.11    2.13
 -10 -16  14    1.04    2.68
  10  16 -13    3.07    2.56
 -10 -16  13    6.45    2.42
  10  16 -12    1.36    2.04
 -10 -16  12    3.13    2.56
  10  16 -11    0.29    2.17
 -10 -16  11   -1.82    2.08
  10  16 -10   -0.53    2.30
 -10 -16  10   -0.64    2.91
  10  16  -9   23.20    2.47
 -10 -16   9   27.62    4.03
  10  16  -8    4.12    1.91
 -10 -16   8    2.79    2.18
  10  16  -7   25.39    2.22
 -10 -16   7   23.72    2.20
  10  16  -6    1.44    1.85
 -10 -16   6   -1.53    2.61
  10  16  -5   43.55    4.23
 -10 -16   5   40.91    2.69
  10  16  -4   11.59    1.76
 -10 -16   4   11.75    2.24
  10  16  -3   -0.73    1.94
 -10 -16   3    2.80    1.62
  10  16  -2    1.19    1.61
 -10 -16   2    4.33    1.96
  10  16  -1   72.56    2.53
 -10 -16   1   66.71    3.02
  10  16   0    2.27    1.73
 -10 -16   0    1.82    1.55
  10  16   1    0.05    1.62
 -10 -16  -1    0.34    1.66
  10  16   2    4.58    1.70
 -10 -16  -2    2.19    1.95
  10  16   3    0.36    1.66
 -10 -16  -3    0.97    1.79
  10  16   4   25.86    1.95
 -10 -16  -4   24.77    1.72
  10  16   5    4.05    1.32
 -10 -16  -5    1.94    1.67
  10  16   6   12.47    2.21
 -10 -16  -6   10.51    2.41
  10  16   7   21.34    2.39
 -10 -16  -7   19.26    2.42
  10  16   8    2.33    2.67
 -10 -16  -8    2.07    2.45
  10  16   9    3.57    2.48
 -10 -16  -9    2.37    2.49
  10  16  10    1.14    2.53
 -10 -16 -10    1.24    2.56
  10  16  11    1.49    2.80
 -10 -16 -11    3.01    2.61
  10  16  12    0.77    2.56
 -10 -16 -12    2.36    2.68
  10  16  13    2.66    2.56
 -10 -16 -13    1.66    2.59
  10  16  14    0.48    2.55
 -10 -16 -14    0.87    2.70
  10  16  15    2.26    2.74
 -10 -16 -15    0.99    3.26
 -10 -18  15    0.49    1.90
  10  18 -14    0.22    1.21
 -10 -18  14   -0.91    2.47
  10  18 -13   -0.53    2.24
 -10 -18  13    0.03    1.93
  10  18 -12    8.40    1.97
 -10 -18  12    7.20    1.83
  10  18 -11   -0.04    2.79
 -10 -18  11    4.65    2.11
  10  18 -10   13.64    2.67
 -10 -18  10   11.31    2.33
  10  18  -9   13.64    2.80
 -10 -18   9   11.06    2.62
  10  18  -8   16.88    2.24
 -10 -18   8   15.67    2.36
  10  18  -7   -3.08    2.69
 -10 -18   7   -0.66    2.73
  10  18  -6   -0.74    2.98
 -10 -18   6    2.49    2.30
  10  18  -5    9.76    3.12
 -10 -18   5   13.70    2.66
  10  18  -4   16.18    2.26
 -10 -18   4   18.16    2.37
  10  18  -3    4.23    2.49
 -10 -18   3    4.89    2.45
  10  18  -2    7.01    2.53
 -10 -18   2    6.82    2.54
  10  18  -1   21.76    2.14
 -10 -18   1   24.61    2.15
  10  18   0    1.71    2.23
 -10 -18   0    2.22    1.92
  10  18   1    2.33    2.71
 -10 -18  -1    3.20    2.12
  10  18   2    7.12    1.94
 -10 -18  -2    9.21    2.11
  10  18   3    2.72    1.79
 -10 -18  -3    3.16    1.96
  10  18   4   -0.29    3.94
 -10 -18  -4    6.42    2.06
  10  18   5    1.42    2.54
 -10 -18  -5    0.59    2.33
  10  18   6   10.33    3.58
 -10 -18  -6    7.58    2.85
  10  18   7    4.01    2.94
 -10 -18  -7    3.52    4.46
  10  18   8   16.85    2.87
 -10 -18  -8   13.46    2.60
  10  18   9    2.50    2.64
 -10 -18  -9    1.11    2.73
  10  18  10   15.85    3.35
 -10 -18 -10   12.21    3.26
  10  18  11    2.80    3.16
 -10 -18 -11    2.25    3.13
  10  18  12    5.73    4.06
 -10 -18 -12    0.87    2.67
  10  18  13    2.61    2.79
 -10 -18 -13    0.16    3.26
  10  18  14    2.82    4.46
 -10 -18 -14    1.66    4.39
 -10 -20  14   -0.89    1.67
  10  20 -13    0.15    2.42
 -10 -20  13   -1.19    2.01
  10  20 -12    0.14    2.88
 -10 -20  12    0.26    2.18
  10  20 -11   -0.66    2.49
 -10 -20  11   -0.32    2.25
  10  20 -10   11.64    3.10
 -10 -20  10    8.80    3.17
  10  20  -9   -1.54    4.05
 -10 -20   9    0.22    2.00
  10  20  -8    6.83    3.07
 -10 -20   8    6.39    2.90
  10  20  -7    1.22    2.28
 -10 -20   7    1.66    2.30
  10  20  -6    0.43    3.31
 -10 -20   6   -0.45    2.34
  10  20  -5    2.40    3.14
 -10 -20   5    3.37    2.79
  10  20  -4    5.02    2.20
 -10 -20   4    2.79    2.81
  10  20  -3    4.22    2.84
 -10 -20   3    4.38    2.99
  10  20  -2    5.03    2.67
 -10 -20   2    7.85    2.44
  10  20  -1    7.98    2.52
 -10 -20   1   10.91    2.31
  10  20   0    0.57    2.97
 -10 -20   0   -0.84    2.26
  10  20   1    3.29    2.60
 -10 -20  -1    3.78    3.20
  10  20   2   10.80    2.32
 -10 -20  -2   16.25    2.38
  10  20   3    2.42    3.88
 -10 -20  -3    2.23    3.04
  10  20   4   -0.82    4.74
 -10 -20  -4    0.84    3.61
  10  20   5    1.38    3.34
 -10 -20  -5   -0.64    2.93
  10  20   6    0.61    3.15
 -10 -20  -6   -0.45    2.87
  10  20   7    3.28    3.39
 -10 -20  -7    1.67    2.98
  10  20   8    0.26    2.67
 -10 -20  -8    4.59    2.39
  10  20   9    5.00    3.11
 -10 -20  -9    8.51    3.77
  10  20  10    2.24    3.06
 -10 -20 -10    3.94    3.06
  10  20  11    0.11    2.83
 -10 -20 -11    0.09    2.71
  10  20  12    0.13    2.75
 -10 -20 -12   -2.94    5.14
  10  22 -10    0.07    3.25
 -10 -22  10    0.37    2.44
  10  22  -9    2.02    1.91
 -10 -22   9    2.30    4.36
  10  22  -8   -0.30    2.37
 -10 -22   8    0.55    1.92
  10  22  -7    4.71    4.05
 -10 -22   7    0.54    2.31
  10  22  -6   -0.69    3.69
 -10 -22   6    1.07    2.10
 -10 -22   5   -0.27    2.99
  10  22  -4   -1.65    2.74
 -10 -22   4    0.78    1.80
  10  22  -3    3.49    2.79
 -10 -22   3   -0.12    2.08
  10  22  -2    0.05    2.44
 -10 -22   2    0.54    1.39
  10  22  -1    6.58    2.41
 -10 -22   1    0.43    2.21
  10  22   0   10.11    3.85
 -10 -22   0    1.40    4.89
  10  22   1   -0.75    2.93
 -10 -22  -1   -0.59    2.85
  10  22   2    1.40    3.72
 -10 -22  -2    5.10    4.01
  10  22   3    1.07    3.84
 -10 -22  -3    0.05    3.56
  10  22   4    1.41    2.06
 -10 -22  -4    1.72    2.26
 -10 -22  -5   -1.14    2.31
  10  22   6   -0.71    2.79
 -10 -22  -6    1.60    3.43
  10  22   7   -1.52    1.95
 -10 -22  -7    0.64    3.18
  10  22   8    1.13    2.09
 -10 -22  -8    3.39    2.40
 -10 -22  -9   -0.43    1.88
  10  24  -4    2.32    3.46
  10  24  -2   -0.65    2.58
  10  24  -1    0.52    3.56
 -10 -24   1   -1.79    3.59
  10  24   1   -1.11    3.42
 -10 -24  -1   -1.19    3.10
  10  24   4    8.84    2.66
 -10 -24  -4    0.10    2.08
  10  24   5    0.54    2.62
 -10 -24  -5    1.32    2.16
 -10 -24  -6    0.15    1.94
 -10 -24  -7    8.95    2.57
 -10 -24  -8   -1.71    2.02
 -11  -1  22   -0.69    2.11
  11   1 -21   -3.03    2.80
 -11  -1  21    0.85    1.23
  11   1 -20    0.57    1.42
 -11  -1  20   -1.05    1.58
  11   1 -19    0.42    1.68
 -11  -1  19    0.53    1.58
  11   1 -18    4.09    1.61
 -11  -1  18    5.88    1.56
  11   1 -17    4.34    1.63
 -11  -1  17    3.09    1.72
  11   1 -16    8.60    1.51
 -11  -1  16   10.43    1.48
  11   1 -15    1.20    1.38
 -11  -1  15    3.07    1.50
  11   1 -14   21.61    1.49
 -11  -1  14   20.71    1.38
  11   1 -13    5.01    1.17
 -11  -1  13    4.80    1.12
  11   1 -12    8.07    1.12
 -11  -1  12    7.81    1.09
  11   1 -11    1.37    0.98
 -11  -1  11    1.59    0.97
  11   1 -10   94.74    2.33
 -11  -1  10   95.17    2.37
  11   1  -9   12.32    0.95
 -11  -1   9   11.93    0.95
  11   1  -8   13.70    0.98
 -11  -1   8   14.03    1.01
  11   1  -7   24.98    1.05
 -11  -1   7   24.53    1.07
  11   1  -6   62.39    1.79
 -11  -1   6   63.44    1.77
  11   1  -5   43.39    1.56
 -11  -1   5   43.19    1.81
  11   1  -4  113.43    2.71
 -11  -1   4  114.47    3.21
  11   1  -3   32.88    1.14
 -11  -1   3   32.73    1.18
  11   1  -2   13.45    1.12
 -11  -1   2   14.45    0.92
  11   1  -1   92.00    2.72
 -11  -1   1   93.45    2.67
  11   1   0  154.01    3.46
 -11  -1   0  153.73    3.41
  11   1   1   85.10    2.43
 -11  -1  -1   83.87    2.16
  11   1   2  135.23    3.07
 -11  -1  -2  135.53    3.01
  11   1   3  369.56    7.16
 -11  -1  -3  359.67    8.10
  11   1   4   19.12    0.91
 -11  -1  -4   19.39    1.04
  11   1   5    1.63    0.74
 -11  -1  -5    1.56    0.72
  11   1   6  470.66    8.84
 -11  -1  -6  483.94   10.55
  11   1   7   70.02    2.69
 -11  -1  -7   69.64    1.96
  11   1   8   -0.37    0.86
 -11  -1  -8    0.79    0.84
  11   1   9   35.08    1.39
 -11  -1  -9   34.54    1.35
  11   1  10  210.76    4.50
 -11  -1 -10  209.83    5.24
  11   1  11   67.20    2.00
 -11  -1 -11   64.73    1.87
  11   1  12   18.87    1.30
 -11  -1 -12   19.75    1.59
  11   1  13   34.07    1.66
 -11  -1 -13   34.21    1.58
  11   1  14  169.43    4.13
 -11  -1 -14  162.07    4.63
  11   1  15    0.78    1.66
 -11  -1 -15    1.24    1.60
  11   1  16    7.41    1.73
 -11  -1 -16    7.06    1.69
  11   1  17    7.11    1.95
 -11  -1 -17    5.61    2.00
  11   1  18   13.52    2.37
 -11  -1 -18   14.92    2.32
  11   1  19   -0.04    2.52
 -11  -1 -19    1.96    2.47
  11   1  20    4.82    2.28
 -11  -1 -20    2.54    2.24
  11   1  21    6.43    2.14
 -11  -1 -21    7.96    1.72
  11   1  22   10.86    2.12
 -11  -1 -22    5.63    1.75
 -11  -1 -23    0.81    2.51
 -11  -3  23    6.94    1.83
  11   3 -22   -0.29    1.21
 -11  -3  22    0.07    1.94
  11   3 -21    4.28    1.73
 -11  -3  21    1.23    1.46
  11   3 -20    1.37    2.02
 -11  -3  20    0.75    2.36
  11   3 -19    1.34    1.59
 -11  -3  19   -0.09    1.64
  11   3 -18   -0.67    1.78
 -11  -3  18    2.40    1.70
  11   3 -17    6.29    1.99
 -11  -3  17    6.34    1.61
  11   3 -16    1.21    1.42
 -11  -3  16    1.65    1.44
  11   3 -15    0.17    1.29
 -11  -3  15    1.02    1.43
  11   3 -14    0.76    1.47
 -11  -3  14   -0.41    1.45
  11   3 -13    1.69    1.22
 -11  -3  13    2.13    1.18
  11   3 -12    1.19    1.06
 -11  -3  12    2.57    1.05
  11   3 -11    0.27    1.11
 -11  -3  11    0.16    1.07
  11   3 -10    1.98    0.99
 -11  -3  10    0.92    0.89
  11   3  -9   29.38    1.46
 -11  -3   9   31.13    1.37
  11   3  -8  130.03    3.42
 -11  -3   8  124.28    3.44
  11   3  -7   33.37    1.22
 -11  -3   7   33.86    1.47
  11   3  -6  174.38    3.73
 -11  -3   6  179.58    3.90
  11   3  -5  149.08    3.27
 -11  -3   5  150.33    3.36
  11   3  -4  128.24    3.45
 -11  -3   4  127.54    3.00
  11   3  -3   27.07    1.29
 -11  -3   3   28.69    1.10
  11   3  -2   17.03    0.90
 -11  -3   2   15.02    1.07
  11   3  -1  316.44    6.30
 -11  -3   1  318.98    6.40
  11   3   0    0.00    0.69
 -11  -3   0    0.24    0.84
  11   3   1   28.26    2.15
 -11  -3  -1   30.30    1.26
  11   3   2    1.64    0.81
 -11  -3  -2    1.38    0.77
  11   3   3  569.61   10.57
 -11  -3  -3  577.47   10.60
  11   3   4   30.48    1.16
 -11  -3  -4   29.53    1.17
  11   3   5  102.17    2.95
 -11  -3  -5  105.98    2.56
  11   3   6   23.77    1.08
 -11  -3  -6   23.83    1.13
  11   3   7   48.20    1.51
 -11  -3  -7   51.85    1.86
  11   3   8   12.48    1.08
 -11  -3  -8   14.10    1.16
  11   3   9   12.99    1.05
 -11  -3  -9   11.81    1.18
  11   3  10   16.12    1.15
 -11  -3 -10   14.50    1.20
  11   3  11   44.90    1.88
 -11  -3 -11   45.42    1.63
  11   3  12    3.54    1.17
 -11  -3 -12    1.20    1.09
  11   3  13  100.30    2.78
 -11  -3 -13   98.77    2.73
  11   3  14   -0.71    1.41
 -11  -3 -14    1.14    1.62
  11   3  15    9.41    1.78
 -11  -3 -15    9.31    1.76
  11   3  16   -0.95    1.75
 -11  -3 -16   -0.35    1.74
  11   3  17   56.33    2.85
 -11  -3 -17   55.20    2.75
  11   3  18    2.77    2.17
 -11  -3 -18    1.18    2.55
  11   3  19    9.35    2.43
 -11  -3 -19    6.63    2.23
  11   3  20    1.30    2.86
 -11  -3 -20   -0.32    2.76
  11   3  21   10.49    2.56
 -11  -3 -21    5.55    1.68
  11   3  22   -1.38    3.80
 -11  -3 -22    1.06    3.00
 -11  -3 -23   -1.52    3.40
  11   5 -22    0.68    4.34
 -11  -5  22   -0.24    5.12
  11   5 -21   -0.78    1.78
 -11  -5  21   -0.25    1.06
  11   5 -20    1.41    1.84
 -11  -5  20   -0.77    2.38
  11   5 -19    0.90    1.76
 -11  -5  19   -0.42    1.71
  11   5 -18    1.29    1.82
 -11  -5  18    1.52    1.96
  11   5 -17    1.53    1.93
 -11  -5  17    0.71    1.80
  11   5 -16   10.67    1.55
 -11  -5  16    9.98    1.82
  11   5 -15    4.07    1.44
 -11  -5  15    3.94    1.50
  11   5 -14    9.83    1.49
 -11  -5  14   10.23    1.42
  11   5 -13    2.62    1.22
 -11  -5  13    1.47    1.25
  11   5 -12    9.30    1.22
 -11  -5  12    9.00    1.28
  11   5 -11    0.27    1.26
 -11  -5  11   -0.37    1.76
  11   5 -10   20.48    1.26
 -11  -5  10   20.79    1.80
  11   5  -9   20.52    1.10
 -11  -5   9   19.96    1.13
  11   5  -8   68.42    1.92
 -11  -5   8   67.87    2.16
  11   5  -7    0.01    0.92
 -11  -5   7    0.52    0.97
  11   5  -6    0.47    1.02
 -11  -5   6    0.66    0.90
  11   5  -5   14.53    1.05
 -11  -5   5   15.47    0.99
  11   5  -4   30.12    1.26
 -11  -5   4   30.73    1.34
  11   5  -3   29.70    1.30
 -11  -5   3   29.68    1.57
  11   5  -2    9.50    0.97
 -11  -5   2    9.73    1.12
  11   5  -1  341.37    7.71
 -11  -5   1  339.09    7.85
  11   5   0   25.87    1.18
 -11  -5   0   23.85    1.23
  11   5   1    0.79    0.70
 -11  -5  -1    1.03    0.69
  11   5   2   81.71    2.98
 -11  -5  -2   78.68    2.14
  11   5   3  242.85    4.93
 -11  -5  -3  232.43    5.89
  11   5   4    0.60    0.94
 -11  -5  -4    0.86    0.91
  11   5   5   44.92    1.61
 -11  -5  -5   45.11    1.43
  11   5   6   54.09    1.70
 -11  -5  -6   56.59    1.97
  11   5   7  251.64    5.16
 -11  -5  -7  247.97    5.09
  11   5   8   -0.12    0.90
 -11  -5  -8    1.70    1.03
  11   5   9    1.89    1.14
 -11  -5  -9    1.47    1.18
  11   5  10  117.56    2.80
 -11  -5 -10  114.87    2.78
  11   5  11   40.49    1.57
 -11  -5 -11   40.52    1.58
  11   5  12    0.25    1.20
 -11  -5 -12    0.12    1.31
  11   5  13   13.54    1.44
 -11  -5 -13   16.10    1.67
  11   5  14   83.23    2.77
 -11  -5 -14   87.22    2.84
  11   5  15    6.58    1.59
 -11  -5 -15    6.98    1.72
  11   5  16    1.32    1.81
 -11  -5 -16   -0.40    1.79
  11   5  17   50.44    2.71
 -11  -5 -17   53.23    2.96
  11   5  18   25.84    2.64
 -11  -5 -18   27.81    2.89
  11   5  19    1.09    2.45
 -11  -5 -19   -1.56    2.50
  11   5  20    2.65    2.34
 -11  -5 -20    0.45    2.68
  11   5  21    4.64    1.85
 -11  -5 -21   11.05    2.14
  11   5  22    0.55    2.71
 -11  -5 -22   14.83    4.53
  11   7 -21    0.77    1.69
 -11  -7  21   -1.15    1.90
  11   7 -20    0.41    1.74
 -11  -7  20    0.59    1.68
  11   7 -19    1.02    1.55
 -11  -7  19   -0.20    1.86
  11   7 -18    0.76    1.84
 -11  -7  18    1.31    2.10
  11   7 -17    0.31    2.03
 -11  -7  17   -0.15    2.55
  11   7 -16    7.14    1.79
 -11  -7  16    8.01    2.27
  11   7 -15   -0.53    1.83
 -11  -7  15   -0.16    1.81
  11   7 -14   13.24    2.17
 -11  -7  14   15.22    2.12
  11   7 -13    0.97    1.58
 -11  -7  13    0.57    1.76
  11   7 -12   29.14    1.54
 -11  -7  12   30.02    1.58
  11   7 -11   -0.53    1.36
 -11  -7  11   -0.11    1.16
  11   7 -10    2.71    1.15
 -11  -7  10    3.69    1.12
  11   7  -9    5.32    1.22
 -11  -7   9    6.76    1.23
  11   7  -8   28.27    1.32
 -11  -7   8   32.81    1.40
  11   7  -7   10.90    1.04
 -11  -7   7    9.50    0.99
  11   7  -6    4.45    1.07
 -11  -7   6    7.10    1.01
  11   7  -5    6.33    1.00
 -11  -7   5    6.63    0.95
  11   7  -4  183.49    5.59
 -11  -7   4  186.78    4.53
  11   7  -3    4.34    0.96
 -11  -7   3    4.31    0.94
  11   7  -2  104.47    2.48
 -11  -7   2  105.41    2.56
  11   7  -1    1.35    0.75
 -11  -7   1    2.39    0.94
  11   7   0    7.34    0.92
 -11  -7   0    7.33    0.83
  11   7   1    1.62    1.15
 -11  -7  -1    2.00    0.83
  11   7   2  159.55    6.99
 -11  -7  -2  163.66    3.53
  11   7   3  120.31    4.10
 -11  -7  -3  117.52    2.82
  11   7   4    2.36    0.96
 -11  -7  -4    3.69    0.90
  11   7   5   31.42    1.47
 -11  -7  -5   32.83    1.35
  11   7   6  155.05    4.01
 -11  -7  -6  157.62    4.11
  11   7   7    6.07    1.30
 -11  -7  -7    9.19    2.49
  11   7   8    0.93    0.96
 -11  -7  -8    1.37    0.98
  11   7   9    1.29    1.13
 -11  -7  -9    0.99    1.15
  11   7  10  231.48    5.21
 -11  -7 -10  231.61    5.05
  11   7  11   31.60    1.52
 -11  -7 -11   29.85    1.56
  11   7  12   49.81    2.23
 -11  -7 -12   49.15    2.03
  11   7  13   -0.29    1.59
 -11  -7 -13    0.58    1.44
  11   7  14   41.26    2.13
 -11  -7 -14   44.59    2.52
  11   7  15    0.87    2.02
 -11  -7 -15    1.96    1.80
  11   7  16   -0.20    2.26
 -11  -7 -16    0.81    2.07
  11   7  17    5.47    2.34
 -11  -7 -17    5.52    2.52
  11   7  18   31.44    3.30
 -11  -7 -18   32.48    3.08
  11   7  19    3.64    2.52
 -11  -7 -19   -0.09    3.01
  11   7  20   10.61    3.16
 -11  -7 -20   14.46    3.63
  11   9 -21   -0.57    3.34
  11   9 -20    4.04    2.70
 -11  -9  20   -0.16    2.34
  11   9 -19   -0.14    1.98
 -11  -9  19    0.21    2.02
  11   9 -18    0.10    1.71
 -11  -9  18   -0.78    2.66
  11   9 -17   14.37    2.50
 -11  -9  17   17.19    2.97
  11   9 -16    3.79    1.80
 -11  -9  16    4.33    2.62
  11   9 -15   -0.88    1.80
 -11  -9  15    0.51    1.95
  11   9 -14   -0.47    1.69
 -11  -9  14    0.33    2.04
  11   9 -13    0.25    1.55
 -11  -9  13   -1.08    1.69
  11   9 -12    1.01    1.59
 -11  -9  12    2.80    1.60
  11   9 -11    5.61    1.83
 -11  -9  11    5.31    1.77
  11   9 -10    1.37    1.25
 -11  -9  10    1.60    1.40
  11   9  -9   13.74    1.50
 -11  -9   9   13.59    1.51
  11   9  -8    5.72    1.07
 -11  -9   8    5.94    1.17
  11   9  -7    0.18    1.21
 -11  -9   7   -0.83    1.11
  11   9  -6    1.38    1.13
 -11  -9   6    1.76    1.23
  11   9  -5   48.38    1.66
 -11  -9   5   49.47    1.71
  11   9  -4   32.95    1.31
 -11  -9   4   32.69    1.36
  11   9  -3   34.92    1.61
 -11  -9   3   35.08    1.37
  11   9  -2   15.35    1.39
 -11  -9   2   14.71    1.16
  11   9  -1  134.62    3.15
 -11  -9   1  137.37    3.23
  11   9   0    8.09    0.96
 -11  -9   0    9.38    1.15
  11   9   1   22.90    1.18
 -11  -9  -1   23.44    1.19
  11   9   2   12.62    1.16
 -11  -9  -2   12.89    1.05
  11   9   3   17.32    1.13
 -11  -9  -3   12.56    1.16
  11   9   4    3.20    1.00
 -11  -9  -4    3.53    1.01
  11   9   5    0.97    1.27
 -11  -9  -5    1.19    1.03
  11   9   6    0.94    0.95
 -11  -9  -6    0.67    1.18
  11   9   7  176.52    4.11
 -11  -9  -7  174.39    4.01
  11   9   8    8.13    1.22
 -11  -9  -8    7.81    1.27
  11   9   9   87.68    2.60
 -11  -9  -9   89.05    2.89
  11   9  10   20.54    2.39
 -11  -9 -10   23.45    1.81
  11   9  11    3.65    1.31
 -11  -9 -11    6.08    1.33
  11   9  12   -0.83    1.56
 -11  -9 -12    1.08    1.58
  11   9  13   19.40    1.98
 -11  -9 -13   17.06    2.08
  11   9  14   -2.22    1.96
 -11  -9 -14    1.51    2.10
  11   9  15   15.41    2.44
 -11  -9 -15   16.64    2.76
  11   9  16   -0.74    2.33
 -11  -9 -16    0.45    2.31
  11   9  17   18.34    2.85
 -11  -9 -17   19.14    3.02
  11   9  18    6.74    2.32
 -11  -9 -18   12.17    2.81
  11   9  19   -5.51    5.24
 -11  -9 -19   -1.07    1.46
  11  11 -20    0.23    4.31
 -11 -11  20   -0.20    3.49
  11  11 -19    0.27    1.78
 -11 -11  19   -0.46    1.66
  11  11 -18    8.42    1.32
 -11 -11  18    8.47    1.82
  11  11 -17    3.40    3.12
 -11 -11  17    1.17    1.82
  11  11 -16    7.01    2.90
 -11 -11  16    0.54    2.74
  11  11 -15    0.34    2.25
 -11 -11  15    1.67    2.39
  11  11 -14    1.86    1.88
 -11 -11  14    2.93    2.18
  11  11 -13    0.85    1.82
 -11 -11  13    2.52    1.71
  11  11 -12    6.37    1.48
 -11 -11  12    7.90    1.97
  11  11 -11   -0.66    1.54
 -11 -11  11    0.83    2.08
  11  11 -10    4.17    1.55
 -11 -11  10    3.87    1.64
  11  11  -9    9.68    1.55
 -11 -11   9    5.52    1.82
  11  11  -8    0.87    1.66
 -11 -11   8    3.15    2.02
  11  11  -7   -0.41    1.37
 -11 -11   7    1.21    1.69
  11  11  -6   11.63    1.26
 -11 -11   6    9.03    1.19
  11  11  -5    3.49    1.05
 -11 -11   5    3.73    1.08
  11  11  -4   34.32    2.17
 -11 -11   4   34.75    1.65
  11  11  -3    3.17    1.12
 -11 -11   3    4.59    1.30
  11  11  -2    1.59    1.07
 -11 -11   2    1.32    1.25
  11  11  -1  104.05    3.04
 -11 -11   1  102.44    2.62
  11  11   0    0.72    1.17
 -11 -11   0    0.88    1.15
  11  11   1    4.29    1.05
 -11 -11  -1    4.24    1.19
  11  11   2   22.98    1.82
 -11 -11  -2   24.50    1.64
  11  11   3  144.21    3.89
 -11 -11  -3  137.19    3.81
  11  11   4    5.19    1.33
 -11 -11  -4    3.73    1.52
  11  11   5   21.69    1.30
 -11 -11  -5   19.26    1.46
  11  11   6   91.41    3.02
 -11 -11  -6   89.08    2.97
  11  11   7  110.37    3.42
 -11 -11  -7  112.64    3.54
  11  11   8    3.48    1.23
 -11 -11  -8    2.32    1.17
  11  11   9   -0.09    1.45
 -11 -11  -9    0.23    1.43
  11  11  10   26.76    1.93
 -11 -11 -10   23.89    1.97
  11  11  11   20.94    1.76
 -11 -11 -11   22.61    1.93
  11  11  12    1.72    1.72
 -11 -11 -12   -0.36    2.12
  11  11  13   15.10    2.17
 -11 -11 -13   16.41    2.57
  11  11  14    6.71    2.29
 -11 -11 -14   19.47    2.95
  11  11  15    5.22    1.99
 -11 -11 -15    2.12    2.36
  11  11  16    8.50    2.47
 -11 -11 -16    6.78    2.74
  11  11  17   14.11    3.32
 -11 -11 -17   15.85    3.32
  11  11  18    7.24    2.87
 -11 -11 -18   10.63    2.78
  11  13 -18    0.06    1.81
 -11 -13  18    0.03    2.00
  11  13 -17   -0.29    1.74
 -11 -13  17    0.28    1.94
  11  13 -16   -0.11    1.69
 -11 -13  16    0.56    2.01
  11  13 -15   -0.08    1.84
 -11 -13  15   -1.09    2.23
  11  13 -14    2.33    1.37
 -11 -13  14    3.48    1.74
  11  13 -13   -0.68    1.82
 -11 -13  13   -1.49    2.40
  11  13 -12    4.18    2.31
 -11 -13  12    5.63    2.13
  11  13 -11    2.90    1.97
 -11 -13  11    0.77    2.08
  11  13 -10   10.39    2.02
 -11 -13  10    8.71    1.92
  11  13  -9   -0.27    1.79
 -11 -13   9    0.47    1.90
  11  13  -8    0.98    1.53
 -11 -13   8    0.50    1.66
  11  13  -7    1.75    2.61
 -11 -13   7    2.30    1.66
  11  13  -6    0.13    1.82
 -11 -13   6   -0.13    2.17
  11  13  -5    0.15    1.34
 -11 -13   5    2.44    1.32
  11  13  -4   24.61    1.68
 -11 -13   4   25.11    1.58
  11  13  -3   19.48    1.68
 -11 -13   3   18.18    2.07
  11  13  -2    4.07    1.53
 -11 -13   2    4.22    1.36
  11  13  -1    5.51    1.53
 -11 -13   1    6.03    1.27
  11  13   0    7.28    1.54
 -11 -13   0    4.71    1.31
  11  13   1    0.25    1.75
 -11 -13  -1    0.60    1.48
  11  13   2   50.26    2.17
 -11 -13  -2   51.06    2.28
  11  13   3    5.72    1.45
 -11 -13  -3    3.71    1.25
  11  13   4    7.70    1.52
 -11 -13  -4    7.64    1.72
  11  13   5   91.07    2.97
 -11 -13  -5   90.59    2.81
  11  13   6   68.07    3.19
 -11 -13  -6   66.37    2.67
  11  13   7   11.45    1.53
 -11 -13  -7   12.74    1.40
  11  13   8    5.31    1.96
 -11 -13  -8    6.65    2.19
  11  13   9    2.61    1.50
 -11 -13  -9    0.98    1.45
  11  13  10   98.30    4.53
 -11 -13 -10   97.05    4.52
  11  13  11    4.10    1.71
 -11 -13 -11    5.28    1.88
  11  13  12    1.23    1.71
 -11 -13 -12    3.35    2.55
  11  13  13   -1.89    2.84
 -11 -13 -13    2.57    4.06
  11  13  14   22.62    3.05
 -11 -13 -14   26.77    3.23
  11  13  15    0.10    2.60
 -11 -13 -15   -0.28    2.47
  11  13  16    8.35    4.42
 -11 -13 -16    8.53    4.23
  11  13  17    0.62    3.44
 -11 -13 -17    0.16    2.44
  11  15 -17    0.11    2.34
 -11 -15  17   -0.80    2.29
  11  15 -16    0.01    2.22
 -11 -15  16    0.82    1.53
  11  15 -15    0.82    1.20
 -11 -15  15   -0.28    1.82
  11  15 -14    0.44    1.81
 -11 -15  14    0.24    1.82
  11  15 -13   -1.60    2.02
 -11 -15  13    2.82    2.28
  11  15 -12   -1.42    2.01
 -11 -15  12    0.40    3.22
  11  15 -11   -1.03    2.41
 -11 -15  11    1.03    2.30
  11  15 -10    9.39    2.60
 -11 -15  10    0.85    2.21
  11  15  -9    0.20    3.83
 -11 -15   9    1.03    2.40
  11  15  -8    1.33    1.82
 -11 -15   8    2.21    2.00
  11  15  -7   10.07    2.66
 -11 -15   7    6.99    1.86
  11  15  -6   -1.45    2.66
 -11 -15   6    1.81    2.14
  11  15  -5   20.21    1.82
 -11 -15   5   18.35    1.81
  11  15  -4    9.92    1.65
 -11 -15   4    8.18    1.82
  11  15  -3   -1.07    2.06
 -11 -15   3    0.67    1.82
  11  15  -2   -1.31    1.86
 -11 -15   2    1.17    1.66
  11  15  -1   20.61    2.48
 -11 -15   1   21.93    2.07
  11  15   0   22.92    2.54
 -11 -15   0   20.38    2.16
  11  15   1    1.33    1.72
 -11 -15  -1    1.40    1.61
  11  15   2   -0.11    1.76
 -11 -15  -2    1.14    1.52
  11  15   3   25.89    1.95
 -11 -15  -3   24.73    1.91
  11  15   4    1.42    1.74
 -11 -15  -4    0.28    1.42
  11  15   5    1.93    1.65
 -11 -15  -5    1.71    1.76
  11  15   6    9.45    2.18
 -11 -15  -6    8.91    1.75
  11  15   7    8.50    1.62
 -11 -15  -7    7.58    1.65
  11  15   8   22.11    2.80
 -11 -15  -8   22.27    2.35
  11  15   9   15.00    2.52
 -11 -15  -9   12.97    2.44
  11  15  10   11.69    2.56
 -11 -15 -10   10.02    2.62
  11  15  11    6.54    2.33
 -11 -15 -11    4.63    2.39
  11  15  12   -1.83    2.53
 -11 -15 -12    4.28    2.47
  11  15  13   13.58    2.61
 -11 -15 -13   14.36    2.87
  11  15  14   15.18    2.92
 -11 -15 -14   15.56    2.75
  11  15  15    5.88    3.12
 -11 -15 -15    9.90    3.83
  11  17 -15    0.28    1.57
 -11 -17  15   -1.82    2.97
  11  17 -14    0.27    1.86
 -11 -17  14    2.08    2.84
  11  17 -13   -0.69    1.72
 -11 -17  13    0.16    2.11
  11  17 -12    0.87    2.60
 -11 -17  12   -0.78    2.38
  11  17 -11    0.82    2.11
 -11 -17  11    0.01    2.82
  11  17 -10    7.59    2.40
 -11 -17  10    7.62    2.09
  11  17  -9    2.37    2.39
 -11 -17   9    3.10    2.36
  11  17  -8    0.12    2.43
 -11 -17   8    2.28    2.11
  11  17  -7    1.06    2.29
 -11 -17   7    0.20    2.43
  11  17  -6    1.01    2.27
 -11 -17   6    0.43    2.23
  11  17  -5   12.96    3.01
 -11 -17   5   18.23    2.85
  11  17  -4   -1.08    2.62
 -11 -17   4   -0.15    2.49
  11  17  -3    0.50    1.81
 -11 -17   3    0.70    1.94
  11  17  -2    2.05    2.21
 -11 -17   2    5.64    2.49
  11  17  -1    8.59    1.96
 -11 -17   1    8.01    2.20
  11  17   0    0.92    2.56
 -11 -17   0   -0.20    2.83
  11  17   1    5.19    2.13
 -11 -17  -1    3.60    1.95
  11  17   2    1.79    1.79
 -11 -17  -2    3.73    1.69
  11  17   3   38.56    2.55
 -11 -17  -3   38.94    3.06
  11  17   4    1.71    1.74
 -11 -17  -4    0.34    2.43
  11  17   5   -0.80    1.78
 -11 -17  -5   -0.36    1.87
  11  17   6    3.10    2.35
 -11 -17  -6    0.88    2.54
  11  17   7    9.73    3.21
 -11 -17  -7   14.74    2.70
  11  17   8   -1.44    2.63
 -11 -17  -8   -0.80    3.05
  11  17   9    0.27    2.56
 -11 -17  -9    1.53    2.83
  11  17  10    6.96    2.71
 -11 -17 -10    8.58    2.83
  11  17  11   18.69    3.06
 -11 -17 -11   17.87    3.01
  11  17  12    6.14    2.52
 -11 -17 -12    8.89    2.93
  11  17  13   15.42    2.46
 -11 -17 -13   13.27    2.69
  11  17  14    3.89    2.55
 -11 -17 -14   -0.79    2.78
  11  19 -13    0.72    1.98
 -11 -19  13    1.26    1.92
  11  19 -12   -0.16    1.50
 -11 -19  12    1.02    3.98
  11  19 -11   -1.83    2.23
 -11 -19  11    0.08    2.53
  11  19 -10    0.68    1.87
 -11 -19  10    1.26    1.79
  11  19  -9    2.82    2.04
 -11 -19   9    2.97    2.00
  11  19  -8   13.46    1.98
 -11 -19   8   15.01    2.78
  11  19  -7    2.47    4.21
 -11 -19   7    0.90    2.70
  11  19  -6    2.44    3.69
 -11 -19   6    4.83    2.29
  11  19  -5   -0.24    2.60
 -11 -19   5    2.66    2.40
  11  19  -4    0.85    2.06
 -11 -19   4    0.32    2.34
  11  19  -3   -0.16    2.16
 -11 -19   3    0.98    2.40
  11  19  -2    1.50    2.50
 -11 -19   2   -0.93    2.70
  11  19  -1    0.06    2.64
 -11 -19   1    2.17    2.66
  11  19   0   10.21    2.70
 -11 -19   0    6.35    2.09
  11  19   1    9.33    2.44
 -11 -19  -1   10.44    2.31
  11  19   2   14.15    2.41
 -11 -19  -2   14.03    2.41
  11  19   3    0.69    2.70
  11  19   4    0.82    2.47
 -11 -19  -4   -1.55    2.97
  11  19   5   -1.31    2.95
 -11 -19  -5   -3.24    3.37
  11  19   6   28.99    3.46
 -11 -19  -6   24.95    3.65
  11  19   7    0.12    2.79
 -11 -19  -7   -1.03    3.35
  11  19   8    8.63    2.81
 -11 -19  -8    5.41    2.90
  11  19   9    5.44    2.71
 -11 -19  -9    3.63    2.62
  11  19  10   10.16    2.58
 -11 -19 -10   13.18    2.95
  11  19  11    0.39    2.15
 -11 -19 -11    1.22    2.27
  11  19  12    0.54    2.31
 -11 -19 -12    2.14    1.90
 -11 -21  12   11.75    2.91
  11  21 -10   -0.50    1.49
  11  21  -9    0.22    2.50
 -11 -21   9   -0.31    2.07
  11  21  -8    2.71    4.01
 -11 -21   8   -1.85    2.45
  11  21  -7    8.59    4.32
 -11 -21   6    0.58    2.67
  11  21  -5   -1.27    3.51
 -11 -21   5    3.57    2.10
  11  21  -4    3.48    1.85
 -11 -21   4   -1.38    2.25
  11  21  -3    1.30    2.09
 -11 -21   3    0.03    2.21
  11  21  -2    0.45    2.41
 -11 -21   2    1.54    2.20
  11  21  -1    2.32    2.30
 -11 -21   1    1.05    2.04
  11  21   0    0.40    2.34
 -11 -21   0   -0.31    2.51
  11  21   1   -1.09    3.21
 -11 -21  -1    0.38    3.17
  11  21   2    1.48    3.52
 -11 -21  -2    3.31    6.19
  11  21   3    0.31    5.11
 -11 -21  -3    6.08    3.61
  11  21   4    7.83    3.08
 -11 -21  -4    7.57    3.51
  11  21   5    1.42    2.38
 -11 -21  -5   -0.74    2.92
  11  21   6   -1.39    3.60
 -11 -21  -6    6.93    3.11
  11  21   7    1.85    2.54
 -11 -21  -7   -1.27    3.17
  11  21   8    0.70    2.52
 -11 -21  -8    2.10    2.24
  11  21   9   -0.65    2.31
 -11 -21  -9   -1.17    2.24
 -11 -21 -10    4.56    1.87
  11  23 -10   -0.19    1.45
  11  23  -9   -0.09    2.15
  11  23  -8   -1.15    2.36
  11  23  -7    7.86    2.62
 -11 -23   7   -0.25    2.46
 -11 -23   6   10.54    2.48
  11  23  -5    0.92    2.15
 -11 -23   4   10.53    3.57
 -11 -23   3    0.17    3.01
 -11 -23   2   -0.62    2.52
  11  23  -1    8.84    4.00
 -11 -23   1    1.48    3.15
  11  23   0    0.85    3.70
 -11 -23   0    1.07    2.70
  11  23   1   -0.71    2.35
 -11 -23  -1    1.53    3.12
  11  23   2    0.66    2.92
 -11 -23  -2   -0.41    1.33
 -11 -23  -3    5.96    2.84
  11  23   5    1.05    2.73
 -11 -23  -5   -3.33    3.92
  11  23   6    0.49    1.68
 -11 -23  -7    5.08    1.78
  12   0 -21   -0.27    1.49
  12   0 -20    0.95    1.12
  12   0 -19    0.33    1.34
  12   0 -18    3.47    1.69
  12   0 -17    1.58    1.73
  12   0 -16    6.41    1.54
  12   0 -15    0.47    1.42
  12   0 -14   93.10    2.68
  12   0 -13    0.03    1.24
  12   0 -12    5.39    1.08
  12   0 -11    0.17    1.09
  12   0 -10  173.92    3.73
  12   0  -9   -0.82    0.97
  12   0  -8   24.26    1.16
  12   0  -7   -0.91    1.02
  12   0  -6  426.18    7.82
  12   0  -5    0.72    0.99
  12   0  -4   62.92    1.99
  12   0  -3   -0.78    0.92
  12   0  -2  145.79    3.68
  12   0  -1   -0.30    0.74
  12   0   0   41.26    1.31
  12   0   1    0.65    0.74
  12   0   2  328.28    6.31
  12   0   3   -0.20    0.74
  12   0   4   23.80    1.09
  12   0   5   -0.18    0.78
  12   0   6    5.75    0.86
  12   0   7   -0.58    0.89
  12   0   8  639.49   11.81
  12   0   9    0.06    0.88
  12   0  10    3.59    1.08
  12   0  11   -0.48    1.18
  12   0  12   67.47    2.25
  12   0  13    0.06    1.34
  12   0  14   62.64    2.47
  12   0  15    0.92    1.66
  12   0  16   28.67    2.06
  12   0  17    1.68    2.15
  12   0  18   39.34    2.83
  12   0  19    0.78    2.53
  12   0  20   -0.03    2.68
  12   0  21    0.42    1.72
  12   0  22    0.23    1.77
  12   2 -22   -0.77    2.19
 -12  -2  22    0.21    2.06
  12   2 -21    0.58    1.53
 -12  -2  21    0.19    2.36
  12   2 -20   -0.60    1.11
 -12  -2  20    0.29    1.48
  12   2 -19   -0.51    1.41
 -12  -2  19    1.49    1.73
  12   2 -18    3.61    1.64
 -12  -2  18    4.29    1.59
  12   2 -17   16.98    1.80
 -12  -2  17   14.05    1.74
  12   2 -16    5.81    1.95
 -12  -2  16    8.34    1.88
  12   2 -15   -0.62    1.42
 -12  -2  15    2.61    1.44
  12   2 -14   24.81    1.77
 -12  -2  14   27.73    1.59
  12   2 -13   26.73    1.64
 -12  -2  13   26.95    1.51
  12   2 -12    6.33    1.16
 -12  -2  12    7.50    1.15
  12   2 -11   60.72    2.16
 -12  -2  11   61.64    1.87
  12   2 -10   83.01    2.28
 -12  -2  10   83.01    2.31
  12   2  -9  103.07    2.38
 -12  -2   9  101.25    2.86
  12   2  -8    1.02    0.91
 -12  -2   8   -0.33    0.87
  12   2  -7    0.36    1.06
 -12  -2   7   -0.23    1.25
  12   2  -6  227.40    4.53
 -12  -2   6  225.34    6.55
  12   2  -5    3.47    0.78
 -12  -2   5    3.07    0.92
  12   2  -4   28.55    1.20
 -12  -2   4   30.19    1.18
  12   2  -3  348.89    6.63
 -12  -2   3  348.44    6.81
  12   2  -2   97.11    2.42
 -12  -2   2  101.37    2.52
  12   2  -1    5.68    0.93
 -12  -2   1    5.98    0.82
  12   2   0    2.95    0.78
 -12  -2   0    4.69    0.80
  12   2   1  163.79    3.60
 -12  -2  -1  166.67    4.20
  12   2   2   43.85    1.42
 -12  -2  -2   42.17    1.57
  12   2   3   21.34    1.02
 -12  -2  -3   21.62    1.03
  12   2   4   77.02    2.08
 -12  -2  -4   79.35    2.06
  12   2   5  495.10    9.33
 -12  -2  -5  505.67   11.02
  12   2   6   64.09    1.76
 -12  -2  -6   61.47    1.78
  12   2   7   22.52    1.14
 -12  -2  -7   21.95    1.10
  12   2   8   22.77    1.16
 -12  -2  -8   21.07    1.32
  12   2   9   12.52    1.05
 -12  -2  -9   13.05    1.06
  12   2  10   36.08    1.47
 -12  -2 -10   34.10    1.43
  12   2  11    6.87    1.23
 -12  -2 -11    5.40    1.38
  12   2  12   37.71    1.65
 -12  -2 -12   37.82    1.69
  12   2  13   20.31    1.84
 -12  -2 -13   21.94    1.64
  12   2  14    2.73    1.57
 -12  -2 -14    2.40    1.53
  12   2  15    7.69    1.76
 -12  -2 -15    6.24    1.74
  12   2  16    1.75    1.90
 -12  -2 -16    3.07    1.84
  12   2  17    0.69    2.02
 -12  -2 -17    1.41    2.40
  12   2  18   11.58    2.35
 -12  -2 -18    8.72    2.26
  12   2  19   11.10    2.53
 -12  -2 -19   10.50    2.87
  12   2  20    1.38    2.35
 -12  -2 -20   -0.84    2.19
  12   2  21    3.85    1.92
 -12  -2 -21    2.52    2.22
  12   2  22   -0.42    3.40
 -12  -2 -22   -0.62    2.07
 -12  -4  22   -0.17    1.60
  12   4 -21    3.43    1.94
 -12  -4  21    6.92    2.84
  12   4 -20   -0.25    1.68
 -12  -4  20    1.14    1.66
  12   4 -19   -0.72    1.34
 -12  -4  19    1.33    1.53
  12   4 -18    0.12    1.53
 -12  -4  18    0.68    1.45
  12   4 -17   13.86    2.14
 -12  -4  17   12.55    2.14
  12   4 -16    1.45    1.50
 -12  -4  16    0.45    1.51
  12   4 -15   -0.59    1.48
 -12  -4  15   -0.76    1.45
  12   4 -14   15.19    1.42
 -12  -4  14   15.04    1.52
  12   4 -13   38.99    1.76
 -12  -4  13   38.28    1.72
  12   4 -12   -1.31    1.32
 -12  -4  12    0.77    1.18
  12   4 -11   33.95    1.77
 -12  -4  11   30.47    1.61
  12   4 -10    1.73    1.14
 -12  -4  10    2.17    1.32
  12   4  -9  140.00    3.56
 -12  -4   9  145.54    3.83
  12   4  -8   20.28    1.17
 -12  -4   8   22.71    1.41
  12   4  -7  102.37    2.44
 -12  -4   7  100.32    2.93
  12   4  -6    9.98    0.93
 -12  -4   6    9.93    0.93
  12   4  -5   12.50    0.95
 -12  -4   5   12.22    0.96
  12   4  -4    3.52    0.82
 -12  -4   4    4.55    0.84
  12   4  -3  229.69    5.38
 -12  -4   3  229.81    4.82
  12   4  -2   16.80    0.96
 -12  -4   2   15.39    0.91
  12   4  -1    7.65    0.83
 -12  -4   1    7.97    1.02
  12   4   0  115.58    2.74
 -12  -4   0  121.01    3.38
  12   4   1  343.70    6.64
 -12  -4  -1  348.51    7.90
  12   4   2   56.47    1.82
 -12  -4  -2   56.05    1.69
  12   4   3    2.73    0.83
 -12  -4  -3    4.51    0.97
  12   4   4   66.44    1.84
 -12  -4  -4   69.08    2.15
  12   4   5  314.25    6.32
 -12  -4  -5  318.07    6.25
  12   4   6    1.43    0.91
 -12  -4  -6    1.26    0.92
  12   4   7   44.84    1.52
 -12  -4  -7   44.61    1.72
  12   4   8   46.32    1.83
 -12  -4  -8   47.75    1.61
  12   4   9   93.18    2.43
 -12  -4  -9   94.21    2.50
  12   4  10    1.78    1.11
 -12  -4 -10    2.65    1.14
  12   4  11    0.79    1.32
 -12  -4 -11    2.48    1.18
  12   4  12   16.51    1.36
 -12  -4 -12   16.40    1.38
  12   4  13   21.35    1.64
 -12  -4 -13   21.34    1.89
  12   4  14    1.68    1.50
 -12  -4 -14    1.51    1.81
  12   4  15    1.93    1.71
 -12  -4 -15    1.73    1.98
  12   4  16   21.30    2.48
 -12  -4 -16   20.23    2.24
  12   4  17   -0.74    1.93
 -12  -4 -17   -0.52    1.87
  12   4  18    1.34    2.11
 -12  -4 -18    1.16    2.21
  12   4  19    2.94    2.41
 -12  -4 -19    5.81    2.45
  12   4  20    0.36    1.74
 -12  -4 -20    0.07    2.22
  12   4  21    0.26    1.18
 -12  -4 -21    8.58    2.24
  12   4  22    0.63    1.64
 -12  -6  21    0.09    1.32
  12   6 -20    3.14    1.88
 -12  -6  20    2.60    1.70
  12   6 -19   -0.28    1.75
 -12  -6  19    0.04    1.53
  12   6 -18    7.51    1.77
 -12  -6  18    8.30    1.57
  12   6 -17    2.59    2.26
 -12  -6  17    0.63    1.73
  12   6 -16    1.26    1.86
 -12  -6  16    0.92    2.04
  12   6 -15    2.40    1.44
 -12  -6  15    3.46    1.50
  12   6 -14    7.78    1.61
 -12  -6  14    9.36    1.63
  12   6 -13    1.89    1.70
 -12  -6  13    4.62    1.91
  12   6 -12    0.29    1.32
 -12  -6  12   -0.48    1.31
  12   6 -11   -0.51    1.17
 -12  -6  11    0.43    1.27
  12   6 -10  132.49    3.18
 -12  -6  10  131.63    3.68
  12   6  -9    4.98    1.26
 -12  -6   9    4.63    1.16
  12   6  -8   -1.69    0.96
 -12  -6   8   -0.60    1.03
  12   6  -7   13.60    1.29
 -12  -6   7   13.82    1.17
  12   6  -6  131.92    2.92
 -12  -6   6  129.42    2.98
  12   6  -5    0.91    1.11
 -12  -6   5    1.93    1.09
  12   6  -4    1.53    0.98
 -12  -6   4    0.91    0.93
  12   6  -3   13.29    1.12
 -12  -6   3   14.10    1.14
  12   6  -2  383.48   10.59
 -12  -6   2  380.61    8.70
  12   6  -1    1.01    0.83
 -12  -6   1   -0.02    0.96
  12   6   0   25.47    1.08
 -12  -6   0   25.96    1.08
  12   6   1   48.47    1.79
 -12  -6  -1   48.41    1.51
  12   6   2   12.74    1.03
 -12  -6  -2   11.29    1.01
  12   6   3    1.16    0.89
 -12  -6  -3    0.79    0.96
  12   6   4    2.07    1.06
 -12  -6  -4    2.06    0.91
  12   6   5    1.17    1.11
 -12  -6  -5    2.12    0.97
  12   6   6   10.86    1.26
 -12  -6  -6   13.25    1.17
  12   6   7    3.21    1.03
 -12  -6  -7    2.41    1.14
  12   6   8  105.11    3.05
 -12  -6  -8  104.32    3.18
  12   6   9   12.13    1.15
 -12  -6  -9   12.37    1.29
  12   6  10    5.88    1.25
 -12  -6 -10    7.34    1.29
  12   6  11   10.90    1.46
 -12  -6 -11   12.80    1.46
  12   6  12  156.68    3.98
 -12  -6 -12  154.09    3.80
  12   6  13   11.61    1.51
 -12  -6 -13   13.43    1.68
  12   6  14   26.35    1.94
 -12  -6 -14   30.68    2.16
  12   6  15    3.48    1.93
 -12  -6 -15    2.91    2.17
  12   6  16   13.78    2.15
 -12  -6 -16   14.16    2.49
  12   6  17    3.15    2.59
 -12  -6 -17    4.46    2.26
  12   6  18    4.54    2.60
 -12  -6 -18    2.53    2.47
  12   6  19    0.30    2.34
 -12  -6 -19    1.15    2.08
  12   6  20    1.32    3.10
 -12  -6 -20    2.64    2.56
 -12  -8  22    0.67    3.17
  12   8 -20   -1.35    1.80
 -12  -8  20    0.83    2.00
  12   8 -19    0.87    1.84
 -12  -8  19    0.29    1.94
  12   8 -18   13.36    2.71
 -12  -8  18   14.36    2.44
  12   8 -17    5.92    2.53
 -12  -8  17    2.58    2.51
  12   8 -16    0.89    1.97
 -12  -8  16    1.18    2.36
  12   8 -15    0.46    1.73
 -12  -8  15   -0.52    1.90
  12   8 -14    6.39    1.91
 -12  -8  14    7.87    1.72
  12   8 -13    9.51    1.57
 -12  -8  13    7.91    1.69
  12   8 -12    8.42    1.54
 -12  -8  12    7.60    1.61
  12   8 -11    7.23    2.16
 -12  -8  11    5.26    1.45
  12   8 -10   37.62    1.97
 -12  -8  10   37.46    1.98
  12   8  -9    5.42    1.30
 -12  -8   9    4.19    1.21
  12   8  -8    1.11    1.34
 -12  -8   8    1.54    1.45
  12   8  -7   48.38    1.69
 -12  -8   7   46.04    1.68
  12   8  -6   24.78    1.50
 -12  -8   6   25.16    1.34
  12   8  -5    0.01    1.19
 -12  -8   5   -0.63    1.04
  12   8  -4   56.67    1.66
 -12  -8   4   56.63    2.05
  12   8  -3   15.88    1.23
 -12  -8   3   15.43    1.12
  12   8  -2   95.35    2.34
 -12  -8   2   95.45    2.85
  12   8  -1   12.55    1.06
 -12  -8   1   12.99    1.02
  12   8   0    2.73    0.89
 -12  -8   0    2.44    0.94
  12   8   1  185.18    4.15
 -12  -8  -1  187.76    5.67
  12   8   2   19.92    1.14
 -12  -8  -2   21.16    1.15
  12   8   3    0.16    1.00
 -12  -8  -3    0.48    1.10
  12   8   4   64.12    2.23
 -12  -8  -4   67.27    2.39
  12   8   5    5.03    1.26
 -12  -8  -5    6.38    1.28
  12   8   6   56.90    1.82
 -12  -8  -6   52.82    1.79
  12   8   7   -0.67    1.50
 -12  -8  -7    0.82    1.13
  12   8   8    4.04    1.41
 -12  -8  -8    5.39    1.26
  12   8   9   49.19    2.14
 -12  -8  -9   47.27    1.83
  12   8  10    6.62    1.33
 -12  -8 -10    6.88    1.31
  12   8  11    1.65    1.46
 -12  -8 -11    1.55    1.60
  12   8  12   16.65    1.64
 -12  -8 -12   17.10    1.89
  12   8  13    1.79    1.54
 -12  -8 -13    0.39    1.70
  12   8  14    2.82    1.88
 -12  -8 -14    2.89    1.84
  12   8  15    0.59    2.01
 -12  -8 -15   -1.44    2.30
  12   8  16    1.44    2.07
 -12  -8 -16   -1.76    2.17
  12   8  17    0.91    2.91
 -12  -8 -17   -0.97    3.30
  12   8  18   -1.15    2.97
 -12  -8 -18    0.85    3.23
  12   8  19    3.76    2.29
 -12  -8 -19    0.07    1.70
  12   8  20   -1.03    2.16
 -12  -8 -20   -0.18    5.75
  12  10 -19    0.01    1.65
 -12 -10  19    0.37    2.23
  12  10 -18    1.13    1.64
 -12 -10  18   -1.52    2.07
  12  10 -17   15.17    3.05
 -12 -10  17   15.94    2.31
  12  10 -16   -0.07    2.21
 -12 -10  16   -0.34    1.96
  12  10 -15    8.64    2.16
 -12 -10  15    9.06    2.94
  12  10 -14    0.90    1.89
 -12 -10  14    0.81    1.90
  12  10 -13   30.71    2.46
 -12 -10  13   26.33    2.44
  12  10 -12   -0.40    1.75
 -12 -10  12    0.33    1.62
  12  10 -11    2.02    1.70
 -12 -10  11    3.77    1.52
  12  10 -10    8.32    1.50
 -12 -10  10   10.16    1.48
  12  10  -9   24.71    1.90
 -12 -10   9   25.16    1.84
  12  10  -8    3.05    1.48
 -12 -10   8    2.62    1.38
  12  10  -7   90.72    3.00
 -12 -10   7   96.07    2.73
  12  10  -6    1.01    1.26
 -12 -10   6    1.13    1.32
  12  10  -5    8.55    1.38
 -12 -10   5    8.85    1.18
  12  10  -4    0.45    1.19
 -12 -10   4   -0.40    1.17
  12  10  -3   32.95    1.72
 -12 -10   3   32.84    1.53
  12  10  -2    5.73    1.47
 -12 -10   2    6.17    1.10
  12  10  -1    2.55    1.08
 -12 -10   1    0.75    1.08
  12  10   0   17.74    1.21
 -12 -10   0   19.83    1.26
  12  10   1  297.37    7.02
 -12 -10  -1  305.54    6.11
  12  10   2   10.64    1.65
 -12 -10  -2   10.34    1.28
  12  10   3    7.40    1.38
 -12 -10  -3    8.42    1.35
  12  10   4   39.56    1.65
 -12 -10  -4   39.01    1.66
  12  10   5  203.72    4.53
 -12 -10  -5  201.75    5.29
  12  10   6    0.69    1.18
 -12 -10  -6    1.42    1.29
  12  10   7    5.78    1.35
 -12 -10  -7    7.10    1.47
  12  10   8   16.42    1.57
 -12 -10  -8   17.80    1.93
  12  10   9   87.83    3.05
 -12 -10  -9   83.58    3.47
  12  10  10    1.64    2.19
 -12 -10 -10    2.69    1.69
  12  10  11   11.07    1.96
 -12 -10 -11   12.57    1.99
  12  10  12    0.36    1.83
 -12 -10 -12    0.53    1.76
  12  10  13   -0.52    1.86
 -12 -10 -13    0.99    1.85
  12  10  14    2.02    1.94
 -12 -10 -14    6.25    2.12
  12  10  15   11.64    2.23
 -12 -10 -15   14.54    2.35
  12  10  16    0.75    2.18
 -12 -10 -16    0.42    3.68
  12  10  17    1.94    1.93
 -12 -10 -17   -0.15    2.16
  12  10  18    0.39    1.90
 -12 -10 -18    0.49    1.13
 -12 -12  19    8.14    2.48
  12  12 -18   -2.14    2.35
 -12 -12  18    3.80    2.17
  12  12 -17    0.16    2.22
 -12 -12  17    2.11    2.64
  12  12 -16    1.38    2.45
 -12 -12  16   -1.86    2.46
  12  12 -15    1.40    3.09
 -12 -12  15    1.15    2.58
  12  12 -14   17.16    2.06
 -12 -12  14   15.29    2.28
  12  12 -13    1.66    1.92
 -12 -12  13   -0.36    2.35
  12  12 -12    1.28    1.96
 -12 -12  12    0.33    1.85
  12  12 -11    3.55    1.78
 -12 -12  11    4.27    1.86
  12  12 -10   36.97    2.16
 -12 -12  10   37.63    2.14
  12  12  -9   10.48    1.76
 -12 -12   9    9.55    2.06
  12  12  -8    0.14    2.06
 -12 -12   8    1.18    1.63
  12  12  -7    2.73    1.72
 -12 -12   7    1.34    1.45
  12  12  -6   88.04    3.72
 -12 -12   6   88.44    2.75
  12  12  -5    2.01    1.67
 -12 -12   5    2.05    1.32
  12  12  -4   10.58    1.45
 -12 -12   4   10.50    1.50
  12  12  -3   21.03    1.41
 -12 -12   3   23.55    1.45
  12  12  -2   95.99    3.10
 -12 -12   2   96.32    2.87
  12  12  -1   -0.61    1.71
 -12 -12   1    1.07    1.17
  12  12   0    5.55    1.25
 -12 -12   0    5.42    1.37
  12  12   1    7.19    1.48
 -12 -12  -1    6.58    1.39
  12  12   2   26.49    2.07
 -12 -12  -2   23.81    2.15
  12  12   3   11.46    1.33
 -12 -12  -3   13.37    1.49
  12  12   4  131.20    3.45
 -12 -12  -4  133.56    3.50
  12  12   5   39.14    2.12
 -12 -12  -5   38.34    2.52
  12  12   6   -0.27    1.40
 -12 -12  -6    0.69    1.44
  12  12   7    2.75    1.46
 -12 -12  -7    2.06    1.61
  12  12   8   11.70    1.73
 -12 -12  -8    9.20    1.45
  12  12   9    7.85    1.61
 -12 -12  -9    6.12    2.06
  12  12  10    3.78    2.14
 -12 -12 -10    4.33    2.33
  12  12  11    0.29    1.88
 -12 -12 -11    3.02    2.27
  12  12  12   46.62    2.45
 -12 -12 -12   57.14    2.92
  12  12  13    0.86    1.85
 -12 -12 -13    3.39    2.05
  12  12  14    8.04    2.30
 -12 -12 -14    6.45    2.67
  12  12  15    0.60    1.88
 -12 -12 -15    1.39    2.55
  12  12  16    3.20    2.10
 -12 -12 -16    6.82    1.98
  12  12  17   -0.47    2.13
 -12 -12 -17   -0.39    3.58
  12  14 -17   12.84    3.95
 -12 -14  17   -0.63    1.46
  12  14 -16    0.99    2.08
 -12 -14  16    1.32    2.25
  12  14 -15   -1.28    2.17
 -12 -14  15    3.91    2.29
  12  14 -14   24.13    3.60
 -12 -14  14   20.50    3.53
  12  14 -13   -2.02    2.24
 -12 -14  13    0.79    2.17
  12  14 -12    3.07    2.05
 -12 -14  12    3.37    2.53
  12  14 -11   -0.46    3.31
 -12 -14  11    0.07    1.92
  12  14 -10    4.42    4.05
 -12 -14  10    3.63    2.15
  12  14  -9   -0.38    1.96
 -12 -14   9    1.31    1.96
  12  14  -8    5.35    2.01
 -12 -14   8    4.25    1.92
  12  14  -7   25.99    2.08
 -12 -14   7   27.64    2.42
  12  14  -6  123.02    3.59
 -12 -14   6  114.46    3.61
  12  14  -5    0.22    2.35
 -12 -14   5   -0.56    1.76
  12  14  -4   31.93    1.93
 -12 -14   4   30.91    2.32
  12  14  -3    5.20    3.30
 -12 -14   3    9.60    1.95
  12  14  -2   24.81    2.44
 -12 -14   2   24.95    2.10
  12  14  -1    1.60    1.71
 -12 -14   1    0.72    1.45
  12  14   0   17.32    3.31
 -12 -14   0   15.63    2.21
  12  14   1   31.39    1.68
 -12 -14  -1   31.30    1.84
  12  14   2   18.44    2.21
 -12 -14  -2   15.70    1.61
  12  14   3   22.09    1.70
 -12 -14  -3   21.96    1.91
  12  14   4    2.65    2.16
 -12 -14  -4    2.70    1.86
  12  14   5    3.39    1.52
 -12 -14  -5    1.91    1.56
  12  14   6    6.90    1.64
 -12 -14  -6    8.50    1.56
  12  14   7    5.34    1.86
 -12 -14  -7    5.91    1.71
  12  14   8   13.93    1.70
 -12 -14  -8   15.03    2.00
  12  14   9    5.39    1.76
 -12 -14  -9    5.68    1.78
  12  14  10    2.76    1.89
 -12 -14 -10    2.83    2.25
  12  14  11   -0.60    2.60
 -12 -14 -11    1.93    2.56
  12  14  12    1.12    2.74
 -12 -14 -12    2.15    2.80
  12  14  13    3.79    4.09
 -12 -14 -13    2.47    3.12
  12  14  14   -0.85    2.85
 -12 -14 -14    0.69    3.38
  12  14  15    0.65    2.08
 -12 -14 -15   -0.66    3.09
  12  16 -15    0.24    1.59
 -12 -16  15   -0.09    0.75
  12  16 -14    0.15    2.76
 -12 -16  14   -1.54    1.63
  12  16 -13    2.22    1.91
 -12 -16  13    2.56    2.75
  12  16 -12    1.18    1.83
 -12 -16  12    0.98    1.46
  12  16 -11    2.92    2.51
 -12 -16  11    0.62    2.01
  12  16 -10    0.40    2.60
 -12 -16  10    1.97    2.44
  12  16  -9    8.28    2.09
 -12 -16   9    6.32    2.08
  12  16  -8    0.44    2.54
 -12 -16   8   -2.42    2.31
  12  16  -7   26.72    2.66
 -12 -16   7   26.05    2.94
  12  16  -6    6.46    2.82
 -12 -16   6    3.06    2.24
  12  16  -5   29.08    2.27
 -12 -16   5   28.82    2.29
  12  16  -4    0.68    2.91
 -12 -16   4   -0.93    2.00
  12  16  -3   85.83    3.69
 -12 -16   3   84.54    3.24
  12  16  -2    0.28    1.99
 -12 -16   2    1.32    1.96
  12  16  -1    0.57    2.07
 -12 -16   1   -1.31    3.02
  12  16   0   12.97    1.90
 -12 -16   0   11.01    2.28
  12  16   1   28.54    2.07
 -12 -16  -1   29.57    2.50
  12  16   2    4.80    2.55
 -12 -16  -2    3.04    1.95
  12  16   3   -0.21    1.87
 -12 -16  -3    0.92    1.82
  12  16   4    0.17    1.87
 -12 -16  -4   -0.07    1.70
  12  16   5   72.33    3.18
 -12 -16  -5   68.16    2.71
  12  16   6   -0.21    2.12
 -12 -16  -6    1.30    2.27
  12  16   7   -0.41    1.87
 -12 -16  -7   -1.12    2.27
  12  16   8    2.63    2.59
 -12 -16  -8    3.66    2.70
  12  16   9    4.22    2.60
 -12 -16  -9    5.27    2.49
  12  16  10   -1.60    2.67
 -12 -16 -10    0.05    2.90
  12  16  11    1.88    2.55
 -12 -16 -11    0.36    2.31
  12  16  12   -1.37    2.53
 -12 -16 -12    1.74    1.93
  12  16  13    3.73    4.29
 -12 -16 -13    4.48    3.04
  12  16  14   -0.28    2.40
 -12 -16 -14    2.24    2.35
  12  18 -14    8.66    2.19
 -12 -18  14    1.75    2.85
  12  18 -13   -0.27    1.87
 -12 -18  13   -0.41    2.37
  12  18 -12    0.14    1.26
 -12 -18  12    1.01    1.84
  12  18 -11    0.00    1.40
 -12 -18  11    2.18    1.70
  12  18 -10    2.87    1.58
 -12 -18  10    2.67    1.56
  12  18  -9    1.21    1.71
 -12 -18   9    3.39    1.98
  12  18  -8    0.64    1.66
 -12 -18   8    1.05    2.32
  12  18  -7    4.56    2.55
 -12 -18   7    2.84    2.81
  12  18  -6   15.26    3.88
 -12 -18   6   18.99    2.59
  12  18  -5   -0.56    2.50
 -12 -18   5    1.99    2.42
  12  18  -4    1.48    2.37
 -12 -18   4    0.52    2.30
  12  18  -3    7.09    2.70
 -12 -18   3    7.68    2.78
  12  18  -2    5.23    2.61
 -12 -18   2    3.32    2.87
  12  18  -1    3.80    2.46
 -12 -18   1    1.84    2.40
  12  18   0    4.70    2.25
 -12 -18   0    4.34    2.08
  12  18   1    8.96    2.40
 -12 -18  -1    7.85    2.63
  12  18   2    7.97    2.41
 -12 -18  -2    7.41    2.08
  12  18   3    8.90    1.91
 -12 -18  -3    9.68    1.98
  12  18   4    3.24    2.03
 -12 -18  -4    0.38    2.52
  12  18   5    2.12    1.99
 -12 -18  -5    1.05    2.87
  12  18   6    0.42    2.88
 -12 -18  -6    0.99    2.90
  12  18   7   -0.51    4.45
 -12 -18  -7    2.03    3.66
  12  18   8   29.75    3.38
 -12 -18  -8   29.72    3.56
  12  18   9   -0.10    2.73
 -12 -18  -9   -0.61    3.34
  12  18  10    0.80    2.82
 -12 -18 -10   -0.16    2.71
  12  18  11    0.62    2.67
 -12 -18 -11    3.00    2.88
  12  18  12    1.69    3.00
 -12 -18 -12   -0.44    3.32
  12  20 -10    0.04    1.95
 -12 -20  10    7.18    2.63
  12  20  -9    0.32    2.38
 -12 -20   9   -1.67    4.94
  12  20  -8    1.51    2.64
 -12 -20   8    0.56    2.39
  12  20  -7   -2.43    5.45
 -12 -20   7   -0.14    1.81
  12  20  -6    1.40    5.25
 -12 -20   6    1.97    2.80
  12  20  -5    1.67    2.65
 -12 -20   5    2.09    2.03
  12  20  -4   -2.23    2.31
 -12 -20   4    5.40    2.59
  12  20  -3    0.56    3.40
 -12 -20   3    3.26    2.46
  12  20  -2   13.71    2.99
 -12 -20   2    9.29    2.25
  12  20  -1    2.13    2.82
 -12 -20   1   -1.04    1.55
  12  20   0    7.49    2.17
 -12 -20   0    6.98    2.14
  12  20   1   -0.97    2.49
 -12 -20  -1    0.89    2.71
  12  20   2    2.78    2.23
 -12 -20  -2    3.31    2.83
  12  20   3    1.56    2.63
 -12 -20  -3   -1.15    2.86
  12  20   4    1.19    2.45
 -12 -20  -4    2.20    2.71
  12  20   5    3.58    2.55
 -12 -20  -5    5.24    2.96
  12  20   6    1.46    2.01
 -12 -20  -6    0.26    2.95
  12  20   7    0.88    2.96
 -12 -20  -7    3.91    2.37
  12  20   8    4.83    2.37
 -12 -20  -8    3.48    2.71
  12  20   9    0.85    3.01
 -12 -20  -9   -2.19    2.86
 -12 -20 -10    1.12    1.79
 -12 -22  10   15.97    3.75
  12  22  -7    4.71    1.80
 -12 -22   7    7.82    2.90
  12  22  -6   -0.17    2.34
 -12 -22   6   -0.86    2.02
  12  22  -5    0.12    2.43
 -12 -22   5    0.15    3.70
  12  22  -4    3.38    2.76
 -12 -22   4    7.08    3.77
  12  22  -3    4.85    2.55
 -12 -22   3    2.11    3.28
  12  22  -2    1.59    4.11
 -12 -22   2   -0.46    2.94
  12  22   0   -2.71    3.30
 -12 -22   0   -0.64    3.75
 -12 -22  -1    6.92    3.48
  12  22   2   -0.41    1.96
 -12 -22  -2   -1.38    4.72
  12  22   3    0.91    1.50
 -12 -22  -3   -2.23    2.70
  12  22   4   -0.81    2.85
 -12 -22  -4   -0.11    1.22
  12  22   5    8.97    2.83
 -12 -22  -5    8.17    1.94
  12  22   6    0.07    2.54
 -12 -22  -6    3.58    1.70
  12  22   8    0.62    1.23
  12  24  -8    9.49    2.86
  12  24  -7   -0.77    2.49
  12  24  -6    0.08    1.96
  12  24  -1   15.82    4.57
  12  24   1    0.20    3.11
 -12 -24  -1   -0.01    2.37
 -12 -24  -2   -0.10    2.28
  13   1 -21    0.20    1.71
  13   1 -20   -0.38    1.04
 -13  -1  20    0.45    1.35
  13   1 -19    1.80    1.52
 -13  -1  19    0.47    1.98
  13   1 -18    4.01    1.78
 -13  -1  18    1.05    1.66
  13   1 -17   -0.60    1.96
 -13  -1  17    0.44    1.70
  13   1 -16    7.47    1.50
 -13  -1  16    8.05    1.56
  13   1 -15    4.35    1.44
 -13  -1  15    2.82    1.48
  13   1 -14    0.51    1.27
 -13  -1  14    1.70    1.40
  13   1 -13    4.39    1.29
 -13  -1  13    3.36    1.30
  13   1 -12   35.87    1.61
 -13  -1  12   35.31    1.52
  13   1 -11   26.51    1.38
 -13  -1  11   25.48    1.29
  13   1 -10    0.53    1.06
 -13  -1  10    0.49    1.04
  13   1  -9    1.59    1.01
 -13  -1   9    1.50    0.98
  13   1  -8   46.83    1.56
 -13  -1   8   50.00    1.65
  13   1  -7   12.84    1.16
 -13  -1   7   13.63    1.15
  13   1  -6    9.15    0.95
 -13  -1   6    9.23    1.05
  13   1  -5    5.67    0.92
 -13  -1   5    2.40    0.89
  13   1  -4   16.21    1.24
 -13  -1   4   17.37    1.15
  13   1  -3    6.12    0.94
 -13  -1   3    3.03    1.04
  13   1  -2  149.89    3.71
 -13  -1   2  146.76    3.72
  13   1  -1   13.48    0.95
 -13  -1   1   12.27    0.99
  13   1   0   42.15    1.60
 -13  -1   0   43.92    1.64
  13   1   1  165.18    3.64
 -13  -1  -1  165.84    3.63
  13   1   2  129.47    2.99
 -13  -1  -2  132.76    2.98
  13   1   3    2.05    0.86
 -13  -1  -3    2.57    0.87
  13   1   4   27.48    1.32
 -13  -1  -4   26.95    1.36
  13   1   5   73.91    2.37
 -13  -1  -5   71.42    2.06
  13   1   6  205.39    4.31
 -13  -1  -6  204.91    4.29
  13   1   7    3.73    1.11
 -13  -1  -7    3.32    1.16
  13   1   8   25.33    1.28
 -13  -1  -8   24.02    1.25
  13   1   9   51.43    1.79
 -13  -1  -9   50.32    1.74
  13   1  10    5.37    1.44
 -13  -1 -10    5.02    1.20
  13   1  11    1.95    1.24
 -13  -1 -11    2.28    1.46
  13   1  12   61.75    2.14
 -13  -1 -12   63.71    2.25
  13   1  13    6.90    1.85
 -13  -1 -13    6.46    1.50
  13   1  14    2.54    1.65
 -13  -1 -14    2.04    1.48
  13   1  15    7.20    1.70
 -13  -1 -15    8.45    1.75
  13   1  16   40.68    2.66
 -13  -1 -16   41.85    3.15
  13   1  17    0.73    1.99
 -13  -1 -17   -0.99    2.16
  13   1  18    1.89    2.25
 -13  -1 -18    1.87    2.43
  13   1  19    5.06    2.50
 -13  -1 -19    2.15    2.14
  13   1  20   20.56    2.73
 -13  -1 -20   17.55    2.06
 -13  -1 -21    0.94    4.19
 -13  -3  22    0.56    1.47
  13   3 -21    0.28    1.31
 -13  -3  21    0.29    2.93
  13   3 -20   -0.71    1.70
 -13  -3  20   -0.43    1.34
  13   3 -19    9.28    1.69
 -13  -3  19    9.68    1.60
  13   3 -18    0.26    2.39
 -13  -3  18   -1.04    1.76
  13   3 -17   -0.58    1.71
 -13  -3  17    1.98    1.89
  13   3 -16    1.46    1.54
 -13  -3  16    0.39    1.61
  13   3 -15   10.17    2.27
 -13  -3  15   12.25    1.89
  13   3 -14    0.83    1.41
 -13  -3  14    1.71    1.39
  13   3 -13    7.08    1.37
 -13  -3  13    8.17    1.37
  13   3 -12    0.44    1.27
 -13  -3  12   -0.93    1.20
  13   3 -11   26.94    1.41
 -13  -3  11   26.99    1.43
  13   3 -10    2.34    1.29
 -13  -3  10    1.97    1.11
  13   3  -9    1.03    1.22
 -13  -3   9    1.55    1.15
  13   3  -8   13.99    1.31
 -13  -3   8   12.96    1.44
  13   3  -7   13.09    1.27
 -13  -3   7   12.94    1.35
  13   3  -6    3.70    0.91
 -13  -3   6    4.76    0.95
  13   3  -5    4.91    0.89
 -13  -3   5    4.76    0.88
  13   3  -4   16.07    1.23
 -13  -3   4   16.07    1.39
  13   3  -3   12.78    0.99
 -13  -3   3   13.90    1.01
  13   3  -2    9.36    0.89
 -13  -3   2    8.28    0.94
  13   3  -1    1.99    0.93
 -13  -3   1    1.65    0.91
  13   3   0    3.41    0.89
 -13  -3   0    1.95    1.02
  13   3   1   76.59    2.32
 -13  -3  -1   77.76    2.04
  13   3   2   41.04    1.39
 -13  -3  -2   42.34    1.35
  13   3   3   14.66    0.99
 -13  -3  -3   14.37    1.17
  13   3   4    9.60    0.94
 -13  -3  -4    8.80    0.98
  13   3   5   68.98    1.97
 -13  -3  -5   70.84    2.34
  13   3   6    2.66    0.95
 -13  -3  -6    2.67    1.04
  13   3   7    2.19    0.97
 -13  -3  -7    2.84    0.97
  13   3   8   15.67    1.14
 -13  -3  -8   16.66    1.15
  13   3   9  186.14    4.15
 -13  -3  -9  188.89    4.09
  13   3  10    5.57    1.16
 -13  -3 -10    4.96    1.20
  13   3  11   19.66    1.46
 -13  -3 -11   18.56    1.39
  13   3  12    9.17    1.38
 -13  -3 -12   11.68    1.59
  13   3  13   67.14    2.50
 -13  -3 -13   63.74    2.53
  13   3  14    4.42    1.66
 -13  -3 -14    0.95    1.73
  13   3  15    1.92    1.80
 -13  -3 -15    0.28    1.83
  13   3  16   31.60    2.51
 -13  -3 -16   33.08    2.77
  13   3  17   32.75    2.49
 -13  -3 -17   36.82    3.19
  13   3  18    1.12    2.26
 -13  -3 -18    0.15    2.32
  13   3  19    2.50    2.90
 -13  -3 -19    1.09    2.60
  13   3  20   -0.96    2.14
 -13  -3 -20    0.06    2.85
 -13  -3 -21    8.01    3.97
  13   3  22    8.78    2.62
  13   5 -21    0.93    2.25
  13   5 -20    1.27    2.04
 -13  -5  20   -0.16    1.88
  13   5 -19    5.15    1.76
 -13  -5  19    2.87    1.55
  13   5 -18   -0.67    1.58
 -13  -5  18    0.41    1.72
  13   5 -17    0.85    1.78
 -13  -5  17    1.36    1.67
  13   5 -16    0.45    1.62
 -13  -5  16    0.05    1.65
  13   5 -15    2.41    1.48
 -13  -5  15    2.84    1.62
  13   5 -14    2.44    1.78
 -13  -5  14    2.99    1.52
  13   5 -13    5.63    1.67
 -13  -5  13    3.66    1.45
  13   5 -12   12.87    1.72
 -13  -5  12   12.29    1.70
  13   5 -11    0.64    1.51
 -13  -5  11    1.92    1.29
  13   5 -10   11.84    1.21
 -13  -5  10   11.31    1.27
  13   5  -9    3.83    1.11
 -13  -5   9    2.21    1.13
  13   5  -8   44.64    1.90
 -13  -5   8   43.11    1.96
  13   5  -7    5.81    1.05
 -13  -5   7    3.70    1.19
  13   5  -6   19.16    1.13
 -13  -5   6   18.97    1.15
  13   5  -5    4.63    1.14
 -13  -5   5    4.90    1.05
  13   5  -4   24.91    1.17
 -13  -5   4   25.38    1.19
  13   5  -3   16.25    1.02
 -13  -5   3   15.84    1.11
  13   5  -2   15.05    1.04
 -13  -5   2   14.59    1.04
  13   5  -1    2.59    1.06
 -13  -5   1    3.96    1.07
  13   5   0   68.88    1.90
 -13  -5   0   67.38    1.89
  13   5   1   41.09    1.38
 -13  -5  -1   40.77    1.59
  13   5   2    7.41    0.94
 -13  -5  -2    7.99    0.95
  13   5   3   23.04    1.18
 -13  -5  -3   21.97    1.40
  13   5   4   -0.21    1.07
 -13  -5  -4    2.19    1.02
  13   5   5  195.55    4.14
 -13  -5  -5  191.83    4.74
  13   5   6    3.03    1.02
 -13  -5  -6    2.99    1.51
  13   5   7    1.05    1.05
 -13  -5  -7    0.32    1.19
  13   5   8   11.67    1.45
 -13  -5  -8   13.08    1.25
  13   5   9   32.42    1.48
 -13  -5  -9   32.94    1.50
  13   5  10    0.77    1.19
 -13  -5 -10    0.40    1.31
  13   5  11   10.57    1.32
 -13  -5 -11    9.14    1.34
  13   5  12   36.31    1.84
 -13  -5 -12   36.64    2.10
  13   5  13   44.98    2.13
 -13  -5 -13   42.67    2.44
  13   5  14    1.30    1.90
 -13  -5 -14   -0.57    2.06
  13   5  15    8.06    1.92
 -13  -5 -15    9.68    2.09
  13   5  16   31.75    2.57
 -13  -5 -16   30.72    2.91
  13   5  17   -0.44    2.70
 -13  -5 -17    0.68    2.65
  13   5  18    1.72    3.58
 -13  -5 -18    2.71    2.83
  13   5  19   15.99    3.76
 -13  -5 -19   12.40    2.93
  13   5  20    9.82    2.61
 -13  -5 -20   10.65    2.67
 -13  -7  22    0.15    2.42
  13   7 -20    0.03    1.62
 -13  -7  20   -0.22    1.44
  13   7 -19   -0.03    1.70
 -13  -7  19   -0.35    1.60
  13   7 -18    4.43    2.12
 -13  -7  18    0.49    1.75
  13   7 -17    2.59    1.75
 -13  -7  17    0.65    2.18
  13   7 -16    1.31    1.88
 -13  -7  16    0.30    1.97
  13   7 -15    4.69    1.77
 -13  -7  15    5.02    2.11
  13   7 -14    0.73    1.77
 -13  -7  14    1.47    2.49
  13   7 -13    1.77    1.84
 -13  -7  13    0.03    1.76
  13   7 -12   14.40    1.69
 -13  -7  12   15.98    1.54
  13   7 -11    3.25    1.71
 -13  -7  11    2.30    1.61
  13   7 -10    1.07    1.29
 -13  -7  10    0.93    1.26
  13   7  -9   -0.64    1.27
 -13  -7   9    0.80    1.26
  13   7  -8   19.41    1.63
 -13  -7   8   19.13    1.74
  13   7  -7    0.76    1.03
 -13  -7   7   -0.52    1.10
  13   7  -6   59.52    1.89
 -13  -7   6   59.74    1.84
  13   7  -5    5.68    1.05
 -13  -7   5    7.47    1.05
  13   7  -4   63.94    1.93
 -13  -7   4   63.42    2.02
  13   7  -3   55.56    1.80
 -13  -7   3   53.22    1.79
  13   7  -2    5.06    1.13
 -13  -7   2    4.26    1.14
  13   7  -1   22.15    1.17
 -13  -7   1   23.05    1.40
  13   7   0   -0.22    1.00
 -13  -7   0    0.36    0.97
  13   7   1   17.43    1.30
 -13  -7  -1   16.53    1.20
  13   7   2   65.65    2.15
 -13  -7  -2   66.38    2.17
  13   7   3    2.05    0.92
 -13  -7  -3    1.20    0.98
  13   7   4    3.18    1.16
 -13  -7  -4    2.95    1.11
  13   7   5    0.42    1.35
 -13  -7  -5    1.24    1.35
  13   7   6    3.29    1.13
 -13  -7  -6    4.04    1.58
  13   7   7    9.01    1.22
 -13  -7  -7   13.40    1.46
  13   7   8   78.20    2.32
 -13  -7  -8   79.78    2.59
  13   7   9    5.43    1.21
 -13  -7  -9    6.25    1.29
  13   7  10   62.01    2.24
 -13  -7 -10   62.07    2.55
  13   7  11    1.71    1.43
 -13  -7 -11    0.46    1.57
  13   7  12    7.87    1.68
 -13  -7 -12    9.80    1.78
  13   7  13    1.70    1.64
 -13  -7 -13    1.22    1.64
  13   7  14   -0.38    2.10
 -13  -7 -14    1.27    2.17
  13   7  15   21.21    2.21
 -13  -7 -15   19.00    2.35
  13   7  16   41.13    2.74
 -13  -7 -16   38.90    2.95
  13   7  17    1.15    2.98
 -13  -7 -17    0.46    3.19
  13   7  18    0.65    2.45
 -13  -7 -18    2.04    1.89
  13   7  19    4.50    2.34
 -13  -7 -19    0.07    2.51
 -13  -7 -20    8.98    2.79
 -13  -9  20   -0.77    2.20
  13   9 -19    0.47    2.57
 -13  -9  19    6.85    1.86
  13   9 -18    0.43    2.02
 -13  -9  18   -1.33    1.85
  13   9 -17    1.07    1.68
 -13  -9  17    1.31    2.07
  13   9 -16    1.21    2.15
 -13  -9  16    0.81    1.55
  13   9 -15   13.10    2.30
 -13  -9  15   14.81    1.97
  13   9 -14    0.18    1.74
 -13  -9  14   -1.35    1.67
  13   9 -13    0.31    1.76
 -13  -9  13    0.98    1.61
  13   9 -12    0.58    1.70
 -13  -9  12    0.92    1.72
  13   9 -11   11.52    2.40
 -13  -9  11   10.23    1.59
  13   9 -10    0.02    2.00
 -13  -9  10    0.13    1.47
  13   9  -9    0.42    1.61
 -13  -9   9    1.57    1.40
  13   9  -8   -0.57    1.34
 -13  -9   8   -0.26    1.48
  13   9  -7   19.50    1.42
 -13  -9   7   20.89    1.52
  13   9  -6    0.82    1.30
 -13  -9   6    0.87    1.73
  13   9  -5    8.08    1.24
 -13  -9   5    6.27    1.17
  13   9  -4   39.25    1.54
 -13  -9   4   40.04    1.87
  13   9  -3   24.30    1.60
 -13  -9   3   23.92    1.38
  13   9  -2    0.32    1.07
 -13  -9   2   -0.99    1.11
  13   9  -1    6.15    1.08
 -13  -9   1    9.37    1.37
  13   9   0    2.74    1.25
 -13  -9   0    2.67    1.07
  13   9   1   -0.14    1.19
 -13  -9  -1   -0.24    1.04
  13   9   2    4.47    1.08
 -13  -9  -2    4.16    1.12
  13   9   3   29.30    1.74
 -13  -9  -3   30.36    1.45
  13   9   4    0.63    1.24
 -13  -9  -4    1.97    1.11
  13   9   5  139.67    3.78
 -13  -9  -5  140.62    3.46
  13   9   6    0.05    1.54
 -13  -9  -6    0.67    1.21
  13   9   7    0.80    1.31
 -13  -9  -7    1.10    1.38
  13   9   8   19.24    1.45
 -13  -9  -8   20.54    1.52
  13   9   9   19.49    1.62
 -13  -9  -9   21.83    1.73
  13   9  10   -0.37    1.56
 -13  -9 -10    0.57    1.69
  13   9  11    0.34    1.67
 -13  -9 -11   -0.16    1.66
  13   9  12    2.17    2.08
 -13  -9 -12    4.16    1.92
  13   9  13   56.75    2.66
 -13  -9 -13   59.32    2.67
  13   9  14    0.32    2.10
 -13  -9 -14    1.19    2.10
  13   9  15    3.15    2.10
 -13  -9 -15    0.58    2.16
  13   9  16    3.31    2.34
 -13  -9 -16    0.18    2.01
  13   9  17    3.34    2.07
 -13  -9 -17    4.10    1.98
  13   9  18    2.89    1.83
 -13  -9 -18    2.05    3.54
  13   9  19   13.07    4.47
 -13 -11  19   -0.15    3.14
  13  11 -18   -1.07    2.05
 -13 -11  18   -0.01    1.92
  13  11 -17    1.47    2.01
 -13 -11  17   -0.44    2.26
  13  11 -16   11.20    2.59
 -13 -11  16   10.61    1.85
  13  11 -15    6.76    2.12
 -13 -11  15    7.35    1.97
  13  11 -14    0.07    1.81
 -13 -11  14   -0.71    1.75
  13  11 -13    2.40    2.49
 -13 -11  13    0.97    2.30
  13  11 -12    4.47    1.98
 -13 -11  12    3.05    1.88
  13  11 -11    4.72    1.79
 -13 -11  11    5.30    1.83
  13  11 -10   -0.36    1.59
 -13 -11  10    0.23    1.76
  13  11  -9    0.12    2.32
 -13 -11   9    0.77    2.00
  13  11  -8   22.26    2.07
 -13 -11   8   21.04    1.78
  13  11  -7   -0.45    1.44
 -13 -11   7   -0.91    1.51
  13  11  -6   23.51    2.07
 -13 -11   6   21.21    2.33
  13  11  -5    0.95    1.32
 -13 -11   5    1.28    1.30
  13  11  -4   21.16    1.96
 -13 -11   4   21.89    1.74
  13  11  -3    4.32    1.49
 -13 -11   3    4.47    1.99
  13  11  -2    5.29    2.03
 -13 -11   2    4.29    1.54
  13  11  -1    0.00    2.22
 -13 -11   1   -0.42    1.38
  13  11   0   -0.08    1.27
 -13 -11   0   -0.20    1.40
  13  11   1   78.86    2.62
 -13 -11  -1   79.01    2.78
  13  11   2   -0.40    1.38
 -13 -11  -2    1.07    1.85
  13  11   3    0.76    1.41
 -13 -11  -3    0.31    1.34
  13  11   4    3.05    1.37
 -13 -11  -4    2.22    1.59
  13  11   5   34.29    1.73
 -13 -11  -5   34.61    1.68
  13  11   6    3.01    1.66
 -13 -11  -6    1.55    1.71
  13  11   7    2.22    1.47
 -13 -11  -7   -1.17    1.70
  13  11   8   38.22    2.28
 -13 -11  -8   36.62    2.01
  13  11   9   17.24    2.47
 -13 -11  -9   20.20    2.40
  13  11  10    1.08    1.70
 -13 -11 -10    1.68    1.93
  13  11  11    6.69    1.77
 -13 -11 -11   11.52    1.93
  13  11  12    4.81    2.30
 -13 -11 -12    5.92    2.27
  13  11  13   14.29    2.19
 -13 -11 -13   13.61    3.21
  13  11  14    4.86    2.04
 -13 -11 -14    5.88    2.46
  13  11  15    5.94    2.35
 -13 -11 -15    5.30    2.75
  13  11  16   13.82    2.05
 -13 -11 -16   14.91    2.93
  13  11  17    3.82    1.65
 -13 -11 -17    1.57    1.93
  13  13 -17   -1.13    2.44
 -13 -13  17    0.32    3.11
  13  13 -16    6.42    4.55
 -13 -13  16    4.03    2.18
  13  13 -15   -1.19    1.94
 -13 -13  15    2.28    1.51
  13  13 -14   -0.20    1.67
 -13 -13  14    0.24    1.92
  13  13 -13   -0.83    1.95
 -13 -13  13    0.47    2.02
  13  13 -12    9.25    1.71
 -13 -13  12    6.26    2.19
  13  13 -11   -0.13    2.12
 -13 -13  11   -0.38    1.88
  13  13 -10    3.13    1.96
 -13 -13  10    5.28    2.03
  13  13  -9    0.47    2.01
 -13 -13   9   -0.58    2.06
  13  13  -8   10.25    2.00
 -13 -13   8    7.57    1.85
  13  13  -7    1.01    2.02
 -13 -13   7    1.02    1.71
  13  13  -6    4.75    2.46
 -13 -13   6    4.56    1.83
  13  13  -5    4.92    1.65
 -13 -13   5    4.13    2.12
  13  13  -4    0.69    1.57
 -13 -13   4    1.39    1.83
  13  13  -3    7.17    1.70
 -13 -13   3   11.19    1.71
  13  13  -2   18.12    1.63
 -13 -13   2   18.29    1.70
  13  13  -1    8.10    1.51
 -13 -13   1    6.39    1.60
  13  13   0    1.81    2.16
 -13 -13   0    2.01    2.09
  13  13   1    7.33    1.47
 -13 -13  -1    6.25    1.53
  13  13   2   25.67    1.93
 -13 -13  -2   29.43    1.87
  13  13   3   10.23    2.24
 -13 -13  -3   10.80    1.56
  13  13   4    2.27    1.50
 -13 -13  -4    3.99    1.57
  13  13   5   23.58    1.86
 -13 -13  -5   24.34    2.16
  13  13   6   10.41    2.32
 -13 -13  -6   12.20    2.59
  13  13   7    0.66    1.59
 -13 -13  -7    2.91    1.74
  13  13   8    6.27    1.69
 -13 -13  -8    4.77    1.85
  13  13   9    1.37    1.58
 -13 -13  -9    2.23    1.90
  13  13  10    4.78    2.84
 -13 -13 -10    4.64    2.20
  13  13  11    3.21    2.45
 -13 -13 -11    2.23    2.71
  13  13  12   26.28    2.27
 -13 -13 -12   24.33    2.63
  13  13  13    1.71    1.67
 -13 -13 -13    1.61    2.60
  13  13  14    7.42    2.73
 -13 -13 -14   12.60    2.22
  13  13  15   -1.86    3.23
 -13 -13 -15    0.19    3.04
  13  15 -16    0.82    3.87
 -13 -15  16    1.55    0.89
 -13 -15  15    8.19    1.67
  13  15 -14   -0.72    2.94
 -13 -15  14    5.24    2.04
  13  15 -13   -1.16    1.58
 -13 -15  13    2.91    2.18
  13  15 -12    0.09    1.67
 -13 -15  12    1.68    1.95
  13  15 -11    0.00    1.71
 -13 -15  11    1.50    2.30
  13  15 -10    0.00    2.18
 -13 -15  10    0.42    2.63
  13  15  -9   -0.51    2.34
 -13 -15   9   -0.07    2.28
  13  15  -8    5.41    3.32
 -13 -15   8    0.76    2.32
  13  15  -7    9.35    2.99
 -13 -15   7    7.35    2.28
  13  15  -6   -2.75    2.61
 -13 -15   6   -1.04    2.26
  13  15  -5    0.33    1.90
 -13 -15   5   -0.85    2.19
  13  15  -4    4.72    1.83
 -13 -15   4    3.16    2.16
  13  15  -3    4.09    1.87
 -13 -15   3    3.99    1.88
  13  15  -2   14.02    2.45
 -13 -15   2   12.93    1.97
  13  15  -1   15.07    2.05
 -13 -15   1   13.71    1.91
  13  15   0    8.33    1.99
 -13 -15   0    6.41    2.05
  13  15   1    4.78    2.47
 -13 -15  -1    8.26    2.69
  13  15   2    2.96    1.98
 -13 -15  -2   -0.68    2.71
  13  15   3   -0.09    2.04
 -13 -15  -3   -0.17    1.67
  13  15   4    5.25    2.17
 -13 -15  -4    7.37    1.87
  13  15   5    3.11    2.02
 -13 -15  -5    1.47    1.98
  13  15   6    6.16    2.04
 -13 -15  -6    8.47    1.87
  13  15   7   20.21    1.86
 -13 -15  -7   23.19    1.98
  13  15   8   -0.77    2.26
 -13 -15  -8    0.46    2.00
  13  15   9   32.50    2.48
 -13 -15  -9   37.55    3.24
  13  15  10    0.67    2.63
 -13 -15 -10    1.32    2.97
  13  15  11    0.28    2.65
 -13 -15 -11    5.28    3.01
  13  15  12   13.55    2.49
 -13 -15 -12   17.12    2.93
  13  15  13    6.25    2.65
 -13 -15 -13    7.74    2.82
  13  15  14   -1.85    2.52
 -13 -15 -14    5.73    2.93
 -13 -17  14   -1.98    3.50
 -13 -17  13    0.68    1.79
  13  17 -12   -1.69    2.97
 -13 -17  12    2.71    1.95
  13  17 -11    0.26    1.64
 -13 -17  11    0.94    1.74
  13  17 -10    1.05    2.42
 -13 -17  10    0.75    2.33
  13  17  -9    0.15    2.64
 -13 -17   9    0.16    2.84
  13  17  -8    4.94    2.02
 -13 -17   8    3.29    3.29
  13  17  -7   -0.78    2.17
 -13 -17   7    1.74    2.86
  13  17  -6    0.48    2.51
 -13 -17   6   -0.20    2.16
  13  17  -5   -2.34    2.76
 -13 -17   5   -0.09    2.08
  13  17  -4   10.41    3.31
 -13 -17   4   13.91    2.59
  13  17  -3    1.35    2.71
 -13 -17   3    0.82    2.72
  13  17  -2    5.38    2.92
 -13 -17   2    4.67    2.47
  13  17  -1   -0.24    2.28
 -13 -17   1    1.76    2.23
  13  17   0    1.92    2.57
 -13 -17   0    0.83    2.14
  13  17   1   12.88    2.09
 -13 -17  -1   15.89    2.10
  13  17   2    1.74    2.30
 -13 -17  -2    0.21    1.93
  13  17   3    0.56    2.04
 -13 -17  -3    1.00    1.87
  13  17   4    0.52    2.09
 -13 -17  -4    1.25    2.77
  13  17   5    1.85    2.13
 -13 -17  -5    0.94    2.36
  13  17   6    3.86    1.99
 -13 -17  -6    5.67    2.22
  13  17   7   -0.70    1.63
 -13 -17  -7    1.13    2.73
  13  17   8    2.40    2.55
 -13 -17  -8    0.92    3.23
  13  17   9   24.98    3.36
 -13 -17  -9   22.59    3.64
  13  17  10    7.04    2.63
 -13 -17 -10    7.09    2.86
  13  17  11    3.24    1.88
 -13 -17 -11    6.91    1.79
  13  17  12    4.35    2.12
 -13 -17 -12   -0.31    2.24
  13  19 -12   -0.51    1.75
 -13 -19  12   -2.23    2.60
  13  19 -11   -0.43    1.44
 -13 -19  11    0.30    1.59
  13  19 -10    0.30    2.55
 -13 -19  10    4.09    1.55
  13  19  -9   -0.26    2.58
 -13 -19   9   -0.24    1.96
  13  19  -8   -0.92    1.75
 -13 -19   8    4.76    2.12
  13  19  -7    0.16    2.09
 -13 -19   7    0.55    1.61
  13  19  -6    0.67    2.04
 -13 -19   6    2.40    2.62
  13  19  -5    0.95    2.98
 -13 -19   5   -0.11    2.31
  13  19  -4    2.64    2.85
 -13 -19   4    5.07    2.66
  13  19  -3   -1.46    2.33
 -13 -19   3   -0.24    2.72
  13  19  -2    1.77    2.42
 -13 -19   2    1.57    2.42
  13  19  -1    1.86    2.11
 -13 -19   1    7.36    2.12
  13  19   0   -1.42    2.61
 -13 -19   0    1.30    2.37
  13  19   1    6.78    4.70
 -13 -19  -1    1.75    5.10
  13  19   2    2.18    4.64
 -13 -19  -2    1.56    2.36
  13  19   3    0.06    2.07
 -13 -19  -3   -0.81    1.82
  13  19   4    5.95    2.53
 -13 -19  -4    4.66    2.52
  13  19   5    2.93    2.32
 -13 -19  -5    4.27    2.47
  13  19   6    6.31    2.76
 -13 -19  -6    7.34    2.66
  13  19   7    0.90    4.07
 -13 -19  -7    4.01    2.93
  13  19   8    0.06    2.78
 -13 -19  -8    0.70    2.84
  13  19   9   -1.24    1.68
 -13 -19  -9    0.30    1.62
  13  19  10   -0.55    2.04
 -13 -19 -10   -5.55    5.95
  13  21  -9    0.44    1.63
 -13 -21   8   -0.28    2.17
 -13 -21   7   -0.54    2.39
 -13 -21   6   -0.21    1.73
  13  21  -5   -1.44    2.95
 -13 -21   5   -0.43    2.36
  13  21  -4   -1.50    2.35
 -13 -21   4    0.57    3.22
  13  21  -3    0.09    2.00
 -13 -21   3   -0.20    1.74
  13  21  -2   -1.13    2.95
 -13 -21   2   -0.15    1.78
  13  21  -1    0.06    2.09
 -13 -21   1    0.93    1.70
  13  21   0   -0.40    2.42
 -13 -21   0   -2.49    4.21
  13  21   1    2.46    2.53
 -13 -21  -1    8.28    3.14
  13  21   2    5.05    2.13
 -13 -21  -2   -1.47    4.20
  13  21   3    1.22    1.44
 -13 -21  -3    1.01    2.40
  13  21   4    2.43    2.58
 -13 -21  -4    0.57    2.33
  13  21   5    1.31    2.48
 -13 -21  -5    0.44    0.97
  13  21   6    0.96    3.36
 -13 -21  -6   -1.21    2.65
 -13 -21  -7    0.09    1.98
 -13 -21  -8   -0.61    2.41
  13  23  -6    0.35    2.16
  13  23  -4   -1.68    3.18
 -13 -23   4   -1.33    3.14
  13  23  -1    1.32    2.03
  13  23   0    0.83    2.28
 -13 -23   0    8.06    3.28
  13  23   1   -1.09    2.28
 -13 -23  -1    7.88    3.16
 -13 -23  -2    0.69    3.20
 -13 -23  -3   -2.00    3.55
 -13 -23  -4    9.92    3.32
 -13 -23  -5    0.88    1.41
 -13 -23  -6   -0.38    1.51
  14   0 -20    0.88    1.17
  14   0 -19    0.15    1.44
  14   0 -18    7.68    1.45
  14   0 -17   -0.38    1.88
  14   0 -16    6.59    1.70
  14   0 -15   -0.43    1.60
  14   0 -14   -0.38    2.53
  14   0 -13    2.18    2.35
  14   0 -12    4.22    1.32
  14   0 -11    0.25    1.12
  14   0 -10   17.34    1.24
  14   0  -9    0.82    1.17
  14   0  -8  215.95    5.44
  14   0  -7    0.97    1.03
  14   0  -6    7.88    1.27
  14   0  -5   -0.24    0.98
  14   0  -4  112.07    2.77
  14   0  -3   -0.34    0.93
  14   0  -2   15.78    1.17
  14   0  -1    0.55    0.93
  14   0   0  161.29    3.41
  14   0   1    0.10    0.88
  14   0   2    0.78    0.87
  14   0   3    0.95    0.92
  14   0   4  315.49    6.23
  14   0   5    0.37    1.00
  14   0   6  175.49    4.34
  14   0   7   -1.15    1.02
  14   0   8    1.02    1.07
  14   0   9   -0.14    1.08
  14   0  10    1.73    1.14
  14   0  11    1.48    1.60
  14   0  12   22.76    1.64
  14   0  13   -0.71    1.49
  14   0  14   44.54    2.38
  14   0  15    1.07    2.52
  14   0  16    2.24    1.90
  14   0  17    0.86    2.76
  14   0  18    1.48    2.25
  14   0  19    2.43    2.18
  14   0  20   -0.86    2.21
  14   0  21    0.97    3.08
  14   2 -20   -0.74    1.08
 -14  -2  20   -0.83    1.67
  14   2 -19    1.36    1.53
 -14  -2  19    1.16    1.41
  14   2 -18   -0.15    1.74
 -14  -2  18    1.33    1.55
  14   2 -17    0.28    1.48
 -14  -2  17    0.69    1.74
  14   2 -16    2.04    1.77
 -14  -2  16    1.23    1.69
  14   2 -15   19.41    1.79
 -14  -2  15   20.88    2.04
  14   2 -14    3.71    1.51
 -14  -2  14    3.54    1.52
  14   2 -13    0.27    1.41
 -14  -2  13    0.64    1.31
  14   2 -12    1.10    1.25
 -14  -2  12    1.18    1.41
  14   2 -11   18.50    1.42
 -14  -2  11   19.77    1.53
  14   2 -10    5.33    1.17
 -14  -2  10    4.01    1.16
  14   2  -9    3.31    1.11
 -14  -2   9    2.70    1.08
  14   2  -8   32.17    1.97
 -14  -2   8   30.75    1.51
  14   2  -7  165.69    3.62
 -14  -2   7  167.53    3.80
  14   2  -6   30.67    1.50
 -14  -2   6   30.46    1.27
  14   2  -5    5.25    0.99
 -14  -2   5    5.38    0.99
  14   2  -4  129.56    3.01
 -14  -2   4  128.81    2.97
  14   2  -3    2.31    0.89
 -14  -2   3    1.89    0.88
  14   2  -2   13.91    1.33
 -14  -2   2   13.26    1.38
  14   2  -1   46.07    1.58
 -14  -2   1   47.83    1.55
  14   2   0   61.01    1.77
 -14  -2   0   60.76    1.74
  14   2   1  122.00    3.27
 -14  -2  -1  118.52    2.70
  14   2   2    0.19    1.17
 -14  -2  -2   -0.09    0.96
  14   2   3  124.14    3.39
 -14  -2  -3  120.56    2.83
  14   2   4  145.37    3.30
 -14  -2  -4  146.59    3.23
  14   2   5   -0.60    0.99
 -14  -2  -5   -0.33    1.00
  14   2   6    0.20    1.01
 -14  -2  -6    0.91    1.08
  14   2   7   79.60    2.25
 -14  -2  -7   78.67    2.46
  14   2   8   64.19    2.01
 -14  -2  -8   61.89    1.99
  14   2   9    0.51    1.48
 -14  -2  -9   -0.44    1.41
  14   2  10    2.00    1.21
 -14  -2 -10    4.09    1.24
  14   2  11   69.52    3.40
 -14  -2 -11   70.52    3.49
  14   2  12    1.02    1.27
 -14  -2 -12    2.38    1.40
  14   2  13    0.13    1.58
 -14  -2 -13   -0.49    1.60
  14   2  14    4.97    2.14
 -14  -2 -14    4.19    1.94
  14   2  15   54.47    2.74
 -14  -2 -15   52.42    2.62
  14   2  16    1.00    1.94
 -14  -2 -16    1.52    2.15
  14   2  17    0.51    2.15
 -14  -2 -17    0.72    2.25
  14   2  18   -1.21    2.22
 -14  -2 -18    1.48    2.16
  14   2  19    0.87    2.34
 -14  -2 -19    0.46    1.96
  14   2  20   -0.07    2.28
 -14  -2 -20   -2.35    1.86
 -14  -2 -21   -0.19    1.98
 -14  -4  21   -0.21    1.64
  14   4 -20   -0.04    1.57
  14   4 -19    2.23    2.53
 -14  -4  19    0.94    1.96
  14   4 -18    1.21    1.40
 -14  -4  18    2.11    1.35
  14   4 -17   -0.19    1.51
 -14  -4  17   -0.30    1.46
  14   4 -16   -1.27    1.54
 -14  -4  16   -0.20    1.54
  14   4 -15   14.09    1.89
 -14  -4  15   15.21    1.73
  14   4 -14    4.03    1.66
 -14  -4  14    4.96    1.58
  14   4 -13   -0.61    1.72
 -14  -4  13   -2.19    1.40
  14   4 -12   -1.87    1.60
 -14  -4  12    0.70    1.37
  14   4 -11   39.75    1.81
 -14  -4  11   43.92    1.84
  14   4 -10    6.65    1.34
 -14  -4  10    7.80    1.54
  14   4  -9   11.90    1.59
 -14  -4   9   14.07    1.45
  14   4  -8   13.97    1.45
 -14  -4   8   16.19    1.36
  14   4  -7   60.38    1.81
 -14  -4   7   65.39    2.04
  14   4  -6    0.42    1.01
 -14  -4   6    0.25    1.05
  14   4  -5    9.76    1.06
 -14  -4   5    9.14    1.06
  14   4  -4   19.64    1.17
 -14  -4   4   19.42    1.22
  14   4  -3  107.89    2.73
 -14  -4   3  104.14    2.57
  14   4  -2    8.91    1.03
 -14  -4   2    9.21    1.05
  14   4  -1  108.07    2.52
 -14  -4   1  112.41    3.17
  14   4   0   16.06    1.16
 -14  -4   0   16.57    1.32
  14   4   1   23.95    1.23
 -14  -4  -1   23.54    1.66
  14   4   2   17.80    1.17
 -14  -4  -2   17.19    1.23
  14   4   3  111.89    2.71
 -14  -4  -3  113.31    2.61
  14   4   4  130.69    3.21
 -14  -4  -4  133.67    3.18
  14   4   5    0.06    1.01
 -14  -4  -5    0.07    1.07
  14   4   6    7.02    1.03
 -14  -4  -6    7.82    1.11
  14   4   7  110.04    2.69
 -14  -4  -7  110.07    2.74
  14   4   8    0.63    1.13
 -14  -4  -8    1.36    1.24
  14   4   9    0.44    1.21
 -14  -4  -9   -0.68    1.48
  14   4  10    1.28    1.89
 -14  -4 -10    2.04    1.47
  14   4  11  124.24    3.99
 -14  -4 -11  128.17    4.19
  14   4  12   17.58    1.67
 -14  -4 -12   18.28    1.77
  14   4  13    5.05    1.80
 -14  -4 -13    6.40    1.93
  14   4  14   23.86    2.09
 -14  -4 -14   24.30    2.27
  14   4  15   30.19    2.72
 -14  -4 -15   33.28    2.66
  14   4  16   -0.83    2.20
 -14  -4 -16    2.45    2.31
  14   4  17   -2.02    2.32
 -14  -4 -17   -0.46    2.28
  14   4  18    4.21    2.07
 -14  -4 -18    5.74    2.07
  14   4  19    1.14    2.22
 -14  -4 -19    0.98    1.90
 -14  -4 -20    0.93    2.21
 -14  -4 -21   -0.06    5.05
 -14  -6  20    0.51    2.07
  14   6 -19    1.10    1.68
 -14  -6  19    0.17    1.52
  14   6 -18   -0.06    1.57
 -14  -6  18    4.05    1.65
  14   6 -17    1.82    1.92
 -14  -6  17    2.07    1.52
  14   6 -16    0.66    1.52
 -14  -6  16   -0.23    1.73
  14   6 -15    4.03    1.66
 -14  -6  15    5.65    1.83
  14   6 -14    2.07    1.55
 -14  -6  14    0.06    1.80
  14   6 -13    6.30    1.67
 -14  -6  13    8.74    1.59
  14   6 -12   14.56    1.93
 -14  -6  12   14.01    1.85
  14   6 -11    4.23    1.54
 -14  -6  11    2.87    1.44
  14   6 -10    3.88    1.40
 -14  -6  10    1.15    1.34
  14   6  -9    8.26    1.25
 -14  -6   9    8.15    1.38
  14   6  -8   79.32    2.24
 -14  -6   8   74.93    2.28
  14   6  -7    0.18    1.08
 -14  -6   7    0.57    1.14
  14   6  -6    3.30    1.25
 -14  -6   6    3.04    1.12
  14   6  -5   15.10    1.21
 -14  -6   5   15.75    1.18
  14   6  -4  138.39    3.20
 -14  -6   4  139.88    3.34
  14   6  -3   34.60    1.67
 -14  -6   3   37.67    1.49
  14   6  -2    3.22    1.02
 -14  -6   2    2.33    1.01
  14   6  -1   22.86    1.31
 -14  -6   1   24.17    1.36
  14   6   0  104.78    2.58
 -14  -6   0  103.41    3.03
  14   6   1    4.88    1.17
 -14  -6  -1    4.73    1.12
  14   6   2   27.24    1.29
 -14  -6  -2   27.68    1.31
  14   6   3   15.94    1.15
 -14  -6  -3   16.96    1.20
  14   6   4   60.49    3.95
 -14  -6  -4   59.07    2.72
  14   6   5   10.56    1.26
 -14  -6  -5    9.87    1.37
  14   6   6   10.56    1.38
 -14  -6  -6   10.64    1.23
  14   6   7    5.96    1.29
 -14  -6  -7    9.06    1.23
  14   6   8   92.71    2.61
 -14  -6  -8   98.74    3.08
  14   6   9    3.09    1.28
 -14  -6  -9    3.62    1.31
  14   6  10   75.30    2.58
 -14  -6 -10   74.32    2.60
  14   6  11   16.53    1.69
 -14  -6 -11   17.48    1.65
  14   6  12    2.76    1.62
 -14  -6 -12    3.30    1.71
  14   6  13    7.32    1.80
 -14  -6 -13    9.42    1.82
  14   6  14   12.33    2.17
 -14  -6 -14   13.38    2.29
  14   6  15   -0.06    2.87
 -14  -6 -15   -1.48    2.99
  14   6  16    2.19    2.42
 -14  -6 -16   -1.01    2.88
  14   6  17    3.93    2.55
 -14  -6 -17    4.09    2.23
  14   6  18   11.14    2.19
 -14  -6 -18   12.41    2.67
  14   6  19    1.70    1.51
 -14  -6 -19    0.76    1.49
 -14  -6 -20    2.45    3.99
 -14  -8  21    0.11    2.01
 -14  -8  20   -0.01    3.05
  14   8 -19    5.94    2.83
 -14  -8  19    1.88    1.20
  14   8 -18    0.27    1.68
 -14  -8  18    0.32    1.17
  14   8 -17   -0.53    1.71
 -14  -8  17    3.52    1.34
  14   8 -16   -0.33    2.67
 -14  -8  16   -0.13    2.11
  14   8 -15    1.25    1.62
 -14  -8  15    4.30    1.90
  14   8 -14    9.71    1.93
 -14  -8  14    7.16    2.05
  14   8 -13    4.78    1.82
 -14  -8  13    3.40    1.86
  14   8 -12   15.51    2.58
 -14  -8  12   19.16    1.90
  14   8 -11   18.48    1.74
 -14  -8  11   19.13    1.78
  14   8 -10    1.39    1.75
 -14  -8  10    0.39    1.58
  14   8  -9   -0.49    1.68
 -14  -8   9    0.46    1.52
  14   8  -8   31.36    1.65
 -14  -8   8   32.12    1.77
  14   8  -7    6.71    1.49
 -14  -8   7    5.91    1.36
  14   8  -6   20.13    1.67
 -14  -8   6   20.57    1.67
  14   8  -5    0.01    1.16
 -14  -8   5   -0.54    1.21
  14   8  -4   22.35    1.37
 -14  -8   4   20.06    1.40
  14   8  -3   20.63    1.29
 -14  -8   3   20.01    1.35
  14   8  -2   -0.13    1.09
 -14  -8   2   -0.24    1.34
  14   8  -1   25.42    1.35
 -14  -8   1   28.96    1.66
  14   8   0  101.72    2.66
 -14  -8   0  104.31    3.08
  14   8   1   16.03    1.86
 -14  -8  -1   16.97    1.63
  14   8   2   -0.37    1.21
 -14  -8  -2    1.07    1.13
  14   8   3   76.41    2.65
 -14  -8  -3   79.94    3.32
  14   8   4   22.84    1.78
 -14  -8  -4   23.23    1.55
  14   8   5    2.10    1.30
 -14  -8  -5    1.33    1.41
  14   8   6    5.48    1.82
 -14  -8  -6    8.66    1.41
  14   8   7   49.82    2.01
 -14  -8  -7   49.58    2.37
  14   8   8  215.71    5.57
 -14  -8  -8  227.69    7.55
  14   8   9    2.30    1.44
 -14  -8  -9    3.35    1.57
  14   8  10   10.51    1.72
 -14  -8 -10    8.65    2.02
  14   8  11   22.31    2.00
 -14  -8 -11   21.14    2.00
  14   8  12    1.02    1.79
 -14  -8 -12    1.34    1.87
  14   8  13    1.15    1.97
 -14  -8 -13    0.83    2.15
  14   8  14    8.88    2.29
 -14  -8 -14    6.79    2.04
  14   8  15    4.84    1.99
 -14  -8 -15    5.22    1.97
  14   8  16    1.63    2.21
 -14  -8 -16   -0.54    2.27
  14   8  17    0.66    2.20
 -14  -8 -17    0.23    1.89
  14   8  18   13.50    2.18
 -14  -8 -18    9.37    2.18
  14   8  19    2.54    3.77
 -14  -8 -19    3.08    3.82
 -14 -10  20   -0.67    2.83
  14  10 -19    0.52    2.09
  14  10 -18   -0.07    1.67
 -14 -10  18    0.25    2.38
  14  10 -17   -0.89    1.48
 -14 -10  17    0.30    1.21
  14  10 -16    0.84    2.12
 -14 -10  16    1.82    1.61
  14  10 -15   15.31    2.64
 -14 -10  15   20.14    2.27
  14  10 -14    2.79    1.82
 -14 -10  14    4.11    1.71
  14  10 -13    1.94    1.82
 -14 -10  13    2.00    1.75
  14  10 -12    0.78    2.01
 -14 -10  12    0.29    2.05
  14  10 -11   29.88    3.85
 -14 -10  11   28.16    3.01
  14  10 -10    3.81    1.77
 -14 -10  10    3.69    1.92
  14  10  -9    1.43    1.68
 -14 -10   9    0.55    1.80
  14  10  -8   -0.91    1.74
 -14 -10   8    1.45    1.59
  14  10  -7    8.99    1.75
 -14 -10   7   11.02    1.83
  14  10  -6    4.68    1.44
 -14 -10   6    7.45    2.06
  14  10  -5    2.15    1.75
 -14 -10   5    4.27    1.47
  14  10  -4    4.78    1.67
 -14 -10   4    6.13    1.39
  14  10  -3   60.18    2.52
 -14 -10   3   62.90    2.22
  14  10  -2   12.72    1.52
 -14 -10   2   13.93    1.55
  14  10  -1  117.63    3.02
 -14 -10   1  124.81    3.37
  14  10   0   16.53    1.46
 -14 -10   0   19.28    1.64
  14  10   1    5.24    1.25
 -14 -10  -1    6.09    1.33
  14  10   2    3.01    1.45
 -14 -10  -2    2.16    1.31
  14  10   3  109.26    3.46
 -14 -10  -3  105.17    3.30
  14  10   4   12.20    1.50
 -14 -10  -4   12.53    1.67
  14  10   5   29.77    2.70
 -14 -10  -5   27.92    2.12
  14  10   6   10.08    2.15
 -14 -10  -6    9.90    1.62
  14  10   7   73.66    3.83
 -14 -10  -7   79.81    3.30
  14  10   8    3.63    1.93
 -14 -10  -8    5.06    2.23
  14  10   9    5.88    1.63
 -14 -10  -9    4.95    1.65
  14  10  10   -0.84    1.67
 -14 -10 -10    1.06    1.75
  14  10  11   42.86    2.42
 -14 -10 -11   42.31    2.99
  14  10  12    0.20    1.89
 -14 -10 -12    1.56    2.02
  14  10  13    6.78    2.34
 -14 -10 -13    7.74    2.40
  14  10  14   -0.94    1.94
 -14 -10 -14   -0.09    2.10
  14  10  15    4.51    2.29
 -14 -10 -15    1.57    2.31
  14  10  16    3.09    2.19
 -14 -10 -16    2.96    1.97
  14  10  17    2.21    3.61
 -14 -10 -17    2.67    2.39
  14  12 -18    9.82    3.16
  14  12 -17    3.31    1.96
 -14 -12  17    0.66    2.63
  14  12 -16   -0.19    2.39
 -14 -12  16   -0.68    2.16
  14  12 -15    3.66    1.87
 -14 -12  15    2.24    1.93
  14  12 -14    6.94    1.61
 -14 -12  14    3.31    1.15
  14  12 -13   -0.07    1.86
 -14 -12  13    0.24    2.16
  14  12 -12    2.62    1.71
 -14 -12  12    5.16    1.82
  14  12 -11    1.51    1.92
 -14 -12  11    0.80    2.10
  14  12 -10    1.63    1.95
 -14 -12  10    2.98    2.23
  14  12  -9    0.67    2.28
 -14 -12   9   -0.55    2.33
  14  12  -8   27.72    2.43
 -14 -12   8   29.98    2.15
  14  12  -7   -0.02    2.00
 -14 -12   7    1.67    1.77
  14  12  -6    1.10    1.77
 -14 -12   6   -0.44    1.71
  14  12  -5    3.94    2.12
 -14 -12   5    5.62    1.94
  14  12  -4   74.01    2.75
 -14 -12   4   72.36    2.77
  14  12  -3   13.61    2.05
 -14 -12   3   12.54    2.10
  14  12  -2    0.65    1.67
 -14 -12   2   -0.65    1.58
  14  12  -1    5.92    1.72
 -14 -12   1    6.39    1.65
  14  12   0   95.03    3.35
 -14 -12   0   95.67    3.34
  14  12   1   27.26    2.12
 -14 -12  -1   26.03    3.54
  14  12   2   15.03    1.86
 -14 -12  -2   14.22    1.80
  14  12   3   11.04    1.56
 -14 -12  -3    9.85    1.72
  14  12   4   16.05    1.86
 -14 -12  -4   15.31    1.95
  14  12   5    0.58    1.62
 -14 -12  -5    1.50    1.63
  14  12   6    5.42    2.08
 -14 -12  -6    7.97    1.85
  14  12   7   -0.81    1.75
 -14 -12  -7    0.47    1.76
  14  12   8    6.49    2.04
 -14 -12  -8    5.73    1.94
  14  12   9    3.22    1.99
 -14 -12  -9    6.97    1.93
  14  12  10   19.04    2.13
 -14 -12 -10   18.38    2.50
  14  12  11   12.40    2.22
 -14 -12 -11   16.88    2.24
  14  12  12   -0.37    2.33
 -14 -12 -12    1.96    2.51
  14  12  13    0.92    1.99
 -14 -12 -13    2.27    3.06
  14  12  14    3.39    2.41
 -14 -12 -14    2.57    2.17
  14  12  15    1.67    1.93
 -14 -12 -15    1.44    2.68
 -14 -12 -16   -5.10    4.91
  14  14 -16    1.16    2.47
 -14 -14  16    1.12    2.36
  14  14 -15   -0.27    1.44
 -14 -14  15    0.30    1.10
  14  14 -14    1.33    1.74
 -14 -14  14    2.48    2.89
  14  14 -13    0.49    1.75
 -14 -14  13   -0.22    1.73
  14  14 -12    0.29    1.77
 -14 -14  12    0.31    1.75
  14  14 -11    4.62    2.28
 -14 -14  11    6.21    2.19
  14  14 -10   -0.76    1.88
 -14 -14  10    0.14    1.91
  14  14  -9    0.45    2.38
 -14 -14   9    0.93    2.29
  14  14  -8    8.53    2.29
 -14 -14   8   12.56    2.06
  14  14  -7    3.68    4.01
 -14 -14   7   -0.44    2.25
  14  14  -6    2.08    1.87
 -14 -14   6    4.27    2.02
  14  14  -5    1.03    2.14
 -14 -14   5    3.15    1.79
  14  14  -4   78.97    2.99
 -14 -14   4   79.89    3.09
  14  14  -3   13.78    1.92
 -14 -14   3   15.49    1.98
  14  14  -2    1.62    1.88
 -14 -14   2    1.76    2.10
  14  14  -1   -0.17    1.76
 -14 -14   1    0.45    1.71
  14  14   0   22.33    2.41
 -14 -14   0   24.13    2.92
  14  14   1    3.20    1.70
 -14 -14  -1    3.09    1.92
  14  14   2    0.35    2.68
 -14 -14  -2    0.68    2.06
  14  14   3   14.02    2.52
 -14 -14  -3   10.20    2.02
  14  14   4   47.80    3.27
 -14 -14  -4   47.09    3.54
  14  14   5   -0.16    2.16
 -14 -14  -5   -0.95    2.52
  14  14   6   10.83    2.23
 -14 -14  -6   11.80    2.22
  14  14   7    5.88    2.30
 -14 -14  -7    5.02    2.19
  14  14   8    9.40    2.21
 -14 -14  -8    6.93    1.89
  14  14   9   -0.12    2.17
 -14 -14  -9    2.36    2.33
  14  14  10    1.28    2.88
 -14 -14 -10    3.60    2.05
  14  14  11   10.33    2.04
 -14 -14 -11   15.41    2.86
  14  14  12   -0.03    3.25
 -14 -14 -12   -0.17    2.11
  14  14  13    0.71    2.24
 -14 -14 -13   -0.90    2.36
  14  14  14    0.43    2.29
 -14 -14 -14    1.12    2.51
 -14 -16  15   -1.06    3.46
  14  16 -14    0.17    2.59
 -14 -16  14    0.08    1.40
  14  16 -13   -1.84    3.98
 -14 -16  13    0.24    1.59
  14  16 -12    0.19    1.47
 -14 -16  12    0.06    1.64
  14  16 -11    8.83    1.84
 -14 -16  11    6.97    2.10
  14  16 -10   -0.55    2.40
 -14 -16  10    1.31    2.38
  14  16  -9    0.02    2.01
 -14 -16   9    0.43    2.72
  14  16  -8   -0.69    2.18
[truncated: 139,783 more chars]
