# Supplementary material for: Crystal structure of bis­[cis-(1,4,8,11-tetra­aza­cyclo­tetra­deca­ne-κ4 N)bis(thio­cyanato-κN)chrom­ium(III)] dichromate monohydrate from synchrotron X-ray diffraction data
Source: Acta Crystallogr E Crystallogr Commun. 2017 Jan 1;73(Pt 1):72–5. doi: 10.1107/S2056989016020120 (PMC5209776; doi:10.1107/S2056989016020120)
Supplement: Supplementary file 2 [file e-73-00072-Isup2.hkl]

data_I                                                                          
_shelx_title ' S122 in C2/c (block orange)'                                     
_shelx_refln_list_code          4                                               
_shelx_F_calc_maximum      371.90                                               
_exptl_crystal_F_000      2008.00                                               
_reflns_d_resolution_high  0.7072                                               
                                                                                
loop_                                                                           
 _space_group_symop_operation_xyz                                               
 'x, y, z'                                                                      
 '-x, y, -z+1/2'                                                                
 'x+1/2, y+1/2, z'                                                              
 '-x+1/2, y+1/2, -z+1/2'                                                        
 '-x, -y, -z'                                                                   
 'x, -y, z-1/2'                                                                 
 '-x+1/2, -y+1/2, -z'                                                           
 'x+1/2, -y+1/2, z-1/2'                                                         
                                                                                
_cell_length_a    16.0440                                                       
_cell_length_b    16.2210                                                       
_cell_length_c    15.0410                                                       
_cell_angle_alpha  90.000                                                       
_cell_angle_beta   93.335                                                       
_cell_angle_gamma  90.000                                                       
                                                                                
_shelx_F_squared_multiplier     1.000                                           
                                                                                
loop_                                                                           
 _refln_index_h                                                                 
 _refln_index_k                                                                 
 _refln_index_l                                                                 
 _refln_F_squared_calc                                                          
 _refln_F_squared_meas                                                          
 _refln_F_squared_sigma                                                         
 _refln_observed_status                                                         
   2   0   0       9810.65       9855.44       250.97 o                         
   4   0   0      38523.80      42087.31       723.48 o                         
   6   0   0       7036.81       4656.29       147.57 o                         
   8   0   0      22115.33      18036.20       347.37 o                         
  10   0   0        401.95        373.03        24.92 o                         
  12   0   0       1562.79       1450.96        46.07 o                         
  14   0   0       5330.34       5705.55       120.63 o                         
  16   0   0         29.10          6.66        39.27 o                         
  18   0   0       1737.39       1699.10        79.42 o                         
  20   0   0        325.14        360.90        65.94 o                         
  22   0   0        148.17        140.61        67.33 o                         
   1   1   0       6446.19       4247.06        71.14 o                         
   3   1   0      19502.57      17099.13       358.55 o                         
   5   1   0       7708.85       5592.90       120.10 o                         
   9   1   0      15436.17      14882.33       207.65 o                         
  11   1   0       5367.71       5455.43        86.11 o                         
  13   1   0       1334.20       1512.29        40.25 o                         
  15   1   0         25.87         46.46        24.54 o                         
  17   1   0       2610.24       2744.64        55.11 o                         
  19   1   0       1224.96       1243.25        46.72 o                         
  21   1   0          0.19        -22.78        44.99 o                         
   2   2   0      10212.94       7613.31      1617.39 o                         
   4   2   0         25.83         55.75         6.81 o                         
   6   2   0         67.05        100.10        10.34 o                         
   8   2   0       2875.12       2468.97        49.21 o                         
  10   2   0       1663.24       1756.14        67.92 o                         
  12   2   0         69.29        140.16        30.51 o                         
  14   2   0       2250.57       2142.57        43.67 o                         
  16   2   0        105.90        161.88        27.52 o                         
  18   2   0         25.33         17.49        33.84 o                         
  20   2   0        237.19        287.20        46.03 o                         
  22   2   0        145.49        226.57        47.57 o                         
   1   3   0       3939.70       2935.88        45.19 o                         
   3   3   0       1815.00       1531.46        29.82 o                         
   5   3   0       2370.97       2180.51        38.15 o                         
   7   3   0       4851.18       4674.95        78.65 o                         
   9   3   0       4468.66       4600.08        86.44 o                         
  11   3   0          7.38          3.79        18.69 o                         
  13   3   0         71.26         98.79        25.60 o                         
  15   3   0        112.99        177.26        28.81 o                         
  17   3   0        516.78        525.20        36.32 o                         
  19   3   0          1.49          1.58        42.39 o                         
  21   3   0         11.06         -1.95        44.19 o                         
   0   4   0         31.12         43.52         6.73 o                         
   2   4   0      26952.79      26646.25       330.27 o                         
   4   4   0       3584.55       3670.60        61.82 o                         
   6   4   0       6064.54       5370.73        87.85 o                         
   8   4   0      21361.93      22614.47       313.57 o                         
  10   4   0       4481.25       4328.14        76.07 o                         
  12   4   0       4109.67       4161.26        95.91 o                         
  14   4   0        718.10        571.65        30.58 o                         
  16   4   0         30.22         19.11        29.87 o                         
  18   4   0        327.69        383.94        40.26 o                         
  20   4   0         11.99          5.74        45.56 o                         
  22   4   0         12.08        -44.75        46.80 o                         
   1   5   0       5354.38       3815.05        70.75 o                         
   3   5   0       3936.96       2401.87        67.83 o                         
   5   5   0      23472.63      23427.40       336.70 o                         
   7   5   0       3686.44       4527.53        96.13 o                         
   9   5   0      23286.83      24394.69       362.97 o                         
  11   5   0        755.56        875.76        35.46 o                         
  13   5   0       2056.60       2397.10        47.14 o                         
  15   5   0       1887.52       1810.70        45.10 o                         
  17   5   0          3.98         35.52        33.04 o                         
  19   5   0        454.27        497.76        44.02 o                         
  21   5   0         47.17         33.96        46.81 o                         
   0   6   0      45775.27      39841.92       669.78 o                         
   4   6   0       1726.54       1549.43        29.91 o                         
   6   6   0      13313.45      12051.06       211.50 o                         
   8   6   0      13937.17      13905.63       200.90 o                         
  10   6   0      12724.46      13545.28       186.05 o                         
  12   6   0       1012.55        903.24        26.82 o                         
  14   6   0       3367.60       3672.76        69.23 o                         
  16   6   0         13.44         22.18        30.35 o                         
  18   6   0        363.79        302.13        42.77 o                         
  20   6   0        274.34        279.83        45.48 o                         
   1   7   0       4643.99       3662.95        56.85 o                         
   3   7   0       2529.63       2137.53        41.85 o                         
   5   7   0      10890.88      10073.80       141.47 o                         
   7   7   0       2753.80       3232.40        55.22 o                         
   9   7   0      45653.41      50699.81       665.43 o                         
  11   7   0        340.84        257.30        21.62 o                         
  13   7   0         11.27          2.61        24.41 o                         
  15   7   0        155.24        149.92        43.53 o                         
  17   7   0       1872.05       1876.27        54.25 o                         
  19   7   0        307.23        308.26        43.65 o                         
  21   7   0         58.05         11.42        38.37 o                         
   0   8   0         30.64        206.61        14.33 o                         
   2   8   0      23069.74      22869.99       293.03 o                         
   4   8   0        849.16       1154.11        32.85 o                         
   6   8   0        540.83        555.42        21.20 o                         
   8   8   0       7587.10       7430.44       110.66 o                         
  10   8   0       1599.29       1680.78        53.45 o                         
  12   8   0        116.85         90.84        22.66 o                         
  14   8   0       3675.19       3625.33        70.97 o                         
  16   8   0        687.26        557.62        39.51 o                         
  18   8   0        267.37        410.70        41.66 o                         
  20   8   0        169.30        203.40        47.97 o                         
   1   9   0        201.71        217.17        10.17 o                         
   3   9   0         57.13        123.86        11.43 o                         
   5   9   0       2240.65       2396.68        51.73 o                         
   7   9   0        191.89        224.08        20.52 o                         
   9   9   0       1531.93       1482.34        37.44 o                         
  11   9   0        254.11        303.97        25.85 o                         
  13   9   0         58.59         94.75        28.50 o                         
  15   9   0         19.96        -12.70        31.08 o                         
  17   9   0         29.68         70.37        47.88 o                         
  19   9   0          0.73          0.49        60.48 o                         
   0  10   0       5069.35       4927.19       146.51 o                         
   2  10   0        518.71        528.62        17.72 o                         
   4  10   0        188.22        184.57        16.10 o                         
   6  10   0         71.95         93.47        19.78 o                         
   8  10   0       8130.41       8051.17       166.89 o                         
  10  10   0        872.25        845.36        28.80 o                         
  12  10   0        585.73        659.74        36.67 o                         
  14  10   0        669.44        626.43        48.25 o                         
  16  10   0         98.38        124.36        38.84 o                         
  18  10   0        139.97         55.52        51.68 o                         
  20  10   0          8.37        -45.09        60.28 o                         
   1  11   0       8893.78       8181.67       179.08 o                         
   3  11   0       8241.74       8585.14       128.68 o                         
   5  11   0       4489.11       4419.55        86.58 o                         
   7  11   0       6036.12       5913.16        98.12 o                         
   9  11   0        182.91        141.06        27.26 o                         
  11  11   0         15.71         28.07        28.75 o                         
  13  11   0         12.37         -4.81        32.98 o                         
  15  11   0         54.00         56.98        44.35 o                         
  17  11   0        717.37        688.43        58.55 o                         
  19  11   0         22.20         42.46        54.29 o                         
   0  12   0      20171.69      20010.37       415.70 o                         
   2  12   0       2174.43       2227.46        40.95 o                         
   4  12   0        176.71        193.56        23.89 o                         
   6  12   0       6535.76       6525.17       113.34 o                         
   8  12   0         30.45         21.72        22.80 o                         
  10  12   0       1929.92       1849.85        47.65 o                         
  12  12   0        195.12        192.59        32.38 o                         
  14  12   0       3156.65       3356.99        83.27 o                         
  16  12   0         11.14         15.36        45.76 o                         
  18  12   0         71.02         80.23        54.17 o                         
   1  13   0        392.70        408.71        27.89 o                         
   3  13   0       4240.13       5283.37        90.66 o                         
   5  13   0       6044.27       6102.44       287.45 o                         
   7  13   0        534.72        523.69        24.81 o                         
   9  13   0       5897.72       5870.06       109.59 o                         
  11  13   0        260.56        212.78        45.07 o                         
  13  13   0         54.12         67.03        52.66 o                         
  15  13   0        325.67        389.83        47.34 o                         
  17  13   0        462.07        498.44        57.84 o                         
   0  14   0       8393.54       8537.27       247.14 o                         
   2  14   0         38.16         32.99        21.97 o                         
   4  14   0       4025.91       4138.10        74.82 o                         
   6  14   0       2294.66       2462.23        53.00 o                         
   8  14   0       3555.34       3467.34        78.80 o                         
  10  14   0        238.43        235.70        33.05 o                         
  12  14   0        571.28        568.00        64.49 o                         
  14  14   0        857.93        810.50        65.23 o                         
  16  14   0         17.74         89.20        52.86 o                         
   1  15   0        225.34        216.74        20.69 o                         
   3  15   0        443.44        440.25        29.12 o                         
   5  15   0       1347.84       1559.55        42.77 o                         
   7  15   0        418.44        374.07        27.15 o                         
   9  15   0         16.67         29.54        29.59 o                         
  11  15   0        892.05        755.34        57.76 o                         
  13  15   0        211.06        263.82        50.07 o                         
  15  15   0          4.75        -18.34        51.06 o                         
  17  15   0         21.28         88.53        63.15 o                         
   0  16   0       7796.28       8932.13       356.14 o                         
   2  16   0        101.18        113.25        26.72 o                         
   4  16   0         13.67         61.09        28.86 o                         
   6  16   0        239.94        183.77        27.05 o                         
   8  16   0        901.30        797.46        91.62 o                         
  10  16   0         40.59         71.27        40.48 o                         
  12  16   0        568.80        429.54        51.21 o                         
  14  16   0         57.86         62.30        50.98 o                         
  16  16   0          7.45        -12.49        68.09 o                         
   1  17   0        845.30        821.07        40.19 o                         
   3  17   0        101.57        186.36        33.35 o                         
   5  17   0       1746.86       1761.18        56.05 o                         
   7  17   0         27.18         67.06        35.63 o                         
   9  17   0          0.96         23.82        39.29 o                         
  11  17   0          3.22         13.60        66.56 o                         
  13  17   0         31.95         46.46        57.66 o                         
  15  17   0        134.53         91.23        46.37 o                         
   0  18   0       3667.55       4025.57       159.97 o                         
   2  18   0        556.64        643.26        47.63 o                         
   4  18   0         61.02        129.72        34.01 o                         
   6  18   0        853.83        980.58        47.10 o                         
   8  18   0       1453.84       1382.21        56.48 o                         
  10  18   0         73.59         69.57        51.02 o                         
  12  18   0        155.94        158.25        53.56 o                         
  14  18   0        496.95        415.28        60.30 o                         
   1  19   0        254.30        243.46        36.25 o                         
   3  19   0        634.16        780.67        52.90 o                         
   5  19   0       1228.74       1265.14        63.61 o                         
   7  19   0         18.01        -47.25        51.56 o                         
   9  19   0        441.34        450.51        58.35 o                         
  11  19   0        343.19        289.14        67.69 o                         
   0  20   0       1324.10       1130.62       112.55 o                         
   2  20   0        157.32        193.17        58.10 o                         
   4  20   0        461.73        464.77       105.76 o                         
   6  20   0         68.61         42.61        56.13 o                         
   8  20   0        323.93        223.99        63.93 o                         
  10  20   0          2.68         -8.09        63.05 o                         
   1  21   0        151.53        109.56        57.56 o                         
   3  21   0        309.29        368.33        64.85 o                         
   5  21   0        466.94        406.19        65.87 o                         
   7  21   0         20.94         53.83        76.51 o                         
   9  21   0        748.42        558.67        63.06 o                         
   0  22   0        159.09        274.35        89.88 o                         
   2  22   0         82.20         17.93        84.33 o                         
   4  22   0         28.71         -1.06        59.03 o                         
   6  22   0          6.10        -25.96        71.17 o                         
 -21   1   1         58.77         31.78        47.57 o                         
 -19   1   1        401.45        508.34        48.06 o                         
 -17   1   1        261.59        276.40        33.18 o                         
 -15   1   1        162.11        137.70        25.56 o                         
 -13   1   1        518.17        453.68        24.05 o                         
 -11   1   1       3718.68       3277.05        67.33 o                         
  -9   1   1       1784.75       1862.48        39.56 o                         
  -7   1   1      11696.71      11553.57       188.19 o                         
  -5   1   1      73157.40      80650.10      1029.12 o                         
  -3   1   1        764.69        485.98        11.34 o                         
  -1   1   1       4633.68       3684.77        61.32 o                         
   1   1   1        698.16        462.03        12.27 o                         
   3   1   1      10538.42       9640.66       210.85 o                         
   5   1   1       8608.30       7480.93       130.32 o                         
   7   1   1       8094.83       6887.05       119.72 o                         
   9   1   1       3086.98       3017.43        56.34 o                         
  11   1   1       2960.09       2977.91        56.95 o                         
  13   1   1       5316.35       5857.87        90.97 o                         
  15   1   1        373.60        482.16        29.47 o                         
  17   1   1        450.18        455.30        31.50 o                         
  19   1   1         45.22         42.65        44.00 o                         
  21   1   1        370.11        461.55        46.74 o                         
 -22   2   1         15.34         58.17        55.56 o                         
 -20   2   1        655.99        688.32        51.88 o                         
 -18   2   1         51.70         93.83        36.79 o                         
 -16   2   1       2879.58       2944.24        67.60 o                         
 -14   2   1       1651.25       1651.77        38.90 o                         
 -12   2   1        205.86        205.27        21.57 o                         
 -10   2   1      24023.37      24305.37       363.08 o                         
  -8   2   1       3357.46       3116.65        54.58 o                         
  -6   2   1       9100.51       7771.82       121.82 o                         
  -4   2   1      12720.10       9849.00       169.86 o                         
   0   2   1      58496.32      55863.42      1573.01 o                         
   2   2   1      30342.68      31398.61       406.24 o                         
   4   2   1       1869.81        809.19        41.57 o                         
   6   2   1       5095.27       4219.07       161.85 o                         
   8   2   1        117.79        177.77        15.38 o                         
  10   2   1         56.58         91.25        20.06 o                         
  12   2   1       5788.42       5849.36        96.89 o                         
  14   2   1       3966.07       4233.27        73.47 o                         
  16   2   1         16.53         17.58        30.24 o                         
  18   2   1       1135.59       1247.76        42.33 o                         
  20   2   1         44.38         -4.73        43.61 o                         
  22   2   1          0.06          2.04        50.03 o                         
 -21   3   1        244.58        295.91        63.30 o                         
 -19   3   1        873.38        871.09        43.06 o                         
 -17   3   1         23.25         -7.18        35.04 o                         
 -15   3   1         87.20        107.33        25.04 o                         
 -13   3   1        118.48         63.76        22.81 o                         
 -11   3   1      11184.20      11391.46       160.99 o                         
  -9   3   1         69.80        157.00        14.60 o                         
  -7   3   1      21793.30      21071.04       367.06 o                         
  -5   3   1      79809.64      82686.82      1064.59 o                         
  -3   3   1      71478.06      77679.82       980.36 o                         
  -1   3   1      15447.50      13418.70       195.66 o                         
   1   3   1      17553.08      16791.59       291.53 o                         
   5   3   1       3338.37       2053.11        39.44 o                         
   7   3   1      13573.37      11853.48       190.04 o                         
   9   3   1      12528.06      11345.70       172.07 o                         
  11   3   1       1058.35       1047.19        38.19 o                         
  13   3   1       2957.36       2722.53        53.99 o                         
  15   3   1         47.33         -0.05        30.35 o                         
  17   3   1        378.55        394.71        37.70 o                         
  19   3   1         80.59         43.10        39.91 o                         
  21   3   1       1280.53       1275.01        54.72 o                         
 -22   4   1         26.02         71.02        58.01 o                         
 -20   4   1        548.13        506.13       105.25 o                         
 -18   4   1          0.78         24.73        34.19 o                         
 -16   4   1        968.29        997.66        41.17 o                         
 -14   4   1       3845.43       3873.37        76.56 o                         
 -12   4   1        252.76        272.91        22.58 o                         
 -10   4   1      10834.66      11136.67       156.04 o                         
  -8   4   1       1365.60       1664.30        36.27 o                         
  -6   4   1      13944.66      14348.15       194.42 o                         
  -4   4   1       4103.81       5220.16        78.61 o                         
  -2   4   1      11181.70       7635.73       121.07 o                         
   0   4   1       5524.78       4886.67        63.83 o                         
   2   4   1        360.75        291.86         9.03 o                         
   4   4   1      40696.55      40522.61       573.59 o                         
   6   4   1        639.34        456.30        17.12 o                         
   8   4   1        429.07        428.59        16.25 o                         
  10   4   1        919.87        829.10        28.63 o                         
  12   4   1      11773.93      12381.39       182.05 o                         
  14   4   1        814.12        835.74        34.69 o                         
  16   4   1        172.44        171.52        34.30 o                         
  18   4   1        426.79        446.52        42.27 o                         
  20   4   1         56.39         62.96        45.70 o                         
  22   4   1         21.92         58.35        46.40 o                         
 -21   5   1         42.44         -2.23        51.54 o                         
 -19   5   1        933.50       1141.73        47.89 o                         
 -17   5   1          3.48         -3.34        32.35 o                         
 -15   5   1       1740.01       1570.55        42.36 o                         
 -13   5   1        123.62        117.24        26.41 o                         
 -11   5   1      12147.39      12208.20       197.36 o                         
  -9   5   1       3034.86       3224.91        63.77 o                         
  -7   5   1      19027.54      20423.85       288.78 o                         
  -5   5   1        191.36        217.08        12.51 o                         
  -3   5   1        376.96        291.94        11.30 o                         
  -1   5   1       2929.80       1943.35        31.26 o                         
   1   5   1      11509.15      11470.87       256.01 o                         
   3   5   1      14257.16      15066.10       252.01 o                         
   5   5   1       9235.91       8928.47       208.05 o                         
   7   5   1      23240.46      24251.06       339.18 o                         
   9   5   1       6146.22       6192.50       108.56 o                         
  11   5   1          2.10         31.93        17.23 o                         
  13   5   1       1282.23       1438.90        36.62 o                         
  15   5   1        138.93        102.43        28.75 o                         
  17   5   1        585.44        672.59        55.79 o                         
  19   5   1         12.68         36.58        40.35 o                         
  21   5   1        197.28        214.21        57.69 o                         
 -20   6   1          0.38         -9.70        44.72 o                         
 -18   6   1        276.83        234.29        39.11 o                         
 -16   6   1        139.87        156.70        35.64 o                         
 -14   6   1        900.46        825.37        33.12 o                         
 -12   6   1         13.78         18.67        22.01 o                         
 -10   6   1        373.75        425.75        22.06 o                         
  -8   6   1       2892.50       2899.43        51.66 o                         
  -6   6   1        651.31        795.12        22.09 o                         
  -4   6   1      10279.19      10200.84       141.27 o                         
  -2   6   1        413.13        250.90        14.75 o                         
   0   6   1       7125.99       6423.19        85.28 o                         
   2   6   1       3851.65       2835.62        51.27 o                         
   4   6   1      13387.76      14639.96       250.06 o                         
   6   6   1       2072.18       2166.63        50.42 o                         
   8   6   1       1294.18       1529.63        39.53 o                         
  10   6   1         89.19         98.38        17.77 o                         
  12   6   1       1755.97       1703.32        40.59 o                         
  14   6   1        166.05        168.43        28.37 o                         
  16   6   1        346.73        379.21        31.37 o                         
  18   6   1         22.59         60.94        39.05 o                         
  20   6   1          7.19        -19.09        46.44 o                         
 -21   7   1         35.11         20.01        45.90 o                         
 -19   7   1        193.02        329.53        42.51 o                         
 -17   7   1        174.47        127.47        64.52 o                         
 -15   7   1        189.46        232.56        37.82 o                         
 -13   7   1        788.62        790.85        31.52 o                         
 -11   7   1         33.54         63.52        20.56 o                         
  -9   7   1       4013.07       4137.08        69.11 o                         
  -7   7   1        489.36        590.57        19.20 o                         
  -5   7   1      11614.88      11291.13       171.31 o                         
  -3   7   1       1522.49       1931.06        37.60 o                         
  -1   7   1        760.87        732.00        16.15 o                         
   1   7   1       5989.40       5061.34        71.24 o                         
   3   7   1        986.53       1159.04        35.34 o                         
   5   7   1        740.52        728.89        36.01 o                         
   7   7   1       7867.49       8602.69       131.07 o                         
   9   7   1       2792.61       2696.00        57.45 o                         
  11   7   1         46.28         64.54        23.60 o                         
  13   7   1        541.84        594.98        30.94 o                         
  15   7   1        150.55        185.08        30.24 o                         
  17   7   1        219.77        223.01        44.20 o                         
  19   7   1         72.10         23.50        46.02 o                         
  21   7   1         48.21         29.47        45.62 o                         
 -20   8   1          9.43         16.57        53.53 o                         
 -18   8   1         46.15         34.87        59.02 o                         
 -16   8   1        246.09        350.92        54.18 o                         
 -14   8   1        950.96        945.88        62.14 o                         
 -12   8   1        401.48        448.43        25.79 o                         
 -10   8   1       3890.11       3794.23        64.60 o                         
  -8   8   1        302.72        278.25        16.96 o                         
  -6   8   1       2532.23       2161.02        52.17 o                         
  -4   8   1       6591.52       6164.35        92.82 o                         
  -2   8   1      10836.37       9906.99       189.80 o                         
   0   8   1       8006.05       7264.82       111.56 o                         
   2   8   1        129.82        141.94        11.29 o                         
   4   8   1      22193.70      20288.91       392.56 o                         
   6   8   1       2567.04       2435.58        45.51 o                         
   8   8   1          6.70         25.89        19.46 o                         
  10   8   1       1356.11       1227.96        36.73 o                         
  12   8   1       6515.00       6593.66       118.66 o                         
  14   8   1        524.10        581.55        43.01 o                         
  16   8   1         34.82         41.57        39.30 o                         
  18   8   1        521.34        527.30        48.36 o                         
  20   8   1        101.03         36.31        46.79 o                         
 -19   9   1       1297.87       1106.26        59.44 o                         
 -17   9   1         15.24         11.97        38.17 o                         
 -15   9   1        773.79        892.19        45.53 o                         
 -13   9   1        280.14        270.63        56.47 o                         
 -11   9   1       4760.96       4805.13        79.69 o                         
  -9   9   1       4169.47       4282.20        72.20 o                         
  -7   9   1      14086.43      14419.16       194.18 o                         
  -5   9   1       9426.08       9107.61       139.15 o                         
  -3   9   1         21.23         -5.07        13.50 o                         
  -1   9   1       7728.29       6999.60       104.49 o                         
   1   9   1         25.65         41.26         8.18 o                         
   3   9   1      12211.10      10894.69       191.48 o                         
   5   9   1       3443.02       3851.45        66.90 o                         
   7   9   1       1129.43       1056.56        29.19 o                         
   9   9   1       1682.22       1604.57        47.94 o                         
  11   9   1        842.16        813.49        29.42 o                         
  13   9   1          1.96         -6.78        27.45 o                         
  15   9   1        136.31         60.81        34.29 o                         
  17   9   1       1162.53       1190.41        48.61 o                         
  19   9   1          1.69          8.63        60.22 o                         
 -20  10   1          0.84        -27.65        60.48 o                         
 -18  10   1          6.89         16.61        51.64 o                         
 -16  10   1       2342.98       2476.11        62.52 o                         
 -14  10   1       4192.97       4264.89       126.61 o                         
 -12  10   1         57.90         57.85        31.56 o                         
 -10  10   1        235.86        169.93        25.66 o                         
  -8  10   1        134.80        176.46        20.56 o                         
  -6  10   1       6684.81       7188.83       133.83 o                         
  -4  10   1        126.86        125.54        18.10 o                         
  -2  10   1      14383.82      13592.46       189.37 o                         
   0  10   1      11032.01      11051.42       154.63 o                         
   2  10   1        164.48        246.28        13.22 o                         
   4  10   1      20688.08      21100.40       379.39 o                         
   6  10   1       1459.29       1617.11        32.82 o                         
   8  10   1          4.13         31.73        18.76 o                         
  10  10   1        818.19        781.84        28.30 o                         
  12  10   1       9998.20      10751.55       164.04 o                         
  14  10   1        292.73        198.89        31.95 o                         
  16  10   1       1278.88       1233.90        46.92 o                         
  18  10   1        862.94        898.57       112.83 o                         
  20  10   1        129.22         62.07        44.88 o                         
 -19  11   1        598.14        612.89        55.70 o                         
 -17  11   1          0.55         19.67        48.12 o                         
 -15  11   1         46.48         49.72        38.79 o                         
 -13  11   1          1.22         -9.08        41.09 o                         
 -11  11   1       3717.39       3636.50        69.98 o                         
  -9  11   1         10.23         22.94        24.04 o                         
  -7  11   1        695.46        722.39        26.23 o                         
  -5  11   1      14890.91      16630.34       248.08 o                         
  -3  11   1       1576.12       1815.90        36.21 o                         
  -1  11   1        931.51        759.77        28.63 o                         
   1  11   1        838.61       1102.63        24.75 o                         
   3  11   1       5175.02       4928.27       119.29 o                         
   5  11   1        869.20        943.45        23.96 o                         
   7  11   1       3558.72       3460.55        62.65 o                         
   9  11   1       1368.39       1455.46        36.27 o                         
  11  11   1        177.34        149.68        27.61 o                         
  13  11   1       2610.10       2777.49        67.09 o                         
  15  11   1         44.00         25.19        43.55 o                         
  17  11   1        713.26        766.66        60.18 o                         
  19  11   1          3.53        -12.59        57.10 o                         
 -18  12   1          6.35         47.68        50.33 o                         
 -16  12   1        483.60        422.04        51.71 o                         
 -14  12   1        222.69        216.51        41.76 o                         
 -12  12   1          0.77         13.59        33.85 o                         
 -10  12   1       1145.65       1253.87        51.50 o                         
  -8  12   1         48.37         48.04        24.66 o                         
  -6  12   1        788.47        813.43        29.61 o                         
  -4  12   1       1070.42       1040.10        30.64 o                         
  -2  12   1       6001.18       6232.75       126.15 o                         
   0  12   1        314.48        284.69        21.40 o                         
   2  12   1        500.19        792.54        33.34 o                         
   4  12   1       2077.66       2257.80        43.91 o                         
   6  12   1          1.56          2.89        24.17 o                         
   8  12   1        404.83        448.73        28.23 o                         
  10  12   1          3.59         -8.18        28.59 o                         
  12  12   1        276.22        241.28        35.54 o                         
  14  12   1       1012.02        945.98        63.85 o                         
  16  12   1        236.60        159.13        61.45 o                         
  18  12   1         38.01         61.96        61.40 o                         
 -17  13   1         78.43          9.06        51.73 o                         
 -15  13   1        267.27        247.18        55.58 o                         
 -13  13   1        260.76        259.33        38.51 o                         
 -11  13   1        198.97        204.42        34.27 o                         
  -9  13   1        729.72        619.82        31.76 o                         
  -7  13   1        212.27        171.05        27.03 o                         
  -5  13   1       1473.61       1440.58        50.61 o                         
  -3  13   1        936.93        913.67        26.23 o                         
  -1  13   1        160.76        130.93        16.38 o                         
   1  13   1       1565.35       1750.52        47.82 o                         
   3  13   1       8410.61       8778.02       123.61 o                         
   5  13   1        365.20        358.29        27.52 o                         
   7  13   1        558.57        492.87        44.04 o                         
   9  13   1          4.78         29.41        40.14 o                         
  11  13   1         21.84         15.41        39.62 o                         
  13  13   1        283.38        240.40        37.18 o                         
  15  13   1          0.19          7.83        53.40 o                         
  17  13   1         38.82         26.15        49.96 o                         
 -16  14   1         34.69         81.04        70.82 o                         
 -14  14   1         11.20          5.06        43.00 o                         
 -12  14   1         32.92         39.40        38.77 o                         
 -10  14   1       2479.84       2215.86        57.21 o                         
  -8  14   1        560.71        519.87        29.12 o                         
  -6  14   1          7.26         49.96        22.81 o                         
  -4  14   1        922.52       1071.35        34.15 o                         
  -2  14   1       3089.71       3128.47        61.43 o                         
   0  14   1       1131.01       1123.06        48.30 o                         
   2  14   1       1233.72       1031.92        28.69 o                         
   4  14   1      11212.05      11739.36       188.11 o                         
   6  14   1        344.54        312.00        27.79 o                         
   8  14   1       1674.77       1797.66        46.73 o                         
  10  14   1          3.49         11.00        39.65 o                         
  12  14   1       1249.17       1100.90        43.57 o                         
  14  14   1         86.91        110.39        44.63 o                         
  16  14   1        108.76        143.24        56.46 o                         
 -17  15   1          4.45         44.10        52.80 o                         
 -15  15   1          2.51         -6.26        62.72 o                         
 -13  15   1        451.28        504.23        49.02 o                         
 -11  15   1        744.34        751.28        55.77 o                         
  -9  15   1         21.45         25.82        35.45 o                         
  -7  15   1       3211.72       3247.27        61.77 o                         
  -5  15   1       6014.50       6373.98       122.24 o                         
  -3  15   1       1224.23       1424.33        43.68 o                         
  -1  15   1        548.22        604.63        23.08 o                         
   1  15   1       1450.08       1479.52        47.83 o                         
   3  15   1       6373.22       6464.22       129.03 o                         
   5  15   1        402.73        353.16        27.73 o                         
   7  15   1       2210.52       2247.31        76.29 o                         
   9  15   1       4344.68       4097.78        89.06 o                         
  11  15   1         20.06         47.90        41.21 o                         
  13  15   1        217.09        226.76        63.80 o                         
  15  15   1         24.54         -2.65        67.16 o                         
  17  15   1        248.73        256.84        56.41 o                         
 -16  16   1        730.26        683.69        70.53 o                         
 -14  16   1        357.60        404.90        53.67 o                         
 -12  16   1          2.60         -6.82        59.86 o                         
 -10  16   1       2468.56       2471.42       102.88 o                         
  -8  16   1          6.50          5.86        39.23 o                         
  -6  16   1          0.58         29.59        32.79 o                         
  -4  16   1        518.69        396.80        34.74 o                         
  -2  16   1       4111.40       4178.29        77.64 o                         
   0  16   1        226.85        252.30        25.33 o                         
   2  16   1        999.30       1074.94        37.12 o                         
   4  16   1       2287.23       2565.38        84.43 o                         
   6  16   1          8.30         81.00        37.33 o                         
   8  16   1         52.61         51.09        40.06 o                         
  10  16   1         21.53          6.77        40.65 o                         
  12  16   1       1025.69       1016.88        55.97 o                         
  14  16   1        187.41        181.95        62.59 o                         
  16  16   1        100.70         61.62        55.93 o                         
 -15  17   1          0.13          4.33        49.26 o                         
 -13  17   1         34.15         27.03        55.89 o                         
 -11  17   1        390.50        292.65        51.33 o                         
  -9  17   1        363.09        225.73        53.67 o                         
  -7  17   1          1.70          6.79        38.57 o                         
  -5  17   1       6085.92       6521.76       123.85 o                         
  -3  17   1        269.03        245.42        29.46 o                         
  -1  17   1         17.82         13.38        30.68 o                         
   1  17   1        105.89         93.35        46.29 o                         
   3  17   1       3119.12       3048.85        74.01 o                         
   5  17   1         19.57          6.40        28.18 o                         
   7  17   1       2899.74       2772.20        70.51 o                         
   9  17   1       1259.16       1121.87        50.40 o                         
  11  17   1        182.74        152.89        50.44 o                         
  13  17   1        573.26        509.94        52.80 o                         
  15  17   1        131.13        162.42        56.92 o                         
 -14  18   1        373.80        276.52        52.04 o                         
 -12  18   1         89.25         98.45        60.23 o                         
 -10  18   1        830.96        816.51        53.23 o                         
  -8  18   1        136.59        160.16        50.24 o                         
  -6  18   1          3.01         42.73        37.79 o                         
  -4  18   1         75.03        149.49        41.86 o                         
  -2  18   1       1857.73       1967.51        63.13 o                         
   0  18   1        613.43        589.86        36.67 o                         
   2  18   1        961.36        931.82        42.79 o                         
   4  18   1       1406.50       1313.99        55.18 o                         
   6  18   1        211.53        233.68        39.97 o                         
   8  18   1        158.46        125.92        56.65 o                         
  10  18   1         81.24         98.81        58.55 o                         
  12  18   1        369.10        297.80        62.18 o                         
 -11  19   1          1.38         38.95        65.69 o                         
  -9  19   1         99.73         56.95        57.14 o                         
  -7  19   1        678.88        626.38        63.86 o                         
  -5  19   1         57.68         47.00        55.41 o                         
  -3  19   1          6.83        -28.52        46.16 o                         
  -1  19   1         54.52         69.26        39.75 o                         
   1  19   1         42.33         52.74        43.35 o                         
   3  19   1          1.19        -41.72        50.77 o                         
   5  19   1        804.78        893.90        74.40 o                         
   7  19   1         28.40         21.60        46.54 o                         
   9  19   1          9.36          9.12        53.40 o                         
  11  19   1        641.76        348.97        58.86 o                         
 -10  20   1        316.24        343.52        59.72 o                         
  -8  20   1        142.51         74.87        58.88 o                         
  -6  20   1        493.97        468.87        59.01 o                         
  -4  20   1        164.98        229.66        48.83 o                         
  -2  20   1       1587.98       1496.97        72.00 o                         
   0  20   1        352.36        323.42        66.06 o                         
   2  20   1         51.32        101.68        78.19 o                         
   4  20   1         51.01        100.50        52.87 o                         
   6  20   1          0.86          2.52        69.44 o                         
   8  20   1         69.45         90.83        56.29 o                         
  10  20   1         64.05        123.05        70.75 o                         
  -9  21   1         50.09         86.10        61.48 o                         
  -7  21   1          0.48         20.84        69.79 o                         
  -5  21   1        695.53        706.94        68.03 o                         
  -3  21   1         34.81         48.77        53.34 o                         
  -1  21   1        279.51        319.64        55.80 o                         
   1  21   1        583.18        500.49        75.42 o                         
   3  21   1       1015.21       1029.50        80.78 o                         
   5  21   1        141.05        208.42        87.14 o                         
   7  21   1        213.35        292.66        62.55 o                         
  -6  22   1         86.59         83.60        89.76 o                         
  -4  22   1          4.95         -6.98        68.78 o                         
  -2  22   1        534.78        421.75        78.98 o                         
   0  22   1        255.26        192.89        72.05 o                         
   2  22   1        507.18        312.55        90.90 o                         
   4  22   1        371.27        428.29       101.73 o                         
   6  22   1         28.72        115.10        89.05 o                         
 -22   0   2          1.31         -9.47        77.13 o                         
 -20   0   2          7.30         26.65        67.31 o                         
 -18   0   2       1180.35       1322.79        59.70 o                         
 -16   0   2        130.17         87.67        38.57 o                         
 -14   0   2        478.12        553.68        41.05 o                         
 -12   0   2       5135.97       5162.13       130.30 o                         
 -10   0   2      10999.50      10416.68       211.67 o                         
  -8   0   2       3433.62       2658.80        81.77 o                         
  -4   0   2       5516.36       5152.63       124.72 o                         
   0   0   2      10003.25       8800.35       159.17 o                         
   4   0   2      36288.29      39606.82       804.99 o                         
   6   0   2      23806.37      21057.99       461.32 o                         
   8   0   2      11983.40      11673.22       234.20 o                         
  10   0   2      11067.70      11623.85       231.70 o                         
  12   0   2      10680.97      11741.68       225.69 o                         
  14   0   2          3.99         27.35        30.50 o                         
  16   0   2       8423.88       8833.59       179.60 o                         
  18   0   2        206.82        254.95        48.40 o                         
  20   0   2        195.11        284.05        59.26 o                         
  22   0   2        511.91        470.77        70.16 o                         
 -21   1   2        985.69       1004.27        51.46 o                         
 -19   1   2        767.42        741.23        44.85 o                         
 -17   1   2          6.79         41.48        29.62 o                         
 -15   1   2       2120.76       2124.22        48.28 o                         
 -13   1   2       5299.69       5250.36        92.97 o                         
 -11   1   2        378.73        493.47        24.94 o                         
  -9   1   2       1029.60        979.39        28.91 o                         
  -7   1   2      61619.85      61954.12       810.31 o                         
  -5   1   2       6154.63       6591.49       101.71 o                         
  -3   1   2      15420.29      15790.37       263.43 o                         
  -1   1   2      48241.24      48641.61       942.05 o                         
   1   1   2      10077.24       7623.37       107.34 o                         
   3   1   2      35261.55      32341.12       992.36 o                         
   5   1   2       2443.87       2115.24        38.17 o                         
   7   1   2       5365.80       3536.20        59.97 o                         
   9   1   2        198.89        248.85        14.76 o                         
  11   1   2       4927.22       4794.34        76.11 o                         
  13   1   2       4347.25       4633.00        74.57 o                         
  15   1   2        394.97        441.00        26.42 o                         
  17   1   2       1118.02       1020.25        38.36 o                         
  19   1   2        980.71        989.84        53.24 o                         
  21   1   2        557.13        609.79        48.85 o                         
 -22   2   2          2.14        -21.38        46.22 o                         
 -20   2   2          0.11         -0.16        44.35 o                         
 -18   2   2        157.37         94.72        48.10 o                         
 -16   2   2        301.01        428.21        36.83 o                         
 -14   2   2        591.37        477.44        33.61 o                         
 -12   2   2       3953.46       3504.19        75.24 o                         
 -10   2   2        384.37        432.33        17.99 o                         
  -8   2   2       2245.05       1974.17        38.10 o                         
  -6   2   2       1013.27        994.06        23.82 o                         
  -2   2   2       1983.08       1454.80        29.01 o                         
   0   2   2        975.39       1417.58        24.31 o                         
   2   2   2      46842.46      51878.66      1188.30 o                         
   4   2   2      19209.37      20695.16       373.57 o                         
   6   2   2       4683.83       4418.11        69.99 o                         
   8   2   2       2265.46       2038.32        41.18 o                         
  10   2   2       7033.78       6791.77       131.89 o                         
  12   2   2       1457.29       1515.57        37.02 o                         
  14   2   2          1.04          1.27        26.02 o                         
  16   2   2       2626.39       3086.03        68.63 o                         
  18   2   2         12.11         32.65        32.81 o                         
  20   2   2          4.72        -12.60        43.38 o                         
  22   2   2         85.61        121.60        48.74 o                         
 -21   3   2          1.82        -27.50        56.39 o                         
 -19   3   2         45.28         21.85        39.09 o                         
 -17   3   2         44.95         69.59        30.74 o                         
 -15   3   2       1234.70       1130.21        49.70 o                         
 -13   3   2        288.86        311.57        22.67 o                         
 -11   3   2        452.39        570.51        35.27 o                         
  -9   3   2       3277.03       3292.74        69.08 o                         
  -7   3   2        874.18        730.59        45.70 o                         
  -5   3   2      17995.30      17457.89       243.33 o                         
  -3   3   2       3840.48       3907.39        58.08 o                         
  -1   3   2       9208.64       8305.45       139.84 o                         
   1   3   2       2987.65       2512.86        58.63 o                         
   3   3   2       7831.48       6829.26       158.65 o                         
   5   3   2       2162.08       2289.27        43.22 o                         
   7   3   2       1578.91       1682.24        43.30 o                         
   9   3   2        409.70        386.69        20.54 o                         
  11   3   2         32.46         52.83        19.57 o                         
  13   3   2       1435.52       1466.28        34.04 o                         
  15   3   2        154.00        167.35        41.03 o                         
  17   3   2        294.43        277.57        32.11 o                         
  19   3   2        601.29        585.50        46.32 o                         
  21   3   2          4.90         87.97        48.22 o                         
 -22   4   2          8.29         14.37        47.01 o                         
 -20   4   2         12.37        -31.84        46.87 o                         
 -18   4   2        135.47        111.89        37.70 o                         
 -16   4   2        413.86        475.99        30.39 o                         
 -14   4   2        191.56        317.72        25.79 o                         
 -12   4   2        586.98        564.65        24.74 o                         
 -10   4   2      10903.36      10948.18       378.28 o                         
  -8   4   2       1978.40       1951.69        41.04 o                         
  -6   4   2      12840.50      13856.21       199.16 o                         
  -4   4   2       2242.01       2537.64        41.63 o                         
  -2   4   2       4830.56       3896.02        56.38 o                         
   0   4   2        229.56        171.26        11.80 o                         
   2   4   2       2519.03       1933.02        36.82 o                         
   4   4   2       1950.44       1890.35        36.71 o                         
   6   4   2       7731.86       7398.32       166.81 o                         
   8   4   2      11271.47      11426.89       173.33 o                         
  10   4   2        374.75        410.08        20.38 o                         
  12   4   2       1942.94       1978.89        43.57 o                         
  14   4   2        575.57        614.65        29.75 o                         
  16   4   2       1824.12       2114.58        52.63 o                         
  18   4   2        145.80        223.78        40.11 o                         
  20   4   2         31.29         29.67        43.63 o                         
  22   4   2          5.76         -5.05        46.37 o                         
 -21   5   2        530.52        572.94        54.73 o                         
 -19   5   2         29.38         60.80        44.91 o                         
 -17   5   2         72.12         58.24        31.96 o                         
 -15   5   2       1600.83       1456.80        47.22 o                         
 -13   5   2        492.10        520.14        25.80 o                         
 -11   5   2        302.75        336.76        25.72 o                         
  -9   5   2         23.56         53.82        24.05 o                         
  -7   5   2      30878.90      28412.50       393.81 o                         
  -5   5   2      19756.14      20876.13       312.06 o                         
  -3   5   2      17805.82      19327.82       245.93 o                         
  -1   5   2      16596.27      13955.89       423.91 o                         
   1   5   2      65671.45      68586.64      1642.63 o                         
   3   5   2       8362.33      10131.75       158.61 o                         
   5   5   2       5311.91       5844.18       163.02 o                         
   7   5   2      23349.45      21773.53       284.99 o                         
   9   5   2       3726.38       3970.80        76.59 o                         
  11   5   2       2932.27       2811.07        61.28 o                         
  13   5   2        272.62        270.36        23.44 o                         
  15   5   2        251.38        206.16        64.71 o                         
  17   5   2         75.54         63.21        39.16 o                         
  19   5   2        110.72        122.97        42.86 o                         
  21   5   2        661.21        642.45        52.45 o                         
 -20   6   2         40.18        122.92        47.26 o                         
 -18   6   2        222.71        261.28        39.04 o                         
 -16   6   2       1020.81        971.06        40.21 o                         
 -14   6   2        130.97         97.63        25.17 o                         
 -12   6   2      12684.80      13680.05       240.88 o                         
 -10   6   2       4596.31       5084.70        84.26 o                         
  -8   6   2        670.57        506.57        19.82 o                         
  -6   6   2      53023.44      56093.70       681.64 o                         
  -4   6   2      19529.68      17898.48       303.76 o                         
  -2   6   2       7564.99       6149.17       103.38 o                         
   0   6   2        659.28        460.91        11.43 o                         
   2   6   2      64715.16      61996.81       921.77 o                         
   4   6   2      25063.99      26636.45       429.72 o                         
   6   6   2       1203.61        891.68        25.89 o                         
   8   6   2       2447.71       2239.93        46.64 o                         
  10   6   2       3235.09       3290.87        62.24 o                         
  12   6   2        312.63        422.50        25.43 o                         
  14   6   2        952.82        964.09        32.27 o                         
  16   6   2       2151.06       1938.09        52.15 o                         
  18   6   2         23.63          5.29        38.50 o                         
  20   6   2          0.15          1.10        45.67 o                         
 -21   7   2        710.72        727.43        52.29 o                         
 -19   7   2        136.38         95.76        67.15 o                         
 -17   7   2        464.63        439.29        41.40 o                         
 -15   7   2       1413.65       1596.80        47.38 o                         
 -13   7   2        154.67        164.74        28.14 o                         
 -11   7   2       3379.44       3701.06        62.83 o                         
  -9   7   2       1597.67       1619.72        34.56 o                         
  -7   7   2       1342.68       1077.19        30.79 o                         
  -5   7   2       1482.12       1654.96        45.05 o                         
  -3   7   2       2495.90       1975.09        37.64 o                         
  -1   7   2       9679.97       8195.19       126.89 o                         
   1   7   2       2670.11       1747.76        34.36 o                         
   3   7   2        345.34        478.27        31.41 o                         
   5   7   2         60.24         55.31        14.20 o                         
   7   7   2      63276.87      72737.60       932.46 o                         
   9   7   2       2566.04       2818.42        52.33 o                         
  11   7   2       5622.45       5765.97       111.57 o                         
  13   7   2       2194.06       2322.46        53.73 o                         
  15   7   2       2045.79       2257.90        54.60 o                         
  17   7   2        273.12        333.51        43.02 o                         
  19   7   2        619.33        635.38        47.88 o                         
  21   7   2        605.43        489.47        51.85 o                         
 -20   8   2          6.11         40.70        48.33 o                         
 -18   8   2        140.31         86.14        42.52 o                         
 -16   8   2       2498.75       2780.38        78.61 o                         
 -14   8   2          6.45         -6.29        29.65 o                         
 -12   8   2       3558.44       3363.88        63.78 o                         
 -10   8   2        497.92        539.21        22.56 o                         
  -8   8   2       1227.65       1317.55        35.50 o                         
  -6   8   2       1266.83       1645.19        41.14 o                         
  -4   8   2       9497.38       8572.88       129.53 o                         
  -2   8   2       1781.86       2033.22        37.62 o                         
   0   8   2       5158.81       6125.69        87.91 o                         
   2   8   2      15800.37      15534.25       426.01 o                         
   4   8   2        422.24        462.68        16.85 o                         
   6   8   2      13246.03      13476.56       184.24 o                         
   8   8   2        961.02        836.11        26.69 o                         
  10   8   2      14645.73      14046.74       647.06 o                         
  12   8   2        771.91        721.49        28.42 o                         
  14   8   2         11.86         13.13        28.95 o                         
  16   8   2       1085.35       1270.10        44.92 o                         
  18   8   2        506.68        432.64        44.77 o                         
  20   8   2          6.44          6.40        46.60 o                         
 -19   9   2          0.24        -20.46        50.29 o                         
 -17   9   2          0.25         17.09        40.72 o                         
 -15   9   2        174.13        234.59        42.87 o                         
 -13   9   2          1.98        -11.32        27.01 o                         
 -11   9   2        577.50        525.67        31.25 o                         
  -9   9   2          7.90          2.10        17.35 o                         
  -7   9   2        216.39        196.02        18.91 o                         
  -5   9   2          4.38         38.12        13.36 o                         
  -3   9   2        546.40        395.29        16.61 o                         
  -1   9   2        574.79        436.57        14.54 o                         
   1   9   2        907.63        850.24        19.42 o                         
   3   9   2       2241.76       1981.39        83.54 o                         
   5   9   2       2027.05       1916.81        35.97 o                         
   7   9   2       9017.65       9541.19       168.33 o                         
   9   9   2       1234.77       1441.83        39.00 o                         
  11   9   2        436.01        448.02        27.31 o                         
  13   9   2        138.96        151.70        27.26 o                         
  15   9   2         90.37         92.51        36.43 o                         
  17   9   2          4.52         17.77        46.95 o                         
  19   9   2         84.00          7.38        45.12 o                         
 -20  10   2        187.53        115.17        56.84 o                         
 -18  10   2          0.17        -35.98        43.61 o                         
 -16  10   2        420.72        496.81        48.82 o                         
 -14  10   2        629.71        468.13        38.08 o                         
 -12  10   2        283.53        211.13        30.89 o                         
 -10  10   2         56.69         56.99        21.78 o                         
  -8  10   2       2307.99       2179.60        53.43 o                         
  -6  10   2       2632.95       2863.02        57.11 o                         
  -4  10   2         74.87        114.56        13.68 o                         
  -2  10   2       1915.60       2062.01        41.93 o                         
   0  10   2        523.88        499.14        16.50 o                         
   2  10   2       4599.13       4201.48        76.42 o                         
   4  10   2      10479.93      10504.34       165.64 o                         
   6  10   2        690.91        610.91        22.39 o                         
   8  10   2         96.42         53.25        21.03 o                         
  10  10   2        449.73        418.46        26.70 o                         
  12  10   2        352.52        366.73        35.48 o                         
  14  10   2         59.01         89.88        34.08 o                         
  16  10   2         13.98         31.34        48.86 o                         
  18  10   2          0.06         26.47        51.20 o                         
  20  10   2          6.65         -5.19        50.92 o                         
 -19  11   2         12.76         -6.67        38.24 o                         
 -17  11   2        378.56        409.37        44.90 o                         
 -15  11   2         14.57         14.44        41.87 o                         
 -13  11   2        181.60        165.57        43.03 o                         
 -11  11   2         22.73         51.38        28.50 o                         
  -9  11   2        252.62        230.30        36.83 o                         
  -7  11   2       2605.93       2541.83        51.00 o                         
  -5  11   2       2525.34       2804.55        51.65 o                         
  -3  11   2         77.29        102.87        16.63 o                         
  -1  11   2       7857.01       7878.49       125.15 o                         
   1  11   2        278.36        211.70        16.61 o                         
   3  11   2         82.51         88.17        13.51 o                         
   5  11   2        184.16        201.65        16.42 o                         
   7  11   2      13798.04      13421.40       198.08 o                         
   9  11   2       3753.85       3347.01        63.53 o                         
  11  11   2        817.74        836.96        42.77 o                         
  13  11   2         41.34          8.00        38.78 o                         
  15  11   2       1507.05       1526.42        56.62 o                         
  17  11   2        303.24        284.33        50.31 o                         
  19  11   2         27.24        106.84        52.65 o                         
 -18  12   2          8.36        -19.54        72.73 o                         
 -16  12   2       1094.93       1071.37        91.80 o                         
 -14  12   2          0.07         -0.63        40.24 o                         
 -12  12   2       3515.32       3388.47        74.21 o                         
 -10  12   2        704.51        802.76        34.32 o                         
  -8  12   2       1552.38       1480.92        46.16 o                         
  -6  12   2       4848.70       5074.60        91.03 o                         
  -4  12   2       9746.42       9583.16       152.79 o                         
  -2  12   2      10589.97      11290.42       152.40 o                         
   0  12   2        261.89        239.04        13.25 o                         
   2  12   2      10227.53      10123.27       148.59 o                         
   4  12   2       2523.34       2498.79        63.40 o                         
   6  12   2         46.05         45.73        20.47 o                         
   8  12   2          1.88         13.34        22.77 o                         
  10  12   2       2127.09       2000.60        48.83 o                         
  12  12   2        954.34        887.21        52.35 o                         
  14  12   2        638.44        513.10        45.39 o                         
  16  12   2       1049.16        968.16        58.43 o                         
  18  12   2        175.33        125.26        53.57 o                         
 -17  13   2         15.60          9.49        51.31 o                         
 -15  13   2        575.30        671.61        56.81 o                         
 -13  13   2        609.20        638.66        41.28 o                         
 -11  13   2        107.20        145.54        35.64 o                         
  -9  13   2       1516.18       1402.45        38.86 o                         
  -7  13   2       7496.00       7718.53       117.29 o                         
  -5  13   2       2274.01       2155.49        59.68 o                         
  -3  13   2       2723.68       2587.24        48.30 o                         
  -1  13   2       4861.03       5020.99        86.52 o                         
   1  13   2       2391.93       2292.80        50.91 o                         
   3  13   2        650.93        786.55        30.09 o                         
   5  13   2       2665.17       2780.97        61.89 o                         
   7  13   2       9868.25      10802.13       208.75 o                         
   9  13   2        113.14        131.06        25.01 o                         
  11  13   2       1755.58       1779.92        55.25 o                         
  13  13   2        993.56        973.72        66.00 o                         
  15  13   2        322.08        420.73        59.45 o                         
  17  13   2          9.77         62.79        53.65 o                         
 -16  14   2        153.76        129.27        56.00 o                         
 -14  14   2         81.98         59.12        49.11 o                         
 -12  14   2        957.60        873.76        55.87 o                         
 -10  14   2       1525.26       1328.04        44.97 o                         
  -8  14   2          7.87          5.68        28.40 o                         
  -6  14   2          0.48         40.29        34.18 o                         
  -4  14   2         48.16         74.73        22.05 o                         
  -2  14   2      11106.01      11504.39       193.79 o                         
   0  14   2        799.79       1043.23        34.81 o                         
   2  14   2       1569.59       1887.50        40.60 o                         
   4  14   2        542.60        487.48        23.08 o                         
   6  14   2        118.01        182.08        24.78 o                         
   8  14   2       2012.61       1940.90        54.41 o                         
  10  14   2        742.91        722.71        46.72 o                         
  12  14   2        672.11        587.84        48.07 o                         
  14  14   2         20.73         18.81        57.26 o                         
  16  14   2       2205.56       2003.90        77.09 o                         
 -17  15   2         42.99         20.99        45.00 o                         
 -15  15   2         16.72        -17.25        55.26 o                         
 -13  15   2        506.71        469.36        53.86 o                         
 -11  15   2          2.37          0.02        43.47 o                         
  -9  15   2        194.12        113.81        40.30 o                         
  -7  15   2       5505.10       5710.77       108.75 o                         
  -5  15   2         47.82         67.91        33.05 o                         
  -3  15   2       2534.05       2756.84        59.20 o                         
  -1  15   2        757.30        711.94        28.79 o                         
   1  15   2        929.87       1032.70        44.06 o                         
   3  15   2        135.89        190.96        35.94 o                         
   5  15   2       1124.26       1283.93        69.01 o                         
   7  15   2        618.41        609.84        30.47 o                         
   9  15   2        457.39        410.37        35.27 o                         
  11  15   2         35.06         19.66        40.33 o                         
  13  15   2          8.28         49.90        63.81 o                         
  15  15   2        126.86         65.14        50.88 o                         
 -16  16   2         92.27         69.30        67.39 o                         
 -14  16   2         21.01          8.94        55.15 o                         
 -12  16   2         18.64         28.19        48.96 o                         
 -10  16   2         31.68         91.37        55.05 o                         
  -8  16   2          0.85          1.94        35.72 o                         
  -6  16   2        658.99        681.85        41.23 o                         
  -4  16   2         52.16         78.70        28.62 o                         
  -2  16   2        542.22        486.03        34.10 o                         
   0  16   2         33.51         48.26        29.34 o                         
   2  16   2          1.01         55.74        46.28 o                         
   4  16   2       1660.28       1563.11        58.87 o                         
   6  16   2         70.55         89.81        30.85 o                         
   8  16   2         12.96         -5.61        51.89 o                         
  10  16   2        102.65        121.56        44.93 o                         
  12  16   2         95.42        133.33        54.31 o                         
  14  16   2         80.45         66.85        60.30 o                         
 -15  17   2        161.89        207.01        68.30 o                         
 -13  17   2        114.92        175.16        66.12 o                         
 -11  17   2        177.85        131.08        62.95 o                         
  -9  17   2         34.55         48.87        45.41 o                         
  -7  17   2       1464.79       1592.14        81.11 o                         
  -5  17   2        104.12        149.00        44.55 o                         
  -3  17   2        340.36        312.35        34.73 o                         
  -1  17   2         37.38         30.35        27.90 o                         
   1  17   2       5572.68       5749.01        95.32 o                         
   3  17   2       1005.44        900.99        37.45 o                         
   5  17   2          0.35          9.36        29.31 o                         
   7  17   2        478.27        488.66        40.26 o                         
   9  17   2        151.79        122.67        40.80 o                         
  11  17   2         99.88         97.75        43.09 o                         
  13  17   2          0.87         31.84        51.83 o                         
 -14  18   2        293.18         72.77        61.71 o                         
 -12  18   2        182.82        151.50        67.71 o                         
 -10  18   2        195.41        242.50        62.86 o                         
  -8  18   2          3.81         46.58        46.62 o                         
  -6  18   2        440.53        534.48        55.63 o                         
  -4  18   2        290.78        372.57        45.17 o                         
  -2  18   2       4706.90       4901.60       129.87 o                         
   0  18   2        256.07        249.52        44.01 o                         
   2  18   2        129.10        193.53        51.22 o                         
   4  18   2       1727.86       1610.51        52.04 o                         
   6  18   2        768.25        742.62        94.58 o                         
   8  18   2        404.18        433.55        53.69 o                         
  10  18   2        251.95        287.98        50.08 o                         
  12  18   2        346.01        268.63        55.23 o                         
 -11  19   2         23.35         11.63        64.31 o                         
  -9  19   2          0.63        -39.83        59.13 o                         
  -7  19   2       1787.94       1719.86        89.44 o                         
  -5  19   2         49.40         67.94        43.28 o                         
  -3  19   2       1982.54       1953.88        61.42 o                         
  -1  19   2         47.51         90.17        38.81 o                         
   1  19   2       1326.36       1183.81       103.60 o                         
   3  19   2        202.80        353.16        50.48 o                         
   5  19   2       1571.86       1368.24        62.35 o                         
   7  19   2        673.95        569.02        50.28 o                         
   9  19   2         93.77         51.54       104.84 o                         
  11  19   2        563.21        494.31        59.78 o                         
 -10  20   2        319.08        229.81        63.17 o                         
  -8  20   2         11.38         39.61        58.74 o                         
  -6  20   2          0.12          6.80        52.01 o                         
  -4  20   2         43.99         52.29        49.80 o                         
  -2  20   2       1085.03       1079.27        73.11 o                         
   0  20   2        873.19        768.40        54.07 o                         
   2  20   2       1422.64       1477.98        76.11 o                         
   4  20   2        149.75         94.76        80.48 o                         
   6  20   2          0.35        -31.73        90.45 o                         
   8  20   2        203.50        186.69        64.08 o                         
  10  20   2        606.00        491.41        95.60 o                         
  -7  21   2        246.18        220.42        71.92 o                         
  -5  21   2          9.63        -31.96        63.66 o                         
  -3  21   2        209.00        245.40        56.74 o                         
  -1  21   2        329.04        339.58       146.25 o                         
   1  21   2        613.89        613.63        78.72 o                         
   3  21   2        975.87        991.93        91.82 o                         
   5  21   2         55.46        110.75        77.01 o                         
   7  21   2        869.06        779.59        92.08 o                         
  -6  22   2         78.24        -12.97        92.21 o                         
  -4  22   2        154.72         84.05        64.45 o                         
  -2  22   2          8.03        -36.47        56.12 o                         
   0  22   2        129.41         17.48        86.14 o                         
   2  22   2         48.67         16.48        79.33 o                         
   4  22   2          9.71         17.10       101.48 o                         
 -21   1   3         16.42         53.98        51.71 o                         
 -19   1   3         26.99         42.36        35.64 o                         
 -17   1   3        741.07        696.85        37.47 o                         
 -15   1   3        255.55        332.76        32.20 o                         
 -13   1   3        152.36        182.76        54.18 o                         
 -11   1   3       1307.64       1153.32        28.82 o                         
  -9   1   3       2792.71       2447.73        53.40 o                         
  -7   1   3      16848.28      18225.24       260.43 o                         
  -5   1   3      23406.96      23087.49       417.41 o                         
  -3   1   3      12243.78      12067.15       205.40 o                         
  -1   1   3         32.51         60.96         4.96 o                         
   1   1   3      13535.95      11806.12       152.47 o                         
   3   1   3      16096.17      15294.24       208.04 o                         
   5   1   3       1261.04        848.13        21.10 o                         
   7   1   3          2.61         10.95        10.53 o                         
   9   1   3         10.33         14.08        15.10 o                         
  11   1   3      12317.54      13119.58       192.67 o                         
  13   1   3         43.46         80.94        21.44 o                         
  15   1   3        271.71        225.85        26.12 o                         
  17   1   3        430.58        488.60        35.74 o                         
  19   1   3        659.51        880.39        42.18 o                         
  21   1   3          4.75        -18.10        50.62 o                         
 -22   2   3         33.34         20.78        44.94 o                         
 -20   2   3        205.88        228.67        48.10 o                         
 -18   2   3       1745.30       1735.69        48.90 o                         
 -16   2   3        225.81        280.89        46.64 o                         
 -14   2   3         66.67         73.59        21.94 o                         
 -12   2   3      12464.64      12509.89       170.44 o                         
 -10   2   3        418.02        360.64        19.62 o                         
  -8   2   3      12086.95      10990.74       181.53 o                         
  -6   2   3       1598.08       1842.60        38.18 o                         
  -4   2   3     111090.32     130344.95      4259.23 o                         
  -2   2   3      66746.67      75636.32      1574.13 o                         
   0   2   3      57520.60      59607.59       969.31 o                         
   2   2   3     103822.05     122912.88      4006.67 o                         
   4   2   3         36.25         23.92         7.67 o                         
   6   2   3       5925.86       4648.62        73.99 o                         
   8   2   3       2595.23       2890.70        58.62 o                         
  10   2   3       3771.00       3702.72        63.34 o                         
  12   2   3        682.84        754.01        25.44 o                         
  14   2   3       4277.88       4308.78        76.69 o                         
  16   2   3        358.81        356.52        30.26 o                         
  18   2   3        155.63        173.54        34.95 o                         
  20   2   3        267.28        327.77        42.35 o                         
  22   2   3          4.63         40.66        48.19 o                         
 -21   3   3         54.88         36.18        56.10 o                         
 -19   3   3         32.05          8.83        41.90 o                         
 -17   3   3       2197.38       2446.13       132.05 o                         
 -15   3   3          2.95         42.16        26.02 o                         
 -13   3   3        501.78        468.53        24.81 o                         
 -11   3   3        823.43        984.37        29.39 o                         
  -9   3   3      33801.26      34647.59       442.81 o                         
  -7   3   3      29023.53      30404.13       390.50 o                         
  -5   3   3      10918.00      12125.00       237.27 o                         
  -3   3   3      79428.17      81006.90       957.84 o                         
  -1   3   3      19679.20      18251.20       266.66 o                         
   1   3   3      41643.48      42982.41       536.75 o                         
   3   3   3      10208.70      12091.58       209.01 o                         
   5   3   3      15340.96      11509.29       305.79 o                         
   7   3   3       9516.38       8913.63       149.77 o                         
   9   3   3        604.59        616.71        19.97 o                         
  11   3   3      19168.71      20848.55       272.07 o                         
  13   3   3        515.41        510.22        26.52 o                         
  15   3   3          0.78         47.72        38.39 o                         
  17   3   3          0.78         40.98        33.01 o                         
  19   3   3       2122.11       2127.81        57.86 o                         
  21   3   3         27.28         16.23        46.59 o                         
 -22   4   3        142.89        240.66        51.67 o                         
 -20   4   3        102.54        115.74        52.68 o                         
 -18   4   3       1075.94       1133.45        48.11 o                         
 -16   4   3        482.30        481.88        33.15 o                         
 -14   4   3       3672.09       3736.01        66.13 o                         
 -12   4   3       7709.25       8168.14       127.63 o                         
 -10   4   3        905.42        784.65        23.97 o                         
  -8   4   3       3880.12       3754.12        70.67 o                         
  -6   4   3       5329.19       5125.69        83.26 o                         
  -4   4   3        560.48        356.92        15.81 o                         
  -2   4   3       4319.11       3533.43        57.37 o                         
   0   4   3      50223.01      46261.29       803.99 o                         
   2   4   3     138308.27     166226.23      8136.61 o                         
   4   4   3       2896.63       4193.72        74.49 o                         
   6   4   3       1582.76       1086.23        26.23 o                         
   8   4   3       1724.68       1757.78        46.75 o                         
  10   4   3       6132.48       6132.63       110.09 o                         
  12   4   3        125.19        129.90        31.21 o                         
  14   4   3       3756.82       3972.19        66.30 o                         
  16   4   3        790.40        861.81        36.43 o                         
  18   4   3        187.42        172.88        35.57 o                         
  20   4   3        378.67        480.01        47.14 o                         
 -21   5   3         27.92        116.44        44.62 o                         
 -19   5   3          0.59         40.63        74.33 o                         
 -17   5   3       1087.74       1091.02        39.97 o                         
 -15   5   3        593.51        716.63        35.84 o                         
 -13   5   3        433.58        563.63        26.35 o                         
 -11   5   3       1098.61       1043.16        35.18 o                         
  -9   5   3      13475.83      12683.78       175.04 o                         
  -7   5   3       9615.48      10193.57       143.85 o                         
  -5   5   3       6369.08       5880.14       129.35 o                         
  -3   5   3       3296.40       2441.28        42.99 o                         
  -1   5   3       9693.24       7133.33       111.42 o                         
   1   5   3      10132.58       9065.09       179.11 o                         
   3   5   3       3561.44       3930.04       159.87 o                         
   5   5   3      45203.53      49580.88       645.76 o                         
   7   5   3      14288.98      13913.29       190.14 o                         
   9   5   3      17139.06      17183.09       268.79 o                         
  11   5   3       8689.71       8501.91       185.59 o                         
  13   5   3        760.43        793.61        31.67 o                         
  15   5   3        331.55        355.87        32.96 o                         
  17   5   3        150.87         56.62        37.00 o                         
  19   5   3        578.91        697.07        47.01 o                         
  21   5   3        113.58         19.09        52.46 o                         
 -20   6   3          2.59         26.45        48.29 o                         
 -18   6   3         62.40         66.94        36.19 o                         
 -16   6   3         36.28         35.00        30.73 o                         
 -14   6   3       1189.13       1277.58        53.92 o                         
 -12   6   3        500.64        480.72        28.03 o                         
 -10   6   3         42.39         43.44        24.19 o                         
  -8   6   3        160.62        118.91        16.78 o                         
  -6   6   3        450.66        610.61        58.97 o                         
  -4   6   3       4131.60       3743.18        68.25 o                         
  -2   6   3       2945.49       3225.98        54.20 o                         
   0   6   3         17.67         13.43         6.14 o                         
   2   6   3      38536.82      40153.56       812.10 o                         
   4   6   3       7284.20       8344.78       125.12 o                         
   6   6   3        168.90        198.30        14.63 o                         
   8   6   3          1.16         46.51        18.05 o                         
  10   6   3      12944.55      12673.73       189.01 o                         
  12   6   3         36.06         34.43        22.88 o                         
  14   6   3        706.14        577.14        29.14 o                         
  16   6   3          6.37         -8.06        31.98 o                         
  18   6   3         61.19        110.76        40.89 o                         
  20   6   3        302.62        324.59        51.65 o                         
 -21   7   3          3.19         -8.76        42.52 o                         
 -19   7   3         24.90         62.87        43.37 o                         
 -17   7   3        494.50        463.61        36.70 o                         
 -15   7   3        531.43        350.11        34.96 o                         
 -13   7   3       2055.47       1913.79        44.64 o                         
 -11   7   3        211.23        151.68        23.56 o                         
  -9   7   3         15.41         28.92        36.81 o                         
  -7   7   3        883.50        947.75        26.60 o                         
  -5   7   3        418.78        458.11        15.88 o                         
  -3   7   3        696.13        540.20        20.20 o                         
  -1   7   3       8689.10       9363.37       159.25 o                         
   1   7   3        285.22        223.09        14.25 o                         
   3   7   3       4847.79       4985.10        94.91 o                         
   5   7   3       7524.71       7925.22       135.11 o                         
   7   7   3       1443.84       1537.51        40.56 o                         
   9   7   3         64.42         97.28        18.05 o                         
  11   7   3       4214.17       4182.56        82.06 o                         
  13   7   3         48.04         57.45        23.52 o                         
  15   7   3        186.36        157.46        30.38 o                         
  17   7   3         33.19         60.98        38.88 o                         
  19   7   3        270.80        287.71        44.01 o                         
  21   7   3          0.05        -27.07        51.31 o                         
 -20   8   3         14.10         18.17        48.22 o                         
 -18   8   3        323.74        328.98        48.61 o                         
 -16   8   3          6.66         12.61        39.29 o                         
 -14   8   3        596.49        713.69        32.73 o                         
 -12   8   3        484.17        548.66        29.06 o                         
 -10   8   3        176.16        191.47        21.55 o                         
  -8   8   3       5993.37       5869.41        95.09 o                         
  -6   8   3        254.42        205.91        14.74 o                         
  -4   8   3       4713.84       3940.57        66.66 o                         
  -2   8   3        467.64        419.42        15.13 o                         
   0   8   3       9622.30       8354.01       116.23 o                         
   2   8   3      12703.78      11652.46       270.11 o                         
   4   8   3        267.94        224.10        16.99 o                         
   6   8   3       1465.25       1240.12        35.81 o                         
   8   8   3       1032.77       1023.82        28.43 o                         
  10   8   3        733.43        688.25        26.54 o                         
  12   8   3         45.81         10.95        25.94 o                         
  14   8   3       2772.30       2739.37        72.90 o                         
  16   8   3        695.46        612.97        37.37 o                         
  18   8   3         69.20         56.49        45.35 o                         
  20   8   3        348.23        408.06        51.47 o                         
 -19   9   3         51.78         42.44        43.45 o                         
 -17   9   3       1536.25       1757.57        62.34 o                         
 -15   9   3          7.77         39.55        43.12 o                         
 -13   9   3        774.96        845.34        36.68 o                         
 -11   9   3        956.97       1229.47        36.64 o                         
  -9   9   3      10889.76      10758.15       159.70 o                         
  -7   9   3       1423.17       1551.87       114.27 o                         
  -5   9   3         45.62         95.14        15.96 o                         
  -3   9   3      74983.42      83714.89       980.27 o                         
  -1   9   3       8459.09       7224.42       103.56 o                         
   1   9   3        477.49        651.81        29.41 o                         
   3   9   3       5163.84       5094.23       137.13 o                         
   5   9   3      30725.01      30512.10       445.30 o                         
   7   9   3       1340.72       1550.76        43.48 o                         
   9   9   3       4227.63       4547.88        74.52 o                         
  11   9   3        481.26        539.62        83.51 o                         
  13   9   3       1044.69       1051.11        39.11 o                         
  15   9   3        477.70        403.72        35.47 o                         
  17   9   3        116.93        151.19        49.28 o                         
  19   9   3        277.74        183.49        54.56 o                         
 -20  10   3         24.52         52.27        49.79 o                         
 -18  10   3        639.75        689.50        51.75 o                         
 -16  10   3        152.13         90.60        38.35 o                         
 -14  10   3       2300.82       2171.56        58.59 o                         
 -12  10   3       1045.42       1154.89        40.14 o                         
 -10  10   3        231.05        258.95        23.28 o                         
  -8  10   3       1592.78       1468.15        36.84 o                         
  -6  10   3       1302.98       1303.16        33.73 o                         
  -4  10   3       7136.30       7526.98       115.30 o                         
  -2  10   3       7328.44       8191.04       129.99 o                         
   0  10   3       6481.72       6303.64        97.88 o                         
   2  10   3      10653.19       9393.83       193.00 o                         
   4  10   3        539.59        588.27        38.26 o                         
   6  10   3       9452.26       9377.50       166.16 o                         
   8  10   3         15.34         68.23        22.90 o                         
  10  10   3      10872.24      11115.54       158.04 o                         
  12  10   3        411.01        279.03        33.85 o                         
  14  10   3       3493.75       3774.94        84.13 o                         
  16  10   3       1043.49       1078.06        50.62 o                         
  18  10   3          1.29         54.34        47.60 o                         
 -19  11   3         66.79          8.89        47.73 o                         
 -17  11   3        555.62        547.59        59.08 o                         
 -15  11   3         14.53         14.55        41.19 o                         
 -13  11   3        248.20        153.76        41.83 o                         
 -11  11   3        113.39        136.23        29.75 o                         
  -9  11   3       1889.33       1990.91        47.12 o                         
  -7  11   3       5927.59       5988.75       165.10 o                         
  -5  11   3       3712.69       3547.50       133.46 o                         
  -3  11   3       5116.75       5669.19        97.29 o                         
  -1  11   3         21.77        100.03        14.71 o                         
   1  11   3          9.50         13.91        13.11 o                         
   3  11   3        230.65        344.92        28.06 o                         
   5  11   3      11466.13      12664.89       205.72 o                         
   7  11   3        648.32        509.95        25.29 o                         
   9  11   3       2050.06       2071.49        53.04 o                         
  11  11   3       5120.02       4971.29       124.00 o                         
  13  11   3         34.79         18.56        34.06 o                         
  15  11   3          0.04         10.36        39.68 o                         
  17  11   3          5.99         44.85        51.10 o                         
  19  11   3        492.13        479.77        49.81 o                         
 -18  12   3         73.74        116.74        60.50 o                         
 -16  12   3         64.87         45.54        46.59 o                         
 -14  12   3        415.79        459.87        51.46 o                         
 -12  12   3        841.78        783.67        44.23 o                         
 -10  12   3        390.28        403.03        29.72 o                         
  -8  12   3       2265.50       2553.75        66.33 o                         
  -6  12   3       5124.32       4908.74        98.14 o                         
  -4  12   3       2878.77       3010.51        54.26 o                         
  -2  12   3         69.42         97.88        14.43 o                         
   0  12   3       6021.62       6505.60       131.26 o                         
   2  12   3       4431.38       4709.38        91.89 o                         
   4  12   3        668.71        694.05        23.39 o                         
   6  12   3        665.78        749.04        36.50 o                         
   8  12   3        256.42        258.26        28.32 o                         
  10  12   3         20.95         23.34        33.89 o                         
  12  12   3        443.80        434.31        34.81 o                         
  14  12   3        435.60        369.61        40.53 o                         
  16  12   3         12.68        -27.78        44.97 o                         
  18  12   3         80.96         82.47        50.74 o                         
 -17  13   3          1.99         19.92        50.24 o                         
 -15  13   3        104.75        163.80        51.54 o                         
 -13  13   3        259.19        337.00        70.49 o                         
 -11  13   3        729.81        666.29        45.78 o                         
  -9  13   3          9.62         16.70        29.38 o                         
  -7  13   3        825.63        698.22        32.71 o                         
  -5  13   3       2058.97       2193.42        60.69 o                         
  -3  13   3        266.01        273.61        19.82 o                         
  -1  13   3        636.83        595.93        32.99 o                         
   1  13   3       6713.98       7194.36       145.24 o                         
   3  13   3       1447.99       1386.45        59.75 o                         
   5  13   3       2967.76       3048.69        52.87 o                         
   7  13   3        958.81        900.06        35.06 o                         
   9  13   3        470.16        395.17        28.66 o                         
  11  13   3        112.20        167.54        35.24 o                         
  13  13   3        355.29        372.52        44.90 o                         
  15  13   3         47.08         66.39        48.40 o                         
  17  13   3          1.79         41.88        55.28 o                         
 -16  14   3        204.26        197.73        50.21 o                         
 -14  14   3        489.28        514.24        48.35 o                         
 -12  14   3        278.02        295.84        77.16 o                         
 -10  14   3          7.19         11.39        38.21 o                         
  -8  14   3       1063.94       1143.24        40.25 o                         
  -6  14   3         49.15         67.15        31.59 o                         
  -4  14   3        460.00        544.70        26.54 o                         
  -2  14   3         16.89         44.44        17.22 o                         
   0  14   3        121.47        118.86        22.50 o                         
   2  14   3       1738.19       1631.68        51.71 o                         
   4  14   3        334.66        327.09        37.78 o                         
   6  14   3        462.42        475.61        29.55 o                         
   8  14   3        679.96        777.10        34.57 o                         
  10  14   3        687.54        526.82        36.15 o                         
  12  14   3        767.59        773.23        44.57 o                         
  14  14   3        353.50        420.60        66.99 o                         
  16  14   3        128.70         78.73        48.33 o                         
 -17  15   3        298.10        194.11        54.81 o                         
 -15  15   3         25.26        -56.12        53.40 o                         
 -13  15   3         52.19        141.65        46.48 o                         
 -11  15   3          2.79         -5.13        47.82 o                         
  -9  15   3       2083.04       1959.30        65.30 o                         
  -7  15   3         63.82         55.86        32.97 o                         
  -5  15   3        454.77        508.34        30.59 o                         
  -3  15   3       6875.27       7507.69       117.96 o                         
  -1  15   3          0.35          6.47        23.22 o                         
   1  15   3       2026.22       1890.23        60.67 o                         
   3  15   3        123.48         95.67        30.50 o                         
   5  15   3       2376.60       2771.50        90.02 o                         
   7  15   3       2201.80       2192.93        88.68 o                         
   9  15   3        351.14        326.91        39.08 o                         
  11  15   3       1007.92        888.56        47.90 o                         
  13  15   3          5.83         -4.70        45.30 o                         
  15  15   3          0.01          1.44        49.76 o                         
 -16  16   3         29.20        -19.47        62.38 o                         
 -14  16   3        357.23        262.07        91.54 o                         
 -12  16   3       3015.05       2994.89        85.68 o                         
 -10  16   3         31.36         41.85        61.88 o                         
  -8  16   3        617.28        675.37        43.54 o                         
  -6  16   3          5.29          7.25        33.86 o                         
  -4  16   3       3615.71       4059.40        91.11 o                         
  -2  16   3          2.39         22.25        31.59 o                         
   0  16   3       4665.89       5045.21       118.80 o                         
   2  16   3        445.40        375.64        35.18 o                         
   4  16   3        231.74        317.25        35.94 o                         
   6  16   3       5447.56       5764.32       121.92 o                         
   8  16   3        390.67        354.08        34.46 o                         
  10  16   3         39.93         22.91        42.68 o                         
  12  16   3         33.57         12.71        45.73 o                         
  14  16   3       1651.44       1534.90        74.49 o                         
 -15  17   3          4.45        -23.39        42.28 o                         
 -13  17   3         18.79         38.06        67.31 o                         
 -11  17   3          0.71         20.91        46.40 o                         
  -9  17   3        691.58        662.85        55.07 o                         
  -7  17   3       1314.38       1128.01        53.49 o                         
  -5  17   3        885.50        962.27        40.38 o                         
  -3  17   3         37.64         82.44        39.15 o                         
  -1  17   3        943.22        932.06        44.40 o                         
   1  17   3         33.09         91.32        31.74 o                         
   3  17   3         39.05         51.45        45.58 o                         
   5  17   3       2763.76       2890.53       103.65 o                         
   7  17   3       1593.83       1586.13        57.89 o                         
   9  17   3          1.26        -10.08        45.12 o                         
  11  17   3       1539.31       1359.92        68.81 o                         
  13  17   3         27.17         27.68        48.33 o                         
 -12  18   3        275.94        258.84        67.93 o                         
 -10  18   3        159.28        159.99        61.24 o                         
  -8  18   3        281.17        310.87        53.31 o                         
  -6  18   3        238.75        282.06        39.17 o                         
  -4  18   3       1942.39       1889.60        60.83 o                         
  -2  18   3        282.78        361.81        43.65 o                         
   0  18   3       1009.74        983.63        69.34 o                         
   2  18   3       1821.51       1853.60        80.47 o                         
   4  18   3        612.31        544.24        51.63 o                         
   6  18   3        248.97        217.93        64.09 o                         
   8  18   3          0.59         -4.92        57.14 o                         
  10  18   3         99.88        102.74        46.34 o                         
  12  18   3        425.88        325.94        48.22 o                         
 -11  19   3          3.06         13.32        56.29 o                         
  -9  19   3        341.86        364.66        66.35 o                         
  -7  19   3         14.42         29.87        54.51 o                         
  -5  19   3         16.15         21.76        52.95 o                         
  -3  19   3         95.61        135.17        41.88 o                         
  -1  19   3         36.01         52.16        44.38 o                         
   1  19   3        113.00        114.36        73.13 o                         
   3  19   3         96.93        110.36        62.56 o                         
   5  19   3        180.97        177.71        67.72 o                         
   7  19   3        138.29        160.43        63.94 o                         
   9  19   3        198.65        181.69        66.55 o                         
  11  19   3         28.95         24.19        94.66 o                         
 -10  20   3        212.69        150.72        72.21 o                         
  -8  20   3        282.95        220.93        84.48 o                         
  -6  20   3        316.96        152.57        87.33 o                         
  -4  20   3        833.03        848.58        58.43 o                         
  -2  20   3        377.27        366.06        95.23 o                         
   0  20   3        164.04        181.07        85.49 o                         
   2  20   3          3.37        -32.71        69.59 o                         
   4  20   3        301.17        387.96        72.61 o                         
   6  20   3        574.99        656.79        72.36 o                         
   8  20   3         87.07         70.77        82.70 o                         
  10  20   3         72.92         81.12        83.90 o                         
  -7  21   3          5.43         13.73        68.26 o                         
  -5  21   3        110.44         96.55        71.71 o                         
  -3  21   3        357.28        316.64        54.83 o                         
  -1  21   3         15.61         54.08        60.23 o                         
   1  21   3          9.07         -2.52        76.43 o                         
   3  21   3        863.19        909.61        97.77 o                         
   5  21   3          8.35        -13.41        75.77 o                         
   7  21   3        499.71        417.10       132.42 o                         
  -4  22   3        166.43        186.39        67.55 o                         
  -2  22   3         18.59        102.02       157.07 o                         
   0  22   3        789.07        731.41        81.04 o                         
   2  22   3        115.33        -28.11        88.77 o                         
   4  22   3          0.68       -107.28       124.11 o                         
 -22   0   4        337.89        272.87        52.26 o                         
 -20   0   4        338.33        448.94        72.60 o                         
 -18   0   4        230.57        144.14        51.55 o                         
 -16   0   4        280.66        255.69        41.04 o                         
 -14   0   4       3689.25       3952.96        97.70 o                         
 -12   0   4       2198.35       2215.04        70.06 o                         
 -10   0   4      20147.58      18069.62       385.50 o                         
  -8   0   4      10777.31      10201.69       209.01 o                         
  -6   0   4       5495.61       3890.66       106.31 o                         
  -4   0   4       2981.76       2376.79        69.19 o                         
  -2   0   4       9640.12      11350.37       214.34 o                         
   0   0   4      21268.06      17726.29       315.13 o                         
   2   0   4        181.11        131.94         9.83 o                         
   4   0   4       8107.57      10344.85       204.85 o                         
   6   0   4       2253.44       1173.36        37.77 o                         
   8   0   4        873.27       1375.56        42.87 o                         
  10   0   4       4320.05       4537.79       123.47 o                         
  12   0   4        999.42        835.93        38.28 o                         
  14   0   4      10479.12      11245.13       222.06 o                         
  16   0   4        425.13        515.69        42.10 o                         
  18   0   4       1804.78       1989.38        73.45 o                         
  20   0   4        294.74        233.58        58.57 o                         
 -21   1   4          1.38        -26.41        50.11 o                         
 -19   1   4        625.64        707.94        47.26 o                         
 -17   1   4       1227.09       1261.93        46.78 o                         
 -15   1   4        387.51        384.34        30.74 o                         
 -13   1   4        674.91        591.57        29.60 o                         
 -11   1   4       4207.85       4025.79        73.21 o                         
  -9   1   4      18596.53      18844.40       315.64 o                         
  -7   1   4        171.48        271.44        25.43 o                         
  -5   1   4      75730.08      84537.31      1283.82 o                         
  -3   1   4      10959.33       9742.47       147.35 o                         
  -1   1   4      51860.18      54451.74       655.14 o                         
   1   1   4      44707.32      42072.64       613.56 o                         
   3   1   4       2149.11        970.75        22.31 o                         
   5   1   4       3330.29       2797.03        49.23 o                         
   7   1   4         57.45         96.03        11.53 o                         
   9   1   4      29463.01      31029.64       424.53 o                         
  11   1   4        629.05        675.30        24.04 o                         
  13   1   4        916.92        955.99        33.26 o                         
  15   1   4        916.05        963.49        32.64 o                         
  17   1   4       1465.91       1543.09        46.92 o                         
  19   1   4          0.88          4.79        42.66 o                         
  21   1   4          9.00        -24.99        50.32 o                         
 -22   2   4        133.95        157.31        64.49 o                         
 -20   2   4         50.90         95.38        51.67 o                         
 -18   2   4        170.10        262.60        34.04 o                         
 -16   2   4        457.94        363.87        30.50 o                         
 -14   2   4       4858.22       4564.88        74.71 o                         
 -12   2   4        855.02       1032.61        29.54 o                         
 -10   2   4        301.95        399.01        18.98 o                         
  -8   2   4       1852.49       1609.59        37.38 o                         
  -6   2   4       8457.52      10248.48       202.50 o                         
  -4   2   4       3257.82       2673.75        53.32 o                         
  -2   2   4      69332.23      80131.29      1563.15 o                         
   0   2   4      10356.33       8510.60       119.36 o                         
   2   2   4      25739.56      22991.65       288.18 o                         
   4   2   4       6274.78       5403.22        88.15 o                         
   6   2   4        764.29       1194.53        26.21 o                         
   8   2   4       4843.70       5159.47        82.26 o                         
  10   2   4       4520.39       4211.11        71.69 o                         
  12   2   4       2433.52       2754.09        51.54 o                         
  14   2   4       4662.06       5156.31        81.53 o                         
  16   2   4         87.87         26.76        39.02 o                         
  18   2   4        393.29        439.37        40.01 o                         
  20   2   4         59.32         76.55        42.09 o                         
 -21   3   4        105.07        195.58        67.74 o                         
 -19   3   4        137.84        156.18        41.30 o                         
 -17   3   4          1.65         30.76        34.44 o                         
 -15   3   4        364.08        424.30        28.26 o                         
 -13   3   4        620.94        564.00        32.33 o                         
 -11   3   4       4282.90       4519.63        80.03 o                         
  -9   3   4       1753.83       1989.86        40.44 o                         
  -7   3   4        472.26        428.62        17.38 o                         
  -5   3   4        881.05       1053.93        24.98 o                         
  -3   3   4       2299.26       2798.62        54.12 o                         
  -1   3   4          0.70         32.25         9.01 o                         
   1   3   4       4011.79       4352.68        74.48 o                         
   3   3   4       9356.04      10195.13       174.64 o                         
   5   3   4        301.82        286.75        12.02 o                         
   7   3   4        525.83        493.02        17.75 o                         
   9   3   4          7.92         55.80        14.25 o                         
  11   3   4        982.07       1054.32        28.93 o                         
  13   3   4        373.76        323.94        23.80 o                         
  15   3   4         14.70         27.21        25.52 o                         
  17   3   4         92.55         68.19        34.62 o                         
  19   3   4         42.67         67.36        39.89 o                         
  21   3   4         17.02         33.64        46.45 o                         
 -22   4   4         86.71        101.40        41.76 o                         
 -20   4   4         48.51         29.99        42.99 o                         
 -18   4   4         60.05         33.11        35.08 o                         
 -16   4   4          4.21        -49.86        34.30 o                         
 -14   4   4        786.93        685.75        29.64 o                         
 -12   4   4         95.58        143.36        20.58 o                         
 -10   4   4       3933.42       4321.99        75.87 o                         
  -8   4   4        550.29        465.53        20.54 o                         
  -6   4   4      30461.37      32509.30       472.30 o                         
  -4   4   4      17162.44      18543.63       324.39 o                         
  -2   4   4      16832.41      16898.60       282.77 o                         
   0   4   4      46813.82      48986.21       670.72 o                         
   2   4   4      38716.89      39399.15       734.31 o                         
   4   4   4      16122.73      14927.85       394.40 o                         
   6   4   4       1361.82       1136.03        69.15 o                         
   8   4   4       4514.81       4608.11        85.03 o                         
  10   4   4        141.49        186.40        20.18 o                         
  12   4   4       2381.31       2379.18        49.21 o                         
  14   4   4       4421.55       4666.96        79.75 o                         
  16   4   4        151.25         91.84        35.42 o                         
  18   4   4         61.20         66.75        37.31 o                         
  20   4   4          1.54          5.89        44.63 o                         
 -21   5   4         22.76         67.97        47.65 o                         
 -19   5   4        494.36        511.98        47.61 o                         
 -17   5   4        543.85        671.45        47.75 o                         
 -15   5   4          6.25         12.23        30.83 o                         
 -13   5   4        936.10        882.87        29.30 o                         
 -11   5   4       1011.62       1068.14        32.24 o                         
  -9   5   4       6626.98       6432.13        97.90 o                         
  -7   5   4       6290.57       6326.98       110.72 o                         
  -5   5   4       9070.86       6415.18       108.66 o                         
  -3   5   4        453.39        404.57        13.33 o                         
  -1   5   4        264.07        404.34        14.60 o                         
   1   5   4       6764.46       5867.97       124.59 o                         
   3   5   4      34571.02      33790.58       444.90 o                         
   5   5   4      16996.18      17880.66       255.18 o                         
   7   5   4          2.21         36.99        14.63 o                         
   9   5   4      12880.99      12735.85       204.63 o                         
  11   5   4         21.22         25.67        22.92 o                         
  13   5   4         44.31         35.72        42.07 o                         
  15   5   4        100.74        151.30        30.35 o                         
  17   5   4       1347.52       1318.45        49.53 o                         
  19   5   4         53.77         66.50        43.47 o                         
  21   5   4        223.15        186.14        84.51 o                         
 -20   6   4         64.76        152.99        51.16 o                         
 -18   6   4         69.72         41.21        37.93 o                         
 -16   6   4         70.49         87.14        66.44 o                         
 -14   6   4       4296.68       4909.12        81.54 o                         
 -12   6   4         58.25         42.49        23.65 o                         
 -10   6   4       2984.48       2847.69        54.46 o                         
  -8   6   4      12234.33      12488.28       167.92 o                         
  -6   6   4      15804.48      14681.13       192.43 o                         
  -4   6   4       2621.62       2473.08        49.20 o                         
  -2   6   4        193.20        203.52        11.13 o                         
   0   6   4      79680.06      81632.15      1610.52 o                         
   2   6   4       5458.30       6894.30       140.06 o                         
   4   6   4      38025.25      39832.53       564.22 o                         
   6   6   4       4259.90       3559.27        69.21 o                         
   8   6   4       7668.72       7347.07       108.68 o                         
  10   6   4       5003.28       5038.94        84.84 o                         
  12   6   4         70.43         72.39        24.21 o                         
  14   6   4       1918.32       2093.22        78.77 o                         
  16   6   4         26.34         41.63        71.00 o                         
  18   6   4       1427.04       1392.09        52.27 o                         
  20   6   4          0.61         -2.05        47.61 o                         
 -21   7   4         80.58         77.07        45.10 o                         
 -19   7   4       1207.01       1112.38        62.00 o                         
 -17   7   4        134.96        154.99        58.03 o                         
 -15   7   4         95.39         76.56        30.87 o                         
 -13   7   4       2125.92       2240.51        49.09 o                         
 -11   7   4       6518.46       6577.13       124.79 o                         
  -9   7   4       3431.08       3516.44        74.03 o                         
  -7   7   4        219.12        233.16        15.60 o                         
  -5   7   4      10739.18       9215.00       136.27 o                         
  -3   7   4         49.76         59.96        12.75 o                         
  -1   7   4       4832.05       5379.01        98.43 o                         
   1   7   4       6519.16       5886.00       123.61 o                         
   3   7   4       2340.41       1983.50        80.96 o                         
   5   7   4       7133.24       7191.48       133.11 o                         
   7   7   4       2980.87       3269.29        72.20 o                         
   9   7   4      12475.15      12684.83       185.76 o                         
  11   7   4         74.47        110.41        23.32 o                         
  13   7   4         38.13        107.37        28.12 o                         
  15   7   4       1639.02       1813.52        45.71 o                         
  17   7   4        596.36        650.37        39.69 o                         
  19   7   4        471.98        457.60        46.76 o                         
 -20   8   4        112.99        151.08        48.37 o                         
 -18   8   4        208.97        274.71        43.51 o                         
 -16   8   4         39.74         -2.24        40.04 o                         
 -14   8   4        750.90        747.29        40.19 o                         
 -12   8   4       1883.12       1992.27        45.37 o                         
 -10   8   4        132.31         79.54        22.69 o                         
  -8   8   4       1890.16       1781.57        42.11 o                         
  -6   8   4       9714.71      10602.88       157.29 o                         
  -4   8   4       3407.17       3900.02        90.48 o                         
  -2   8   4      12162.17      12179.51       227.31 o                         
   0   8   4      17773.29      15847.71       311.20 o                         
   2   8   4       2488.86       2302.77        61.44 o                         
   4   8   4      32426.52      34109.94       484.48 o                         
   6   8   4       2098.58       2596.02        91.56 o                         
   8   8   4      14297.83      15373.56       219.57 o                         
  10   8   4       5368.60       5342.02        98.42 o                         
  12   8   4       2026.65       2308.04        57.35 o                         
  14   8   4        656.74        809.35        41.02 o                         
  16   8   4        287.27        271.51        50.68 o                         
  18   8   4       1148.48       1077.39        55.39 o                         
  20   8   4          1.11          6.02        51.01 o                         
 -19   9   4        116.07        116.06        44.88 o                         
 -17   9   4          4.03         12.50        40.65 o                         
 -15   9   4        114.34         78.44        32.70 o                         
 -13   9   4       1201.09       1389.88        41.75 o                         
 -11   9   4       1039.15       1152.78        33.13 o                         
  -9   9   4       2570.18       2435.37        50.74 o                         
  -7   9   4          6.20         25.45        19.01 o                         
  -5   9   4       1184.05       1416.97        33.92 o                         
  -3   9   4        787.27        751.39        18.75 o                         
  -1   9   4       2200.56       1958.46        36.49 o                         
   1   9   4       1145.54        975.78        33.15 o                         
   3   9   4        599.12        753.35        30.66 o                         
   5   9   4       4459.18       5081.95       129.24 o                         
   7   9   4        920.91       1072.88        31.11 o                         
   9   9   4        275.37        326.28        23.89 o                         
  11   9   4        126.99        118.22        24.92 o                         
  13   9   4         16.95         46.88        29.00 o                         
  15   9   4        268.85        279.18        34.68 o                         
  17   9   4          0.08         23.47        40.39 o                         
  19   9   4         31.59         26.47        47.85 o                         
 -20  10   4         10.84          5.99        52.74 o                         
 -18  10   4          0.23         -1.65        51.36 o                         
 -16  10   4         51.64         28.97        43.67 o                         
 -14  10   4        178.32        197.85        37.46 o                         
 -12  10   4         19.33          0.75        29.25 o                         
 -10  10   4         77.05         85.43        26.99 o                         
  -8  10   4       1812.25       1595.59        38.40 o                         
  -6  10   4        404.79        394.50        23.29 o                         
  -4  10   4        842.67        878.02        22.60 o                         
  -2  10   4        128.27        241.32        13.63 o                         
   0  10   4        334.09        318.62        20.59 o                         
   2  10   4       3608.72       3915.55        89.89 o                         
   4  10   4       3993.41       3810.92       140.84 o                         
   6  10   4          0.63          4.70        17.69 o                         
   8  10   4       8742.41       9097.17       151.54 o                         
  10  10   4        221.47        227.50        42.26 o                         
  12  10   4       1269.29       1380.01        41.10 o                         
  14  10   4        401.12        433.20        39.15 o                         
  16  10   4        161.44        231.61        49.36 o                         
  18  10   4         81.20         61.89        49.26 o                         
 -19  11   4        209.62        253.03        59.36 o                         
 -17  11   4          1.54        -32.82        47.26 o                         
 -15  11   4         46.71         40.84        36.81 o                         
 -13  11   4        681.76        757.10        45.66 o                         
 -11  11   4       1260.11       1215.14        46.14 o                         
  -9  11   4        357.63        357.38        28.65 o                         
  -7  11   4        832.38        850.25        30.41 o                         
  -5  11   4      13452.60      14558.56       205.43 o                         
  -3  11   4       2833.19       2826.65        53.96 o                         
  -1  11   4        761.63        821.36        20.86 o                         
   1  11   4       1918.43       1747.59        83.41 o                         
   3  11   4        652.29        693.08        30.27 o                         
   5  11   4       2472.08       2659.92       100.20 o                         
   7  11   4       2411.79       2419.78        58.79 o                         
   9  11   4        756.95        608.77        34.40 o                         
  11  11   4        144.05        161.41        35.10 o                         
  13  11   4        121.62         93.48        36.39 o                         
  15  11   4        161.49        163.83        41.05 o                         
  17  11   4        164.01        172.41        49.78 o                         
  19  11   4          1.81         34.87        52.36 o                         
 -18  12   4         16.33         69.27        69.00 o                         
 -16  12   4          5.38         31.78        46.73 o                         
 -14  12   4       2299.36       2574.08        68.63 o                         
 -12  12   4        365.09        369.77        36.57 o                         
 -10  12   4        636.59        486.65        33.01 o                         
  -8  12   4       4346.14       4732.31       122.45 o                         
  -6  12   4       2749.87       2788.89        50.31 o                         
  -4  12   4        187.02        252.23        19.22 o                         
  -2  12   4        452.06        489.45        17.68 o                         
   0  12   4      32670.10      34559.24       599.91 o                         
   2  12   4       4398.91       4279.00       112.11 o                         
   4  12   4       1505.72       1800.47        54.68 o                         
   6  12   4       3470.62       3723.22        80.03 o                         
   8  12   4       1259.69       1270.25        37.87 o                         
  10  12   4        111.27        102.73        31.07 o                         
  12  12   4       4917.26       4672.35        86.72 o                         
  14  12   4        592.27        551.07        47.22 o                         
  16  12   4          0.13         -2.20        50.16 o                         
  18  12   4        799.73        666.63        69.14 o                         
 -17  13   4        333.37        301.45        47.74 o                         
 -15  13   4         62.49        106.82        44.59 o                         
 -13  13   4         40.27         35.53        41.78 o                         
 -11  13   4       1056.52        873.49        40.41 o                         
  -9  13   4       1266.88       1224.97        38.16 o                         
  -7  13   4         14.76         15.35        27.38 o                         
  -5  13   4       6450.84       6984.72       101.45 o                         
  -3  13   4       2835.49       3180.92        60.65 o                         
  -1  13   4         13.20         50.76        22.61 o                         
   1  13   4       1170.36       1048.56        37.00 o                         
   3  13   4       3076.83       3450.13        95.70 o                         
   5  13   4        282.27        271.65        30.75 o                         
   7  13   4        309.03        221.59        22.69 o                         
   9  13   4      11089.72      10775.76       263.63 o                         
  11  13   4        266.79        269.14        39.95 o                         
  13  13   4         81.61        109.06        38.03 o                         
  15  13   4        382.60        460.25        45.75 o                         
  17  13   4        729.19        762.47        52.45 o                         
 -16  14   4         29.02          8.38        44.93 o                         
 -14  14   4       2887.74       2794.27        75.60 o                         
 -12  14   4       1174.26       1106.80        52.10 o                         
 -10  14   4        374.46        354.20        35.46 o                         
  -8  14   4         59.57         89.34        31.57 o                         
  -6  14   4       1096.55        956.36        41.29 o                         
  -4  14   4         15.67         53.35        25.01 o                         
  -2  14   4       6882.71       7261.09       114.90 o                         
   0  14   4       1456.58       1519.06        47.34 o                         
   2  14   4          8.72         -4.31        31.13 o                         
   4  14   4        922.09       1244.24        55.39 o                         
   6  14   4       1620.70       1676.71        39.63 o                         
   8  14   4         84.40        101.11        24.49 o                         
  10  14   4         98.66        119.75        36.51 o                         
  12  14   4         24.85         93.85        49.42 o                         
  14  14   4       1654.41       1667.83        84.38 o                         
  16  14   4        270.97        156.00        52.47 o                         
 -15  15   4         46.79         20.34        52.17 o                         
 -13  15   4        205.44        140.43        48.96 o                         
 -11  15   4        337.09        323.29        42.88 o                         
  -9  15   4       1298.64       1097.69        43.09 o                         
  -7  15   4          8.44        -19.84        36.64 o                         
  -5  15   4       2844.72       2926.01        56.14 o                         
  -3  15   4       2808.42       2842.89        57.96 o                         
  -1  15   4       1626.91       1568.40       108.08 o                         
   1  15   4       2150.26       2183.01        63.33 o                         
   3  15   4        755.22        847.12        69.85 o                         
   5  15   4       1716.84       1669.49        68.23 o                         
   7  15   4        909.74        951.53        72.11 o                         
   9  15   4        935.77        839.22        37.13 o                         
  11  15   4         11.57         27.78        38.57 o                         
  13  15   4        266.78        229.02        49.68 o                         
  15  15   4          1.47        -15.72        54.36 o                         
 -14  16   4         23.27         23.44        58.13 o                         
 -12  16   4         24.69         -9.61        57.79 o                         
 -10  16   4        508.31        408.76        48.55 o                         
  -8  16   4        342.73        423.26        42.84 o                         
  -6  16   4        169.97        162.19        35.62 o                         
  -4  16   4        115.00        110.18        36.96 o                         
  -2  16   4         29.89         13.50        24.89 o                         
   0  16   4        372.23        349.44        35.35 o                         
   2  16   4        255.76        307.79        42.60 o                         
   4  16   4        487.16        548.89        47.81 o                         
   6  16   4          0.12         29.94        40.79 o                         
   8  16   4        334.56        348.05        35.03 o                         
  10  16   4        872.65        886.53        45.27 o                         
  12  16   4          0.04          1.55        44.10 o                         
  14  16   4         49.62         35.62        54.13 o                         
 -13  17   4        471.27        449.36        71.55 o                         
 -11  17   4          2.95        -21.15        63.28 o                         
  -9  17   4        183.87        185.82        47.98 o                         
  -7  17   4        136.26        137.83        41.66 o                         
  -5  17   4        848.74        981.94        56.78 o                         
  -3  17   4        316.03        361.94        30.51 o                         
  -1  17   4        654.96        687.63        44.56 o                         
   1  17   4         37.86          0.69        39.79 o                         
   3  17   4       1688.17       1792.42        77.01 o                         
   5  17   4        459.12        474.29        46.76 o                         
   7  17   4        178.11        115.12        56.26 o                         
   9  17   4        559.33        461.12        39.79 o                         
  11  17   4          0.04         39.91        49.60 o                         
  13  17   4         43.75         29.24        58.50 o                         
 -12  18   4          1.36         34.81        57.87 o                         
 -10  18   4        827.18        602.92        57.40 o                         
  -8  18   4        139.56        147.60        50.63 o                         
  -6  18   4        483.24        553.07        50.40 o                         
  -4  18   4         12.37         -2.05        34.43 o                         
  -2  18   4        251.38        273.90        55.08 o                         
   0  18   4       1857.46       2081.26        75.90 o                         
   2  18   4       1057.66       1097.89        58.18 o                         
   4  18   4        193.39        260.88        48.31 o                         
   6  18   4        696.04        612.88        59.80 o                         
   8  18   4         63.35         78.84        69.11 o                         
  10  18   4        210.95        146.36       117.65 o                         
  12  18   4        143.53         68.87        55.43 o                         
 -11  19   4         46.96         21.10        54.21 o                         
  -9  19   4        706.54        589.19        62.32 o                         
  -7  19   4         53.36         58.30        54.65 o                         
  -5  19   4       1666.08       1815.18        62.36 o                         
  -3  19   4        299.67        349.96        52.55 o                         
  -1  19   4          0.08         15.35        51.73 o                         
   1  19   4       1342.49       1440.61        82.42 o                         
   3  19   4        892.40        891.26        62.47 o                         
   5  19   4          2.40         47.03        56.72 o                         
   7  19   4         72.15         78.75        70.51 o                         
   9  19   4       2724.30       2587.05       109.82 o                         
  11  19   4         30.85         -8.98        66.58 o                         
 -10  20   4        137.96        141.69        60.74 o                         
  -8  20   4        422.23        442.59        59.16 o                         
  -6  20   4        105.26         88.01        61.25 o                         
  -4  20   4         40.86         -0.04        43.87 o                         
  -2  20   4       1071.82       1085.27        83.59 o                         
   0  20   4       1126.70        982.03        69.60 o                         
   2  20   4        485.13        438.77        65.24 o                         
   4  20   4       1223.88       1254.02        80.07 o                         
   6  20   4        469.34        541.19        89.80 o                         
   8  20   4        475.18        528.98       111.90 o                         
  -7  21   4         99.71        105.89        70.48 o                         
  -5  21   4        713.12        725.81        66.11 o                         
  -3  21   4        390.71        251.97        47.87 o                         
  -1  21   4         48.52         39.83        82.24 o                         
   1  21   4         21.76        -64.74        98.44 o                         
   3  21   4        223.76        226.12        77.52 o                         
   5  21   4        740.14        715.98        83.73 o                         
   7  21   4        569.87        546.92        96.45 o                         
  -4  22   4         81.57        150.32       100.61 o                         
  -2  22   4         14.50        -11.92       107.24 o                         
   0  22   4        837.53        833.15        79.65 o                         
   2  22   4         77.06         30.40        73.19 o                         
   4  22   4        212.99        440.29       137.68 o                         
 -21   1   5         20.32         13.71        72.50 o                         
 -19   1   5        347.06        420.43        89.62 o                         
 -17   1   5         56.93        -10.56        33.79 o                         
 -15   1   5       1258.34        955.08        35.48 o                         
 -13   1   5        233.56        160.47        57.34 o                         
 -11   1   5       1616.08       1523.04        41.56 o                         
  -9   1   5        922.24        899.61        28.40 o                         
  -7   1   5       5861.06       5949.83       105.58 o                         
  -5   1   5        593.06        755.26        19.25 o                         
  -3   1   5       4061.16       4502.80        70.20 o                         
  -1   1   5       6214.03       5552.34        86.87 o                         
   1   1   5      10425.56       8761.11       115.34 o                         
   3   1   5      21941.47      22861.10       294.71 o                         
   5   1   5         78.65         24.62        12.10 o                         
   7   1   5       2494.93       2283.11        60.16 o                         
   9   1   5       3245.76       3529.38        61.79 o                         
  11   1   5         52.79         55.91        18.09 o                         
  13   1   5       2394.20       2552.29        54.72 o                         
  15   1   5        407.63        342.64        32.10 o                         
  17   1   5        632.57        727.28        38.53 o                         
  19   1   5         49.62         37.39        42.86 o                         
  21   1   5         24.49          0.03        42.89 o                         
 -22   2   5          2.22        -10.58        47.53 o                         
 -20   2   5         18.21         -5.58        45.41 o                         
 -18   2   5          0.28         13.81        34.33 o                         
 -16   2   5       1361.19       1391.34        47.60 o                         
 -14   2   5        135.19        186.41        24.55 o                         
 -12   2   5        112.14        116.23        20.86 o                         
 -10   2   5      11145.01      11534.34       173.18 o                         
  -8   2   5       1255.35       1423.27        35.97 o                         
  -6   2   5       6220.72       6234.00       120.62 o                         
  -4   2   5        481.42        282.36        17.03 o                         
  -2   2   5       4077.58       3071.68        50.29 o                         
   0   2   5       2343.01       2218.46        39.05 o                         
   2   2   5        110.78         47.36         6.70 o                         
   4   2   5      77918.96      84948.85      1082.08 o                         
   6   2   5       1142.16        997.10        23.86 o                         
   8   2   5         35.91         67.32        14.46 o                         
  10   2   5        502.56        537.96        21.34 o                         
  12   2   5      16989.20      18026.31       256.94 o                         
  14   2   5          6.57        -16.33        24.67 o                         
  16   2   5       2343.31       2604.43        56.20 o                         
  18   2   5        763.22        750.30        44.46 o                         
  20   2   5        367.99        350.14        44.00 o                         
 -21   3   5         42.39          1.47        48.93 o                         
 -19   3   5       1064.06       1094.25        46.67 o                         
 -17   3   5         33.38         -4.82        33.23 o                         
 -15   3   5       1869.23       2089.27        48.55 o                         
 -13   3   5        140.60        169.56        21.94 o                         
 -11   3   5       4946.96       5297.41        82.93 o                         
  -9   3   5       2362.76       1974.12        41.85 o                         
  -7   3   5      45548.95      47198.21       581.52 o                         
  -5   3   5      14831.19      12872.40       188.64 o                         
  -3   3   5        444.77        643.31        35.99 o                         
  -1   3   5      29827.57      29309.53      1130.14 o                         
   1   3   5       2033.24       2370.38        37.81 o                         
   3   3   5      28643.53      25465.86       345.44 o                         
   5   3   5      10202.67      12181.87       178.23 o                         
   7   3   5       6614.61       6233.51        96.83 o                         
   9   3   5       5016.21       5009.10        86.37 o                         
  11   3   5       3453.71       3682.51        68.21 o                         
  13   3   5       2539.79       2455.94        53.05 o                         
  15   3   5         83.34         44.44        28.56 o                         
  17   3   5        259.60        167.53        33.57 o                         
  19   3   5         77.15         93.56        42.78 o                         
  21   3   5       1556.39       1572.54        62.15 o                         
 -20   4   5          1.51         -4.48        45.27 o                         
 -18   4   5          3.79        -14.00        36.19 o                         
 -16   4   5       3691.21       3670.57        68.46 o                         
 -14   4   5        337.56        331.84        26.29 o                         
 -12   4   5        398.47        433.74        23.69 o                         
 -10   4   5      13870.11      13807.60       187.69 o                         
  -8   4   5       1289.70        981.38        26.84 o                         
  -6   4   5       5209.68       5377.66        82.04 o                         
  -4   4   5       8026.14       7647.61       117.77 o                         
  -2   4   5      40705.35      37752.00       582.33 o                         
   0   4   5          3.17         23.13         6.43 o                         
   2   4   5      35059.49      37569.08       574.32 o                         
   4   4   5      89534.23     106197.54      1554.86 o                         
   6   4   5        129.70        279.44        14.82 o                         
   8   4   5       1764.16       1621.04        33.83 o                         
  10   4   5        259.53        229.23        18.73 o                         
  12   4   5      10525.57      11281.67       158.56 o                         
  14   4   5         22.76          2.27        25.75 o                         
  16   4   5        721.10        739.59        35.73 o                         
  18   4   5       1203.16       1266.97        47.98 o                         
  20   4   5          1.59         -5.76        47.05 o                         
 -21   5   5         16.56          7.35        50.22 o                         
 -19   5   5        224.04        285.73        41.16 o                         
 -17   5   5        142.17        139.06        40.33 o                         
 -15   5   5         12.58          3.16        27.77 o                         
 -13   5   5        178.55        167.63        27.08 o                         
 -11   5   5        661.00        528.01        25.28 o                         
  -9   5   5       2715.77       2902.30        81.97 o                         
  -7   5   5         22.14         24.32        13.38 o                         
  -5   5   5       2364.83       2398.43        49.14 o                         
  -3   5   5        568.14        420.90        15.77 o                         
  -1   5   5      32781.03      30940.01       479.27 o                         
   1   5   5       8517.27       8020.34       127.27 o                         
   3   5   5      12983.00      12963.38       196.63 o                         
   5   5   5      12998.44      12303.25       587.40 o                         
   7   5   5      18752.65      17325.22       250.39 o                         
   9   5   5       2313.19       3001.89        63.73 o                         
  11   5   5       1604.39       1583.04        37.59 o                         
  13   5   5       6410.52       6868.34       110.42 o                         
  15   5   5         25.37         35.32        30.67 o                         
  17   5   5         30.03         26.92        39.02 o                         
  19   5   5        251.10        168.18        44.26 o                         
  21   5   5       1333.67       1166.44        57.26 o                         
 -20   6   5         89.67         83.09        53.83 o                         
 -18   6   5          5.40        -37.85        46.73 o                         
 -16   6   5        178.55        254.44        37.94 o                         
 -14   6   5        562.62        541.78        29.64 o                         
 -12   6   5         15.87         49.95        27.27 o                         
 -10   6   5       1566.36       1646.12        35.18 o                         
  -8   6   5       6500.13       7987.98       134.81 o                         
  -6   6   5       1766.00       1893.24        38.46 o                         
  -4   6   5       8996.99      10709.48       158.01 o                         
  -2   6   5       1544.29       1325.36        33.33 o                         
   0   6   5        173.71        196.39        28.24 o                         
   2   6   5      13180.02      14201.68       274.93 o                         
   4   6   5        899.53       1127.82        27.08 o                         
   6   6   5        131.70        142.32        14.49 o                         
   8   6   5         40.93         20.52        16.25 o                         
  10   6   5       2149.86       2191.32        49.16 o                         
  12   6   5         96.49         58.80        25.61 o                         
  14   6   5        350.30        359.73        32.53 o                         
  16   6   5        257.52        221.98        32.48 o                         
  18   6   5        212.80        237.55        43.98 o                         
  20   6   5         91.61         44.54        49.62 o                         
 -21   7   5          0.75        -24.65        51.17 o                         
 -19   7   5        230.78        265.96        47.67 o                         
 -17   7   5         32.61         42.67        35.94 o                         
 -15   7   5         36.97         25.52        30.96 o                         
 -13   7   5        222.34        234.87        31.39 o                         
 -11   7   5        304.25        227.69        24.16 o                         
  -9   7   5       1206.40       1137.48        33.88 o                         
  -7   7   5        391.52        352.72        32.46 o                         
  -5   7   5       1266.16       1532.70        30.80 o                         
  -3   7   5        997.61        911.88        22.67 o                         
  -1   7   5       1889.24       1862.08        40.20 o                         
   1   7   5       8899.86       8892.24       175.10 o                         
   3   7   5        386.54        339.33        13.12 o                         
   5   7   5       1524.90       1079.32        30.73 o                         
   7   7   5       2352.41       2333.93        42.97 o                         
   9   7   5       2203.23       2196.34        49.14 o                         
  11   7   5        976.69       1130.75        34.92 o                         
  13   7   5          5.98         29.10        33.47 o                         
  15   7   5        147.63        146.61        37.35 o                         
  17   7   5        297.58        291.26        56.28 o                         
  19   7   5        106.30        204.30        55.50 o                         
 -20   8   5          2.93        -11.16        63.11 o                         
 -18   8   5         65.68        112.59        43.60 o                         
 -16   8   5       1210.60       1251.11        45.86 o                         
 -14   8   5          0.98         -9.09        29.36 o                         
 -12   8   5         14.44        -11.62        27.46 o                         
 -10   8   5       6380.35       6650.95        98.21 o                         
  -8   8   5         90.07         45.01        18.19 o                         
  -6   8   5       4207.67       4432.48        73.42 o                         
  -4   8   5        324.95        343.54        16.46 o                         
  -2   8   5      19352.41      18530.71       273.51 o                         
   0   8   5        450.44        468.58        21.22 o                         
   2   8   5       2609.81       2600.73        66.18 o                         
   4   8   5       3541.54       2794.09        70.08 o                         
   6   8   5       3131.08       2914.15        54.51 o                         
   8   8   5        475.41        445.92        25.91 o                         
  10   8   5          5.06         18.94        23.10 o                         
  12   8   5        148.36        202.49        31.49 o                         
  14   8   5         34.90         60.68        33.51 o                         
  16   8   5        808.26        810.33        72.65 o                         
  18   8   5        356.82        350.00        47.61 o                         
  20   8   5          2.19         39.80        49.99 o                         
 -19   9   5        418.79        494.12        52.61 o                         
 -17   9   5          1.64        -37.34        38.92 o                         
 -15   9   5        341.15        501.10        41.88 o                         
 -13   9   5        168.36        253.79        31.74 o                         
 -11   9   5       1462.19       1718.93        41.86 o                         
  -9   9   5        210.20        260.95        35.60 o                         
  -7   9   5       7341.25       7675.59       116.80 o                         
  -5   9   5      31003.73      32900.56       510.76 o                         
  -3   9   5        574.37        632.93        33.70 o                         
  -1   9   5      18995.76      18795.80       296.21 o                         
   1   9   5       2667.04       2747.86        64.68 o                         
   3   9   5      29290.28      29443.30       540.84 o                         
   5   9   5       3058.20       2717.79        74.61 o                         
   7   9   5      15551.16      15372.53       388.16 o                         
   9   9   5       2541.38       2618.45        59.07 o                         
  11   9   5         45.69         38.27        28.05 o                         
  13   9   5       4767.83       4948.35        90.09 o                         
  15   9   5        999.73        982.86        49.15 o                         
  17   9   5         39.63         44.22        52.59 o                         
  19   9   5         41.88         80.46        53.26 o                         
 -18  10   5         95.89        117.59        48.68 o                         
 -16  10   5       1433.88       1541.53        54.63 o                         
 -14  10   5        152.48        115.80        39.47 o                         
 -12  10   5        401.05        306.10        31.46 o                         
 -10  10   5       7315.56       7626.84       121.64 o                         
  -8  10   5        400.71        417.40        23.01 o                         
  -6  10   5        398.54        434.48        23.17 o                         
  -4  10   5        175.87        230.89        19.72 o                         
  -2  10   5      21101.21      20919.51       325.57 o                         
   0  10   5       1437.41       1879.05        47.56 o                         
   2  10   5      11572.82      11982.16       259.49 o                         
   4  10   5       1125.35       1203.84        39.87 o                         
   6  10   5        988.94       1001.87        36.22 o                         
   8  10   5       4107.55       3843.16        73.18 o                         
  10  10   5        286.91        278.39        29.73 o                         
  12  10   5       7001.92       7184.98       121.85 o                         
  14  10   5       1154.53       1006.13        58.55 o                         
  16  10   5        432.20        412.64        48.07 o                         
  18  10   5       1166.47       1172.30        60.93 o                         
 -19  11   5        452.29        491.32        57.14 o                         
 -17  11   5          0.34        -37.30        49.70 o                         
 -15  11   5         92.06         48.88        48.97 o                         
 -13  11   5         41.72         39.14        32.47 o                         
 -11  11   5        173.95        126.62        26.40 o                         
  -9  11   5       1110.62        886.44        32.57 o                         
  -7  11   5       1544.00       1747.98        46.88 o                         
  -5  11   5       3605.09       3952.45        68.48 o                         
  -3  11   5       1102.00       1239.77        30.36 o                         
  -1  11   5       5460.45       5222.25       109.83 o                         
   1  11   5       3275.08       3511.20        77.83 o                         
   3  11   5        905.64       1076.76        39.47 o                         
   5  11   5       3435.61       3579.41        88.91 o                         
   7  11   5       7501.38       7564.72       139.71 o                         
   9  11   5       5444.47       5615.55        94.64 o                         
  11  11   5        623.18        725.90        42.64 o                         
  13  11   5       1158.38       1209.88        42.32 o                         
  15  11   5          1.10         -9.30        42.97 o                         
  17  11   5         13.64        -11.19        58.87 o                         
 -18  12   5         58.75         37.84        50.31 o                         
 -16  12   5         60.85         38.94        55.32 o                         
 -14  12   5        227.98        168.94        50.19 o                         
 -12  12   5        133.02         71.27        36.31 o                         
 -10  12   5        319.40        351.03        36.55 o                         
  -8  12   5        328.15        318.95        41.92 o                         
  -6  12   5          3.06         14.10        23.49 o                         
  -4  12   5       3046.58       2993.80        50.96 o                         
  -2  12   5       1490.30       1648.87        34.04 o                         
   0  12   5       7519.13       7785.28       178.05 o                         
   2  12   5       1081.08       1010.50        44.96 o                         
   4  12   5       3116.48       3459.24        85.74 o                         
   6  12   5       1343.18       1362.83        79.41 o                         
   8  12   5        632.97        541.19        31.44 o                         
  10  12   5          0.80        -14.44        28.35 o                         
  12  12   5       1501.58       1363.51        56.99 o                         
  14  12   5         25.62         36.41        40.29 o                         
  16  12   5          9.11        -10.23        46.32 o                         
  18  12   5         92.63         73.36        96.07 o                         
 -17  13   5          5.40          5.23        51.12 o                         
 -15  13   5          7.81         42.60        77.83 o                         
 -13  13   5        173.49        160.41        45.66 o                         
 -11  13   5         31.84         45.71        40.14 o                         
  -9  13   5         15.66         60.68        30.11 o                         
  -7  13   5       1403.07       1326.24        40.99 o                         
  -5  13   5        428.27        458.67        25.42 o                         
  -3  13   5        119.13        132.60        18.27 o                         
  -1  13   5       1281.44       1308.43        42.48 o                         
   1  13   5          1.52         -8.17        20.86 o                         
   3  13   5       1189.00       1243.14        44.03 o                         
   5  13   5       3066.91       3149.02        91.25 o                         
   7  13   5       1622.91       1543.82        47.26 o                         
   9  13   5        100.01        155.45        35.59 o                         
  11  13   5       3337.48       3198.39        71.89 o                         
  13  13   5        769.96        839.07        49.46 o                         
  15  13   5         72.16        141.94        49.92 o                         
  17  13   5          6.49         14.66        49.78 o                         
 -16  14   5         47.24         55.96        77.49 o                         
 -14  14   5         60.79         76.59        48.14 o                         
 -12  14   5         43.86         -7.92        49.39 o                         
 -10  14   5       1576.12       1720.15        53.69 o                         
  -8  14   5        628.18        596.95        34.33 o                         
  -6  14   5        132.86        216.04        73.81 o                         
  -4  14   5         37.23         87.12        27.21 o                         
  -2  14   5       2941.61       3144.04        64.43 o                         
   0  14   5          0.72          7.47        27.02 o                         
   2  14   5        105.71        153.65        26.53 o                         
   4  14   5        194.43        193.95        35.42 o                         
   6  14   5          0.33        -23.60        31.49 o                         
   8  14   5         34.43          6.76        36.53 o                         
  10  14   5         35.52         30.73        38.59 o                         
  12  14   5         60.09         93.25        38.17 o                         
  14  14   5         16.40        -18.39        57.50 o                         
  16  14   5          9.02         37.93        51.31 o                         
 -15  15   5        559.73        440.86        54.76 o                         
 -13  15   5          4.47         -7.65        50.32 o                         
 -11  15   5        642.36        677.90        45.03 o                         
  -9  15   5         30.49         27.33        35.18 o                         
  -7  15   5       2154.28       2272.92        74.55 o                         
  -5  15   5        946.33        975.85        34.74 o                         
  -3  15   5        964.54        974.47        30.09 o                         
  -1  15   5       2199.57       2309.62        92.56 o                         
   1  15   5        136.88        116.81        35.42 o                         
   3  15   5       2148.56       2133.80        78.29 o                         
   5  15   5         92.45         22.37        34.17 o                         
   7  15   5       2546.36       2662.97        83.91 o                         
   9  15   5        664.79        625.11        42.88 o                         
  11  15   5         29.07         63.93        42.20 o                         
  13  15   5          4.55         80.00        49.57 o                         
  15  15   5        323.46        342.76        52.01 o                         
 -14  16   5        809.42        662.55        92.29 o                         
 -12  16   5       1119.38       1016.41        56.60 o                         
 -10  16   5       1578.53       1465.07        79.74 o                         
  -8  16   5         49.21         15.76        54.92 o                         
  -6  16   5       1012.39        885.15        47.15 o                         
  -4  16   5         14.74         48.74        29.14 o                         
  -2  16   5       2965.47       3202.97        81.04 o                         
   0  16   5       1332.75       1588.74        54.52 o                         
   2  16   5       1213.38       1394.59        54.64 o                         
   4  16   5       4422.59       4641.23       124.25 o                         
   6  16   5        131.01        199.59        45.94 o                         
   8  16   5        597.02        478.73        49.28 o                         
  10  16   5        100.36        109.76        36.99 o                         
  12  16   5       2673.80       2461.15        73.33 o                         
  14  16   5          2.48         -6.45        52.47 o                         
 -13  17   5          4.54        -37.06        58.24 o                         
 -11  17   5        683.91        567.68        92.46 o                         
  -9  17   5         56.85         23.38        61.66 o                         
  -7  17   5       2520.00       2434.94        73.33 o                         
  -5  17   5        170.38        213.19        44.87 o                         
  -3  17   5        579.62        585.74        50.53 o                         
  -1  17   5       3521.91       3984.53       105.66 o                         
   1  17   5        448.00        532.14        51.64 o                         
   3  17   5          2.10        -19.66        37.28 o                         
   5  17   5        342.29        335.69        56.11 o                         
   7  17   5       1540.31       1673.28        71.35 o                         
   9  17   5       1116.77        898.37        63.72 o                         
  11  17   5          6.64        -20.52        45.20 o                         
  13  17   5         89.47         49.73        55.44 o                         
 -12  18   5         36.94         25.80        60.96 o                         
 -10  18   5        469.03        433.43        71.01 o                         
  -8  18   5         29.48         34.01        50.91 o                         
  -6  18   5        307.59        243.07        41.63 o                         
  -4  18   5          2.31         24.27        63.98 o                         
  -2  18   5        366.91        391.60        47.74 o                         
   0  18   5       1320.03       1161.44        66.46 o                         
   2  18   5        232.05        247.51        45.57 o                         
   4  18   5        724.49        683.60        53.90 o                         
   6  18   5         20.77         38.79        50.89 o                         
   8  18   5          0.37        -26.29        55.78 o                         
  10  18   5         32.40         34.61        60.20 o                         
  12  18   5         56.89         58.97        57.34 o                         
 -11  19   5          1.51         44.46        61.83 o                         
  -9  19   5         33.58        -45.23        67.89 o                         
  -7  19   5        126.08         64.53        58.76 o                         
  -5  19   5        170.50        154.51        45.63 o                         
  -3  19   5          5.77         29.54        55.49 o                         
  -1  19   5         48.05         78.32        52.05 o                         
   1  19   5        488.63        599.52        56.92 o                         
   3  19   5        157.40        275.37        63.28 o                         
   5  19   5        173.92        207.44        58.61 o                         
   7  19   5          0.92         22.55        63.01 o                         
   9  19   5        103.89         77.67        88.63 o                         
  11  19   5         27.60        -77.51        77.82 o                         
 -10  20   5         33.25        102.15        73.12 o                         
  -8  20   5          6.43         51.89        56.42 o                         
  -6  20   5         48.29         33.95        52.21 o                         
  -4  20   5        550.03        516.02        56.73 o                         
  -2  20   5        155.32        122.20        83.63 o                         
   0  20   5         30.95         55.06        59.51 o                         
   2  20   5       1130.52        993.31        73.09 o                         
   4  20   5        183.14        184.90        60.92 o                         
   6  20   5        219.10        274.88        64.47 o                         
   8  20   5          0.38         15.27        68.23 o                         
  -7  21   5        617.10        639.56       144.19 o                         
  -5  21   5        234.45        174.77        58.14 o                         
  -3  21   5          1.84        -49.80        78.64 o                         
  -1  21   5        265.97        344.48        72.53 o                         
   1  21   5         49.82         36.55        69.41 o                         
   3  21   5          0.43         69.24        71.85 o                         
   5  21   5         67.36         88.76        86.76 o                         
   7  21   5        118.34        162.04        95.02 o                         
  -2  22   5        862.26        900.63        89.58 o                         
   0  22   5         71.85        116.49        90.20 o                         
   2  22   5        269.97        346.61        80.66 o                         
 -22   0   6         30.64         -4.21        59.60 o                         
 -20   0   6        319.76        348.97        72.95 o                         
 -18   0   6         16.20         40.67        67.32 o                         
 -16   0   6       2502.84       2766.21        85.50 o                         
 -14   0   6        421.11        276.45        44.55 o                         
 -12   0   6      13990.14      15309.24       280.91 o                         
 -10   0   6         26.91         72.23        23.14 o                         
  -8   0   6        247.83        232.58        24.56 o                         
  -6   0   6      19140.25      17414.30       339.28 o                         
  -4   0   6      19283.80      18520.47       347.08 o                         
  -2   0   6        562.82        480.90        25.29 o                         
   0   0   6        765.01        965.72        29.53 o                         
   2   0   6      16006.86      10952.19       212.59 o                         
   4   0   6      14659.89      15867.47       301.99 o                         
   6   0   6       2783.16       3152.04        76.62 o                         
   8   0   6       1587.29       1891.40        55.59 o                         
  10   0   6       5026.59       5397.41       120.00 o                         
  12   0   6        147.86        201.64        30.16 o                         
  14   0   6       5951.69       6208.10       153.53 o                         
  16   0   6        939.79        881.48        57.57 o                         
  18   0   6         58.59        121.31        64.16 o                         
  20   0   6          8.35         38.57        68.02 o                         
 -21   1   6        428.65        371.24        69.45 o                         
 -19   1   6          0.46         10.92        44.53 o                         
 -17   1   6        639.71        611.69        57.90 o                         
 -15   1   6        779.98        730.14        36.58 o                         
 -13   1   6        282.31        322.21        24.71 o                         
 -11   1   6       2332.83       2215.82        44.32 o                         
  -9   1   6       1603.19       1568.98        33.33 o                         
  -7   1   6      18359.49      17930.39       256.59 o                         
  -5   1   6      24501.51      27045.30       350.69 o                         
  -3   1   6       9074.01       8246.09       126.61 o                         
  -1   1   6       3514.79       2499.99        45.47 o                         
   1   1   6      18802.81      16535.07       213.28 o                         
   3   1   6       1504.84       2303.92        39.35 o                         
   5   1   6       7769.05       7692.39       122.74 o                         
   7   1   6      24529.92      24794.50       321.12 o                         
   9   1   6       1623.58       1712.86        36.19 o                         
  11   1   6      16275.68      17179.45       244.43 o                         
  13   1   6       6716.33       7269.49       107.74 o                         
  15   1   6       1607.11       1567.06        40.96 o                         
  17   1   6        130.52        163.29        37.31 o                         
  19   1   6        337.77        378.13        56.64 o                         
  21   1   6         34.96         64.46        50.99 o                         
 -22   2   6          2.13        -33.68        43.87 o                         
 -20   2   6          5.24         34.06        46.92 o                         
 -18   2   6         54.01         21.84        38.70 o                         
 -16   2   6        915.08        900.86        38.74 o                         
 -14   2   6        959.70       1072.61        34.03 o                         
 -12   2   6       8497.04       8067.43       132.56 o                         
 -10   2   6       2672.04       2663.63        57.82 o                         
  -8   2   6       1128.52       1165.31        59.58 o                         
  -6   2   6        111.72        140.44        13.25 o                         
  -4   2   6       1003.56        819.33        20.24 o                         
  -2   2   6        803.10        839.59        21.34 o                         
   0   2   6        478.48        502.47        16.16 o                         
   2   2   6      35146.15      33879.47       415.57 o                         
   4   2   6        870.00       1224.39        26.10 o                         
   6   2   6       9121.14       9566.84       139.28 o                         
   8   2   6       6402.27       6746.66       162.97 o                         
  10   2   6       5342.15       5609.52       101.54 o                         
  12   2   6       2047.67       2210.09        46.09 o                         
  14   2   6         38.42         19.04        25.86 o                         
  16   2   6        886.62       1086.60        41.52 o                         
  18   2   6          0.09          6.03        38.27 o                         
  20   2   6         72.21         44.80        46.18 o                         
 -21   3   6         25.32         24.75        42.50 o                         
 -19   3   6          0.66         -9.06        46.44 o                         
 -17   3   6         92.55         86.05        31.73 o                         
 -15   3   6          3.81         16.97        31.32 o                         
 -13   3   6        155.10        149.88        23.05 o                         
 -11   3   6       6359.67       6274.53        95.61 o                         
  -9   3   6        676.14        645.75        39.32 o                         
  -7   3   6       9923.64       9936.46       180.15 o                         
  -5   3   6       1374.53       1564.67        39.05 o                         
  -3   3   6       1140.16        939.27        32.72 o                         
  -1   3   6       3669.60       3868.64        60.43 o                         
   1   3   6      19832.41      20451.20       255.46 o                         
   3   3   6         59.74         53.25         8.43 o                         
   5   3   6      16073.00      16695.96       238.24 o                         
   7   3   6       1573.38       1497.04        34.06 o                         
   9   3   6        101.04        169.25        18.21 o                         
  11   3   6        788.31        835.53        27.41 o                         
  13   3   6         99.32         93.44        24.59 o                         
  15   3   6        179.98        205.17        29.38 o                         
  17   3   6         15.25          6.56        38.73 o                         
  19   3   6         74.42         33.87        45.57 o                         
  21   3   6         25.06         53.33        82.22 o                         
 -20   4   6        421.78        425.61        47.53 o                         
 -18   4   6         49.65        101.89        41.68 o                         
 -16   4   6        802.63        799.33        38.35 o                         
 -14   4   6         61.01         11.80        25.52 o                         
 -12   4   6        339.55        349.22        23.07 o                         
 -10   4   6        155.89        209.84        19.96 o                         
  -8   4   6       1680.44       1731.10        38.32 o                         
  -6   4   6         37.13          7.82        15.71 o                         
  -4   4   6      26615.57      28146.20       376.93 o                         
  -2   4   6       3542.49       3759.08        76.35 o                         
   0   4   6        718.79        545.15        17.80 o                         
   2   4   6      11499.15      11107.99       157.18 o                         
   4   4   6         17.41         20.33        10.36 o                         
   6   4   6       6475.51       6350.38       101.44 o                         
   8   4   6        111.72         79.93        21.57 o                         
  10   4   6       1022.05       1001.83        30.84 o                         
  12   4   6         25.14         47.17        22.68 o                         
  14   4   6        279.25        259.96        26.48 o                         
  16   4   6        760.91        863.10        42.32 o                         
  18   4   6        267.55        289.88        40.79 o                         
  20   4   6         11.44         47.68        54.19 o                         
 -21   5   6        214.91        267.86        43.72 o                         
 -19   5   6          1.80         13.33        69.94 o                         
 -17   5   6        818.73        814.44        55.98 o                         
 -15   5   6        770.85        873.63        47.38 o                         
 -13   5   6        581.46        669.10        28.28 o                         
 -11   5   6         33.19         20.02        23.66 o                         
  -9   5   6        414.79        343.20        21.93 o                         
  -7   5   6      10208.27       9983.29       261.52 o                         
  -5   5   6        694.29        875.36        23.04 o                         
  -3   5   6       5607.20       5244.39        85.89 o                         
  -1   5   6       8679.88       7931.81       125.37 o                         
   3   5   6        904.79        865.60        22.48 o                         
   5   5   6        452.67        408.08        19.47 o                         
   7   5   6      23478.45      23392.01       350.66 o                         
   9   5   6        475.75        520.83        23.69 o                         
  11   5   6       1712.31       1940.36        45.25 o                         
  13   5   6        120.12        105.68        29.64 o                         
  15   5   6        835.43        763.00        34.87 o                         
  17   5   6        549.66        502.86        40.92 o                         
  19   5   6        865.86        909.30        54.87 o                         
 -20   6   6        369.30        484.05        50.72 o                         
 -18   6   6        121.81        136.46        38.68 o                         
 -16   6   6        561.17        548.33        35.22 o                         
 -14   6   6        207.81        110.92        29.25 o                         
 -12   6   6       4177.93       4613.75        73.62 o                         
 -10   6   6        647.15        777.21        30.16 o                         
  -8   6   6         11.68         38.77        18.87 o                         
  -6   6   6      17846.87      17531.69       234.44 o                         
  -4   6   6      32016.11      33883.07       447.50 o                         
  -2   6   6      22353.02      22299.20       302.17 o                         
   0   6   6        787.39        604.82        16.81 o                         
   2   6   6      24414.95      22500.01       364.51 o                         
   4   6   6      30887.79      33461.10       438.27 o                         
   6   6   6        295.19        428.13        15.50 o                         
   8   6   6        279.47        250.96        79.80 o                         
  10   6   6       5869.35       5965.84       117.41 o                         
  12   6   6        419.25        430.12        41.92 o                         
  14   6   6        348.46        371.98        32.21 o                         
  16   6   6       4363.18       4040.23        99.61 o                         
  18   6   6          0.43         -7.13        48.70 o                         
  20   6   6        321.69        428.17        53.57 o                         
 -19   7   6          1.32         27.03        48.25 o                         
 -17   7   6        298.90        286.65        40.42 o                         
 -15   7   6       2145.59       2436.30        55.68 o                         
 -13   7   6       1970.52       2096.96        46.36 o                         
 -11   7   6        202.53        215.70        46.47 o                         
  -9   7   6        721.85        708.50        28.43 o                         
  -7   7   6      26389.85      27695.07       372.16 o                         
  -5   7   6         90.72         49.66        13.99 o                         
  -3   7   6      57812.37      61691.12       784.11 o                         
  -1   7   6       3107.91       2637.56        47.05 o                         
   1   7   6      19453.66      17384.58       324.12 o                         
   3   7   6      14341.77      13201.45       220.13 o                         
   5   7   6      18431.26      17841.33       244.23 o                         
   7   7   6       2229.75       2479.70        48.55 o                         
   9   7   6        739.09        763.28        27.83 o                         
  11   7   6       5168.17       5525.77       101.46 o                         
  13   7   6         59.74        126.32        32.23 o                         
  15   7   6         42.73         67.10        38.27 o                         
  17   7   6         30.58        -13.89        86.07 o                         
  19   7   6        385.74        388.95        50.95 o                         
 -20   8   6        207.29        227.11        53.43 o                         
 -18   8   6          0.79         15.02        49.45 o                         
 -16   8   6        234.85        271.12        37.41 o                         
 -14   8   6        729.73        714.28        41.44 o                         
 -12   8   6        818.23        877.34        35.08 o                         
 -10   8   6        826.29        716.12        42.31 o                         
  -8   8   6         29.95         32.50        18.97 o                         
  -6   8   6        308.71        262.13        18.58 o                         
  -4   8   6        933.00        747.81        21.81 o                         
  -2   8   6       1809.52       2171.84        60.90 o                         
   0   8   6       2765.44       3561.52        78.26 o                         
   2   8   6      37607.00      38665.28       675.75 o                         
   4   8   6         21.93         22.21        19.15 o                         
   6   8   6       1901.73       2392.44        52.78 o                         
   8   8   6       6967.02       7029.97       125.28 o                         
  10   8   6       2048.52       2062.63        46.81 o                         
  12   8   6       2156.99       1931.04        71.75 o                         
  14   8   6        283.30        273.03        55.77 o                         
  16   8   6       2520.48       2820.23       105.87 o                         
  18   8   6          0.38          7.65        46.11 o                         
 -19   9   6          3.40          5.70        46.69 o                         
 -17   9   6         45.89         81.61        72.40 o                         
 -15   9   6        135.38        119.70        38.01 o                         
 -13   9   6          0.12         29.50        36.44 o                         
 -11   9   6         67.45         54.77        29.18 o                         
  -9   9   6          5.51         15.67        22.30 o                         
  -7   9   6       4786.71       5183.36        84.73 o                         
  -5   9   6       2904.19       2923.53        59.24 o                         
  -3   9   6      15401.20      15909.04       253.85 o                         
  -1   9   6       2572.20       2465.82        58.87 o                         
   1   9   6       1270.68       1189.50        49.04 o                         
   3   9   6        601.84        544.88        26.56 o                         
   5   9   6        435.21        616.67        23.17 o                         
   7   9   6        224.65        328.36        20.89 o                         
   9   9   6        243.45        370.17        28.35 o                         
  11   9   6          5.29         28.73        25.94 o                         
  13   9   6         54.51         13.93        33.36 o                         
  15   9   6         27.16         21.31        40.58 o                         
  17   9   6          5.74         25.54        46.26 o                         
  19   9   6          2.52         -6.51        53.49 o                         
 -18  10   6         58.19         43.36        58.73 o                         
 -16  10   6          0.39         11.10        41.88 o                         
 -14  10   6        155.83        206.61        48.57 o                         
 -12  10   6         15.09         37.47        31.95 o                         
 -10  10   6         49.70         83.16        27.39 o                         
  -8  10   6       1173.79       1105.27        32.57 o                         
  -6  10   6        459.60        407.25        20.72 o                         
  -4  10   6        247.16        344.00        20.05 o                         
  -2  10   6          8.47         87.38        23.54 o                         
   0  10   6         10.87         24.16        21.20 o                         
   2  10   6       3650.83       3756.51        86.31 o                         
   4  10   6       6837.55       7321.54       148.35 o                         
   6  10   6       2628.38       2917.03        69.01 o                         
   8  10   6       4418.81       4299.64        83.77 o                         
  10  10   6        335.97        349.56        27.61 o                         
  12  10   6         29.70         36.42        30.53 o                         
  14  10   6        445.70        349.60        45.39 o                         
  16  10   6        798.94        884.13        58.94 o                         
  18  10   6          0.37         14.37        49.08 o                         
 -19  11   6         23.37         -7.31        51.06 o                         
 -17  11   6          7.25         23.49        46.56 o                         
 -15  11   6        729.86        861.73        59.02 o                         
 -13  11   6        632.70        791.39        54.30 o                         
 -11  11   6        339.19        365.50        45.60 o                         
  -9  11   6          5.90         12.14        28.78 o                         
  -7  11   6       4706.57       4752.82        80.09 o                         
  -5  11   6       2670.77       2669.48       134.73 o                         
  -3  11   6      10019.16      10119.74       167.85 o                         
  -1  11   6       4560.15       4715.34        96.96 o                         
   1  11   6       1521.45       1507.31        44.47 o                         
   3  11   6        554.93        597.96        36.62 o                         
   5  11   6       7849.74       8794.16       182.22 o                         
   7  11   6        500.17        449.93        37.72 o                         
   9  11   6        591.00        466.74        36.69 o                         
  11  11   6       2974.19       3177.14        74.55 o                         
  13  11   6        178.84         80.33        41.77 o                         
  15  11   6        310.43        308.90        52.96 o                         
  17  11   6         46.20         44.27        54.93 o                         
 -18  12   6        188.60        156.40        59.55 o                         
 -16  12   6          3.99         65.51        61.65 o                         
 -14  12   6         84.76         11.11        43.12 o                         
 -12  12   6       3037.99       3108.53        77.85 o                         
 -10  12   6        301.75        412.09        37.41 o                         
  -8  12   6         14.83         48.49        26.95 o                         
  -6  12   6       4198.31       4479.13       138.37 o                         
  -4  12   6        511.97        627.66        29.75 o                         
  -2  12   6       4722.66       5003.96        87.82 o                         
   0  12   6         47.92          6.00        23.55 o                         
   2  12   6       6350.42       6675.91       137.46 o                         
   4  12   6        179.64        161.46        26.75 o                         
   6  12   6        520.94        433.50        31.73 o                         
   8  12   6       2692.38       2590.96        61.55 o                         
  10  12   6       1382.10       1329.16        48.66 o                         
  12  12   6          1.08          7.13        35.19 o                         
  14  12   6        181.81        245.28        48.47 o                         
  16  12   6       1857.68       1654.78        86.43 o                         
 -17  13   6        173.47        109.70        43.01 o                         
 -15  13   6        438.65        399.55        57.06 o                         
 -13  13   6        139.30        162.74        51.49 o                         
 -11  13   6          8.41          0.40        48.89 o                         
  -9  13   6        613.83        566.40        36.23 o                         
  -7  13   6       3228.74       3047.45        65.23 o                         
  -5  13   6         54.89         71.27        24.19 o                         
  -3  13   6         98.11        146.65        21.82 o                         
  -1  13   6        654.71        675.02        58.26 o                         
   1  13   6        258.58        159.37        28.41 o                         
   3  13   6       1397.34       1719.59        52.39 o                         
   5  13   6       5155.95       5169.70       118.39 o                         
   7  13   6       5168.68       5323.22       140.48 o                         
   9  13   6        594.33        515.81        30.88 o                         
  11  13   6       2535.38       2359.74        72.02 o                         
  13  13   6        470.25        395.61        60.62 o                         
  15  13   6        474.51        500.98        61.32 o                         
  17  13   6         38.49         58.47        72.58 o                         
 -16  14   6        263.28        254.06        70.14 o                         
 -14  14   6        127.47        109.85        48.12 o                         
 -12  14   6       4110.39       4191.11       150.84 o                         
 -10  14   6        778.49        691.17        39.83 o                         
  -8  14   6         49.88        132.81        33.06 o                         
  -6  14   6        384.22        433.48        34.59 o                         
  -4  14   6       1761.52       1992.93        50.97 o                         
  -2  14   6         11.69         19.73        31.06 o                         
   0  14   6       1269.53       1492.45        48.14 o                         
   2  14   6       9716.42      10571.85       208.55 o                         
   4  14   6         89.15        113.32        33.83 o                         
   6  14   6       2335.22       2253.50        71.76 o                         
   8  14   6        969.49        908.45        50.24 o                         
  10  14   6        419.47        388.22        41.92 o                         
  12  14   6        366.44        274.38        39.65 o                         
  14  14   6        437.79        397.71        55.19 o                         
  16  14   6        257.25        255.19        76.10 o                         
 -15  15   6         18.62        -31.12        52.83 o                         
 -13  15   6          2.14        -64.28        59.90 o                         
 -11  15   6        109.22         12.50        58.47 o                         
  -9  15   6        129.93         70.74        44.13 o                         
  -7  15   6        486.14        449.47        35.52 o                         
  -5  15   6       1665.61       1619.64        47.84 o                         
  -3  15   6         76.60         94.49        26.43 o                         
  -1  15   6       2092.25       2510.27        80.04 o                         
   1  15   6        137.27        168.32        33.07 o                         
   3  15   6       2156.82       2092.76        68.58 o                         
   5  15   6        280.47        294.45        36.37 o                         
   7  15   6       4610.31       4584.78       122.84 o                         
   9  15   6        169.06        230.27        46.86 o                         
  11  15   6        328.41        320.20        47.86 o                         
  13  15   6        295.81        266.33        48.35 o                         
  15  15   6         45.04         57.67        54.39 o                         
 -14  16   6        143.52        118.08        68.38 o                         
 -12  16   6        175.35        160.08        61.51 o                         
 -10  16   6         16.59          7.29        52.92 o                         
  -8  16   6          5.80         24.67        42.56 o                         
  -6  16   6         96.26        108.84        42.20 o                         
  -4  16   6         62.41         40.85        32.60 o                         
  -2  16   6         62.95         89.00        37.06 o                         
   0  16   6         90.26         83.00        67.85 o                         
   2  16   6        107.43         28.11        42.79 o                         
   4  16   6         75.56        101.97        38.04 o                         
   6  16   6          0.27         27.96        49.52 o                         
   8  16   6        759.10        734.62        61.84 o                         
  10  16   6        487.82        408.93        57.14 o                         
  12  16   6          6.10         18.20        54.32 o                         
  14  16   6        326.65        352.50        53.66 o                         
 -13  17   6         13.31          4.01        57.40 o                         
 -11  17   6         25.97         25.15        55.77 o                         
  -9  17   6          1.97         14.65        50.97 o                         
  -7  17   6        643.89        634.34        46.66 o                         
  -5  17   6         63.91         87.31        41.65 o                         
  -3  17   6          6.01         18.73        43.23 o                         
  -1  17   6        564.95        613.76        46.14 o                         
   1  17   6         18.17         14.78        38.02 o                         
   3  17   6         45.50         62.19        41.33 o                         
   5  17   6        796.89        769.49        65.51 o                         
   7  17   6        194.00        207.65        49.83 o                         
   9  17   6        497.29        536.26        61.03 o                         
  11  17   6         20.68         71.28        60.48 o                         
  13  17   6        189.40        165.36        51.96 o                         
 -12  18   6        743.30        631.83        75.59 o                         
 -10  18   6          5.85         37.97        63.83 o                         
  -8  18   6         72.25         22.40        58.85 o                         
  -6  18   6       1111.23       1125.22        55.98 o                         
  -4  18   6       1092.25       1147.75        56.35 o                         
  -2  18   6          5.07         10.70        53.57 o                         
   0  18   6         89.95        103.73        44.74 o                         
   2  18   6       1672.29       1820.96        90.30 o                         
   4  18   6          3.05         26.82        47.82 o                         
   6  18   6        992.19        932.26        83.54 o                         
   8  18   6         78.95         99.12        54.38 o                         
  10  18   6        277.38        308.58        78.20 o                         
  12  18   6         26.05         24.68        71.65 o                         
 -11  19   6        133.45        137.27        68.23 o                         
  -9  19   6        195.38        206.82        60.46 o                         
  -7  19   6        175.79        219.25        66.78 o                         
  -5  19   6        676.72        539.47        53.78 o                         
  -3  19   6        634.11        638.76        60.51 o                         
  -1  19   6        533.87        621.03        57.78 o                         
   1  19   6         86.42         85.39        52.95 o                         
   3  19   6        332.57        490.86        76.99 o                         
   5  19   6         12.72         15.08        57.52 o                         
   7  19   6       1026.50       1065.01        74.04 o                         
   9  19   6         17.94         99.57        75.98 o                         
  -8  20   6         58.38         72.60        76.58 o                         
  -6  20   6        388.76        475.23        60.49 o                         
  -4  20   6        856.54        817.00        87.45 o                         
  -2  20   6        249.84        217.16        75.11 o                         
   0  20   6        354.28        328.76        63.97 o                         
   2  20   6       2063.26       2156.03       100.27 o                         
   4  20   6          2.33        -25.18        60.11 o                         
   6  20   6          3.20         16.14        67.93 o                         
   8  20   6        193.68        102.41        70.92 o                         
  -5  21   6        369.78        384.38        84.32 o                         
  -3  21   6        563.75        586.42        89.99 o                         
  -1  21   6         73.33        107.45        72.52 o                         
   1  21   6          0.08        -21.30        65.92 o                         
   3  21   6         28.51         77.99        71.61 o                         
   5  21   6        139.85        162.14        85.79 o                         
   0  22   6         13.86         77.83       107.63 o                         
 -21   1   7         28.77          2.85        52.97 o                         
 -19   1   7         17.15         67.16        45.98 o                         
 -17   1   7        634.11        526.15        39.12 o                         
 -15   1   7        177.66        200.42        49.97 o                         
 -13   1   7        626.66        465.02        28.66 o                         
 -11   1   7        785.29        869.35        26.31 o                         
  -9   1   7       6549.43       6573.83        99.23 o                         
  -7   1   7        121.89        120.36        14.61 o                         
  -5   1   7       2584.20       2383.83        78.71 o                         
  -3   1   7       1620.02       1356.78        29.38 o                         
  -1   1   7       2414.51       1999.08        35.17 o                         
   1   1   7       6396.26       5182.83       126.30 o                         
   3   1   7        406.28        604.24        17.74 o                         
   5   1   7      16478.26      16597.13       220.00 o                         
   7   1   7       2903.55       2546.83        46.65 o                         
   9   1   7       5838.51       6272.79       105.45 o                         
  11   1   7       2355.66       2456.11        55.76 o                         
  13   1   7        180.92        124.18        28.12 o                         
  15   1   7        263.67        249.78        34.20 o                         
  17   1   7        295.04        237.62        35.04 o                         
  19   1   7         23.62         -4.60        45.37 o                         
 -20   2   7         22.48         65.56        43.51 o                         
 -18   2   7         61.19         99.21        43.48 o                         
 -16   2   7         77.14         62.39        35.20 o                         
 -14   2   7       5460.73       5888.58        92.66 o                         
 -12   2   7         18.66          3.13        28.34 o                         
 -10   2   7        197.16        209.92        20.54 o                         
  -8   2   7       2408.27       2181.63        41.24 o                         
  -6   2   7        195.62        230.99        14.63 o                         
  -4   2   7       2799.17       3652.99        61.45 o                         
  -2   2   7       2953.70       3145.79        55.03 o                         
   0   2   7       5402.96       4260.66        70.29 o                         
   2   2   7      15180.51      14775.24       193.83 o                         
   4   2   7        797.69       1052.45        22.85 o                         
   6   2   7       5753.50       5005.76       108.52 o                         
   8   2   7         80.87        126.71        18.41 o                         
  10   2   7       6464.63       6770.16       108.41 o                         
  12   2   7        790.24        780.32        27.79 o                         
  14   2   7       2727.98       2787.08        58.44 o                         
  16   2   7        610.81        585.70        38.42 o                         
  18   2   7         31.07         82.52        47.33 o                         
  20   2   7        743.09        716.17        49.58 o                         
 -21   3   7        105.97         20.16        58.00 o                         
 -19   3   7         45.39         42.09        53.64 o                         
 -17   3   7       1724.91       1812.49        54.53 o                         
 -15   3   7          8.08        -12.97        30.23 o                         
 -13   3   7        520.11        456.85        32.46 o                         
 -11   3   7        905.12       1178.89        32.97 o                         
  -9   3   7      19744.71      21252.34       316.59 o                         
  -7   3   7       2147.54       2409.01        58.28 o                         
  -5   3   7        196.68        205.38        12.77 o                         
  -3   3   7      43772.35      44749.55       551.13 o                         
  -1   3   7        760.18        705.26        20.50 o                         
   1   3   7       1303.13        847.17        18.16 o                         
   3   3   7       1208.68       1255.48        25.99 o                         
   5   3   7       5527.05       4036.46        76.29 o                         
   7   3   7       1676.70       1756.19        38.22 o                         
   9   3   7      18109.64      19740.38       259.98 o                         
  11   3   7       1534.39       1747.48        64.15 o                         
  13   3   7         88.37         88.19        24.05 o                         
  15   3   7       3230.87       3275.49        66.88 o                         
  17   3   7        400.39        487.72        38.41 o                         
  19   3   7        652.11        610.03        46.98 o                         
 -20   4   7          5.82         63.31        60.48 o                         
 -18   4   7        785.65        906.40        55.45 o                         
 -16   4   7          8.58         13.41        34.45 o                         
 -14   4   7       2239.00       2205.09        88.12 o                         
 -12   4   7       3506.07       3580.59        66.12 o                         
 -10   4   7         27.82        -16.30        24.74 o                         
  -8   4   7       9401.85       8860.17       125.82 o                         
  -6   4   7        464.53        516.29        20.53 o                         
  -4   4   7       3425.27       3157.72        88.58 o                         
  -2   4   7        312.41        286.13        18.42 o                         
   0   4   7      56644.71      56916.61       675.52 o                         
   2   4   7       4989.13       4518.65        72.42 o                         
   4   4   7       1744.70       2238.67        43.38 o                         
   6   4   7      47815.21      52022.36       675.27 o                         
   8   4   7       4436.52       4190.25        69.02 o                         
  10   4   7       1098.03       1257.00        34.27 o                         
  12   4   7       1459.82       1572.16        40.02 o                         
  14   4   7       3768.23       3879.37        67.66 o                         
  16   4   7       1011.86       1104.52        40.09 o                         
  18   4   7        874.59        841.37        75.81 o                         
  20   4   7        754.78        688.14        55.45 o                         
 -21   5   7         18.17          9.95        40.41 o                         
 -19   5   7         29.88         67.67        47.37 o                         
 -17   5   7        396.86        352.54        36.98 o                         
 -15   5   7          0.93         29.32        34.80 o                         
 -13   5   7        106.86        179.20        36.99 o                         
 -11   5   7         16.82          9.05        23.40 o                         
  -9   5   7       6213.27       6485.89       128.58 o                         
  -7   5   7       3428.48       3571.50        59.87 o                         
  -5   5   7       3406.04       2953.30        57.06 o                         
  -3   5   7        187.63        298.14        15.63 o                         
  -1   5   7       2718.72       2248.68        40.87 o                         
   1   5   7         29.23         23.01        11.40 o                         
   3   5   7       1140.32        948.24        24.19 o                         
   5   5   7       4102.09       4128.61        70.62 o                         
   7   5   7        207.23        166.93        25.25 o                         
   9   5   7          2.83         27.06        19.72 o                         
  11   5   7       8480.03       8878.46       128.80 o                         
  13   5   7          2.74         24.82        27.60 o                         
  15   5   7          6.44         22.53        37.30 o                         
  17   5   7        276.47        338.88        41.79 o                         
  19   5   7        805.53        899.58        75.27 o                         
 -20   6   7          0.00         23.18        49.93 o                         
 -18   6   7        137.84        158.01        45.15 o                         
 -16   6   7        140.61        104.42        36.57 o                         
 -14   6   7          0.67         12.96        27.49 o                         
 -12   6   7        474.95        481.43        30.41 o                         
 -10   6   7       1273.98       1332.31        33.03 o                         
  -8   6   7         69.28         88.20        18.84 o                         
  -6   6   7          1.12         21.59        23.31 o                         
  -4   6   7         66.14         67.90        14.38 o                         
  -2   6   7      12832.09      12614.84       182.13 o                         
   0   6   7      30188.54      31016.12       380.06 o                         
   2   6   7        666.92        564.59        20.84 o                         
   4   6   7       2410.26       2641.51        50.86 o                         
   6   6   7        641.97        567.61        23.44 o                         
   8   6   7       1604.02       1716.32        52.04 o                         
  10   6   7       2112.90       2313.89        47.78 o                         
  12   6   7         75.52         99.51        26.80 o                         
  14   6   7        235.00        277.05        54.36 o                         
  16   6   7         10.30         43.33        42.68 o                         
  18   6   7        266.99        229.65        46.24 o                         
  20   6   7         24.43         39.59        52.14 o                         
 -19   7   7         13.10         24.95        45.63 o                         
 -17   7   7         52.53         26.14        39.20 o                         
 -15   7   7         44.76         31.77        33.87 o                         
 -13   7   7          0.04          4.94        26.36 o                         
 -11   7   7        460.82        358.35        25.16 o                         
  -9   7   7          8.34         17.36        22.67 o                         
  -7   7   7        226.94        211.20        20.26 o                         
  -5   7   7       1592.41       1468.97        36.23 o                         
  -3   7   7       1554.32       1963.32        45.03 o                         
  -1   7   7       6258.65       6377.66       111.47 o                         
   1   7   7       7480.39       7653.31       121.49 o                         
   3   7   7        617.84        778.30        21.36 o                         
   5   7   7      15425.61      15709.62       217.10 o                         
   7   7   7       2458.14       2115.80        42.74 o                         
   9   7   7        405.23        404.30        22.47 o                         
  11   7   7        215.03        244.85        54.71 o                         
  13   7   7        458.56        394.55        77.01 o                         
  15   7   7         69.97         48.13        41.55 o                         
  17   7   7         58.50         20.63        42.49 o                         
  19   7   7         76.01         93.08        50.26 o                         
 -20   8   7          3.64         10.71        44.71 o                         
 -18   8   7        246.60        323.08        46.00 o                         
 -16   8   7        249.42        299.28        41.00 o                         
 -14   8   7        212.14        220.90        35.23 o                         
 -12   8   7       1464.54       1659.58        41.86 o                         
 -10   8   7         10.58         50.15        21.68 o                         
  -8   8   7      10738.86      10818.67       189.10 o                         
  -6   8   7        573.27        678.58        25.62 o                         
  -4   8   7      11172.34      10868.88       148.30 o                         
  -2   8   7        116.65        107.16        17.36 o                         
   0   8   7      13671.77      13676.73       254.71 o                         
   2   8   7        560.96        568.17        26.97 o                         
   4   8   7        445.93        480.61        14.67 o                         
   6   8   7      10015.41      10396.91       142.22 o                         
   8   8   7       1416.57       1629.44        42.05 o                         
  10   8   7        142.62        150.04        26.65 o                         
  12   8   7          4.38          6.30        31.64 o                         
  14   8   7       1692.32       1747.12        53.87 o                         
  16   8   7          0.24         22.62        52.06 o                         
  18   8   7        240.10        234.09        51.63 o                         
 -19   9   7        213.91        221.08        48.45 o                         
 -17   9   7        751.98        900.47        49.81 o                         
 -15   9   7        174.50        196.33        47.00 o                         
 -13   9   7        811.83        708.01        36.42 o                         
 -11   9   7          0.20        -12.16        28.68 o                         
  -9   9   7       5010.12       4992.35       101.60 o                         
  -7   9   7         22.23          7.69        22.21 o                         
  -5   9   7       3380.31       4107.44        90.42 o                         
  -3   9   7      27755.70      29040.51       407.58 o                         
  -1   9   7        607.62        655.71        17.50 o                         
   1   9   7        939.38       1085.87        36.34 o                         
   3   9   7         33.08        151.95        25.40 o                         
   5   9   7       2648.21       3032.92        74.13 o                         
   7   9   7       2419.78       2497.39        52.10 o                         
   9   9   7       2998.45       2998.95        70.50 o                         
  11   9   7       6162.25       6206.36       101.54 o                         
  13   9   7         22.56         33.17        33.31 o                         
  15   9   7        776.60        836.29        63.71 o                         
  17   9   7          1.81        -45.93        58.69 o                         
  19   9   7       1086.66        888.98        88.46 o                         
 -18  10   7        240.96        229.65        51.95 o                         
 -16  10   7          9.35         21.32        46.01 o                         
 -14  10   7        334.03        352.95        44.36 o                         
 -12  10   7       3047.24       3300.09        94.19 o                         
 -10  10   7          3.66          4.42        32.43 o                         
  -8  10   7       5837.92       5876.61       105.12 o                         
  -6  10   7          8.98         28.62        25.39 o                         
  -4  10   7       1820.20       1709.13        38.85 o                         
  -2  10   7       3253.68       3112.70        61.36 o                         
   0  10   7      33082.78      34434.42       595.16 o                         
   2  10   7        939.22        908.33        34.34 o                         
   4  10   7        776.83        634.93        30.13 o                         
   6  10   7      14396.29      15883.63       229.45 o                         
   8  10   7        769.54        668.29        32.31 o                         
  10  10   7        159.37        165.95        41.38 o                         
  12  10   7        214.45        226.26        34.87 o                         
  14  10   7       2804.15       2720.21       108.20 o                         
  16  10   7        264.80        281.29        47.90 o                         
  18  10   7        194.85        239.17        94.51 o                         
 -17  11   7        432.04        467.81        63.14 o                         
 -15  11   7         24.89         82.46        47.09 o                         
 -13  11   7         14.24        -23.65        36.54 o                         
 -11  11   7          0.75         11.05        37.31 o                         
  -9  11   7       3397.18       3761.34        77.32 o                         
  -7  11   7        523.40        355.22        25.00 o                         
  -5  11   7       1531.68       1372.84        40.49 o                         
  -3  11   7        877.24        887.90        24.63 o                         
  -1  11   7        342.38        178.16        25.42 o                         
   1  11   7       1683.35       1947.59        52.21 o                         
   3  11   7        124.14        116.52        26.34 o                         
   5  11   7       4834.19       5625.50       124.41 o                         
   7  11   7         22.91         90.59        30.45 o                         
   9  11   7       2410.78       2248.66        67.41 o                         
  11  11   7       4253.98       3931.37        86.74 o                         
  13  11   7          0.59         22.72        59.43 o                         
  15  11   7         68.31         32.75        48.02 o                         
  17  11   7          0.18        -77.35        52.18 o                         
 -18  12   7        320.10        319.85        62.06 o                         
 -16  12   7         12.43        -21.52        53.85 o                         
 -14  12   7         58.02         30.73        46.47 o                         
 -12  12   7         93.58         69.28        38.87 o                         
 -10  12   7       1196.62        979.41        59.35 o                         
  -8  12   7          4.85         18.01        29.15 o                         
  -6  12   7        136.94        127.13        26.00 o                         
  -4  12   7        104.07        186.59        23.49 o                         
  -2  12   7       1014.78       1204.70        39.48 o                         
   0  12   7        136.86        160.03        26.21 o                         
   2  12   7       2162.57       2238.19        67.71 o                         
   4  12   7       1673.37       1694.45        61.78 o                         
   6  12   7         42.35         57.04        37.87 o                         
   8  12   7        919.08       1013.13        47.29 o                         
  10  12   7        680.04        567.96        65.10 o                         
  12  12   7         61.71         84.92        37.92 o                         
  14  12   7          1.31         -6.02        43.51 o                         
  16  12   7         48.69        -47.68        50.19 o                         
 -17  13   7          6.52        -15.55        51.84 o                         
 -15  13   7         14.47         45.69        48.62 o                         
 -13  13   7         42.44         35.60        45.76 o                         
 -11  13   7         48.40         73.14        49.11 o                         
  -9  13   7        192.37        128.49        35.15 o                         
  -7  13   7        549.49        517.19        31.31 o                         
  -5  13   7       1252.16       1290.66        53.74 o                         
  -3  13   7         50.24         28.52        22.57 o                         
  -1  13   7        503.75        526.05        31.01 o                         
   1  13   7        166.80        212.90        31.75 o                         
   3  13   7        175.55        226.00        29.76 o                         
   5  13   7       2236.01       2344.64        65.92 o                         
   7  13   7        136.40        161.89        45.89 o                         
   9  13   7       2400.25       2284.60        54.84 o                         
  11  13   7        576.21        427.56        36.24 o                         
  13  13   7         20.69         60.81        41.15 o                         
  15  13   7         28.29         18.93        48.43 o                         
 -16  14   7        106.49        129.71        56.80 o                         
 -14  14   7         19.11         36.49        72.22 o                         
 -12  14   7        803.92        937.59        55.36 o                         
 -10  14   7        109.60         45.79        44.36 o                         
  -8  14   7        689.69        755.32        42.29 o                         
  -6  14   7         26.70         29.38        29.74 o                         
  -4  14   7       1971.27       2033.51        48.48 o                         
  -2  14   7       1509.41       1551.14        51.48 o                         
   0  14   7       2452.31       2547.55        65.33 o                         
   2  14   7        725.36        605.61        41.94 o                         
   4  14   7        170.20        146.10        31.60 o                         
   6  14   7         74.24        106.86        35.33 o                         
   8  14   7        646.65        757.56       113.34 o                         
  10  14   7         15.27         51.86        38.53 o                         
  12  14   7        182.23        198.38        44.14 o                         
  14  14   7        193.94        190.75        55.62 o                         
 -15  15   7          1.44         48.88        50.31 o                         
 -13  15   7        229.13        287.58        63.58 o                         
 -11  15   7        193.47        289.76        54.00 o                         
  -9  15   7       1877.59       1623.75        60.26 o                         
  -7  15   7          0.58         32.12        47.15 o                         
  -5  15   7         93.87        128.42        30.15 o                         
  -3  15   7       3322.37       3787.36        94.40 o                         
  -1  15   7          4.95         13.84        31.86 o                         
   1  15   7       1331.89       1406.38        52.43 o                         
   3  15   7         28.14         67.59        37.31 o                         
   5  15   7       1730.87       1763.05        61.92 o                         
   7  15   7        173.84         46.43        69.96 o                         
   9  15   7       2117.75       2037.49        92.11 o                         
  11  15   7        307.96        283.20        40.54 o                         
  13  15   7        831.51        761.86        52.29 o                         
 -14  16   7        344.25        257.93        56.19 o                         
 -12  16   7       1020.04        927.48        69.24 o                         
 -10  16   7        880.63        862.55        54.85 o                         
  -8  16   7        334.32        352.91        43.43 o                         
  -6  16   7        135.98        188.18        39.14 o                         
  -4  16   7         47.21         71.54        30.18 o                         
  -2  16   7        165.92        139.64        39.01 o                         
   0  16   7       2449.27       2693.72        86.71 o                         
   2  16   7       2427.58       2373.87        72.73 o                         
   4  16   7        884.51        858.09        60.36 o                         
   6  16   7       2171.58       2230.50        84.38 o                         
   8  16   7        136.95        186.14        49.69 o                         
  10  16   7        816.71        714.74        59.68 o                         
  12  16   7          6.20        -25.62        50.60 o                         
 -13  17   7         85.25         10.77        60.61 o                         
 -11  17   7         27.02         22.54        58.43 o                         
  -9  17   7        976.59        968.07        63.89 o                         
  -7  17   7          2.56        -16.62        48.79 o                         
  -5  17   7        762.56        793.92        45.34 o                         
  -3  17   7       5011.82       5560.76       156.75 o                         
  -1  17   7          9.45        -12.33        47.51 o                         
   1  17   7       1722.08       1960.12        67.92 o                         
   3  17   7         94.51        102.04        46.48 o                         
   5  17   7       2916.14       3098.62       101.41 o                         
   7  17   7         60.89        125.09        48.30 o                         
   9  17   7       1599.67       1476.96        72.79 o                         
  11  17   7        569.79        461.16        87.88 o                         
 -12  18   7         61.96        131.19        66.21 o                         
 -10  18   7          8.20        -65.87        67.18 o                         
  -8  18   7        117.81        127.42        51.52 o                         
  -6  18   7         71.74         74.92        61.85 o                         
  -4  18   7         39.98         42.13        54.54 o                         
  -2  18   7        309.58        210.15        59.17 o                         
   0  18   7        700.33        723.58        53.32 o                         
   2  18   7       1208.67       1144.85        73.01 o                         
   4  18   7         12.28         24.41        60.83 o                         
   6  18   7         90.91        104.34        58.91 o                         
   8  18   7         43.80        137.96        58.70 o                         
  10  18   7        109.67        133.78        86.07 o                         
  -9  19   7         96.02         76.22        69.95 o                         
  -7  19   7         56.79         72.45        75.19 o                         
  -5  19   7          5.00          0.13        53.50 o                         
  -3  19   7        193.54        181.23        62.47 o                         
  -1  19   7        314.41        331.54        55.13 o                         
   1  19   7        228.74        244.42        58.52 o                         
   3  19   7          0.10        -90.58        65.83 o                         
   5  19   7        205.82        279.99        71.86 o                         
   7  19   7        366.21        351.45        70.00 o                         
   9  19   7         51.87         13.27        67.03 o                         
  -8  20   7         22.83         37.52        62.88 o                         
  -6  20   7          0.70         34.70        65.45 o                         
  -4  20   7         19.30        -11.14        65.68 o                         
  -2  20   7         15.55         42.85        66.68 o                         
   0  20   7         28.53         87.73        64.29 o                         
   2  20   7        205.21        245.94        65.71 o                         
   4  20   7         11.39         -3.21        71.43 o                         
   6  20   7        268.74        229.57        65.82 o                         
  -5  21   7         75.52         25.36        93.30 o                         
  -3  21   7       1366.69       1508.71       108.03 o                         
  -1  21   7         99.02        171.55        72.27 o                         
   1  21   7         59.22         36.11        67.44 o                         
   3  21   7        134.93         51.44        72.68 o                         
 -20   0   8          5.05        102.37        61.70 o                         
 -18   0   8         85.23        194.25        54.00 o                         
 -16   0   8        557.72        444.54        45.96 o                         
 -14   0   8       6702.94       7646.97       192.64 o                         
 -12   0   8        769.13        851.62        40.72 o                         
 -10   0   8        393.89        279.27        32.98 o                         
  -8   0   8      10908.95      11621.53       232.24 o                         
  -6   0   8        570.60        436.36        25.98 o                         
  -4   0   8        129.54        145.89        18.59 o                         
  -2   0   8         14.99         46.63        15.43 o                         
   0   0   8      46694.52      49469.39       859.57 o                         
   2   0   8       3563.78       3119.45        68.64 o                         
   4   0   8      37859.78      39390.77       695.82 o                         
   6   0   8       7675.30       7929.33       161.81 o                         
   8   0   8        411.28        371.22        25.61 o                         
  10   0   8       1332.06       1559.90        49.20 o                         
  12   0   8      21974.65      23184.83       428.17 o                         
  14   0   8         39.76         35.76        37.52 o                         
  16   0   8        274.42        303.02        48.05 o                         
  18   0   8       1758.37       1965.07        81.86 o                         
  20   0   8         20.28         48.38        63.46 o                         
 -21   1   8          5.84        -77.38        67.02 o                         
 -19   1   8        928.17        987.03        52.21 o                         
 -17   1   8        108.06        104.07        40.99 o                         
 -15   1   8         83.60         69.14        30.67 o                         
 -13   1   8       1632.51       1700.45        55.71 o                         
 -11   1   8        488.85        486.41        24.68 o                         
  -9   1   8       2597.36       2605.12        55.81 o                         
  -7   1   8       6040.52       6710.43       101.78 o                         
  -5   1   8      22322.96      22686.80       299.71 o                         
  -3   1   8        169.66        181.12        12.62 o                         
  -1   1   8       5304.77       4643.81        71.66 o                         
   1   1   8       7158.69       6371.10        89.41 o                         
   3   1   8       8607.35       7448.98       107.22 o                         
   5   1   8       4218.31       4947.08        76.96 o                         
   7   1   8      10614.74      11364.59       160.93 o                         
   9   1   8      11661.59      12488.55       171.52 o                         
  11   1   8          2.56          7.60        21.07 o                         
  13   1   8        813.54        866.21        31.39 o                         
  15   1   8       1087.14       1087.16        42.63 o                         
  17   1   8        344.43        372.89        37.45 o                         
  19   1   8          0.05          5.26        52.41 o                         
 -20   2   8        102.65        142.53        43.39 o                         
 -18   2   8          0.04        -30.69        38.75 o                         
 -16   2   8         43.22         20.50        36.94 o                         
 -14   2   8       1206.95       1099.00        42.09 o                         
 -12   2   8         34.07         11.56        23.67 o                         
 -10   2   8       1708.42       2026.05        42.81 o                         
  -8   2   8       1360.34       1490.14        33.43 o                         
  -6   2   8        423.03        477.79        18.46 o                         
  -4   2   8          1.70         63.73        13.33 o                         
  -2   2   8      18547.29      18711.92       242.45 o                         
   0   2   8       2090.03       1692.74        31.41 o                         
   2   2   8       6215.10       5660.64        82.84 o                         
   4   2   8      26218.26      27421.80       375.56 o                         
   6   2   8      30240.76      34836.98       436.93 o                         
   8   2   8         21.48         35.11        16.84 o                         
  10   2   8        981.35        948.94        29.70 o                         
  12   2   8        749.34        774.37        30.58 o                         
  14   2   8       2120.79       2217.15        49.73 o                         
  16   2   8        315.76        247.53        39.98 o                         
  18   2   8        143.89        127.97        44.67 o                         
  20   2   8          4.96         14.17        47.94 o                         
 -21   3   8         16.34        -23.60        42.62 o                         
 -19   3   8          0.21         32.87        41.50 o                         
 -17   3   8         44.30         63.38        34.71 o                         
 -15   3   8        119.05        140.39        36.47 o                         
 -13   3   8        506.20        475.18        34.00 o                         
 -11   3   8       4490.85       4494.99       101.57 o                         
  -9   3   8        366.81        397.39        22.93 o                         
  -7   3   8         73.19         66.52        17.47 o                         
  -5   3   8       3096.68       3231.81        66.56 o                         
  -3   3   8        974.50       1123.31        29.52 o                         
  -1   3   8       5575.99       5614.42        84.57 o                         
   1   3   8       6714.03       6272.35        87.95 o                         
   3   3   8       3523.98       3901.42        60.25 o                         
   5   3   8         25.70         96.90        22.26 o                         
   7   3   8        230.90        304.65        18.35 o                         
   9   3   8        169.23        186.74        21.46 o                         
  11   3   8        454.48        465.99        28.42 o                         
  13   3   8        475.91        567.51        28.40 o                         
  15   3   8         13.30         29.10        31.73 o                         
  17   3   8         27.17         49.04        47.16 o                         
  19   3   8         36.32         10.10        45.95 o                         
 -20   4   8         18.74         10.75        43.10 o                         
 -18   4   8        155.03        168.64        38.93 o                         
 -16   4   8         15.82         34.40        32.71 o                         
 -14   4   8        600.25        534.49        38.95 o                         
 -12   4   8        807.82        749.06        42.65 o                         
 -10   4   8        426.97        351.25        35.96 o                         
  -8   4   8        329.93        348.81        22.28 o                         
  -6   4   8        222.01        340.43        24.49 o                         
  -4   4   8       8061.92       7584.93       128.38 o                         
  -2   4   8        414.96        399.46        16.02 o                         
   0   4   8       2274.05       2191.04        41.21 o                         
   2   4   8       5796.35       5115.45        76.40 o                         
   4   4   8      15736.18      13947.52       188.13 o                         
   6   4   8         59.03         77.80        13.99 o                         
   8   4   8      10739.91      11016.34       163.75 o                         
  10   4   8       3849.79       4055.64        73.00 o                         
  12   4   8       1600.32       1656.63        42.48 o                         
  14   4   8          4.73         34.29        29.28 o                         
  16   4   8        322.35        308.91        35.58 o                         
  18   4   8        685.37        551.98        44.16 o                         
  20   4   8         10.36          0.80        46.67 o                         
 -19   5   8        210.15        302.09        46.63 o                         
 -17   5   8          0.50         39.62        38.67 o                         
 -15   5   8        186.88        219.50        31.56 o                         
 -13   5   8       1372.07       1542.71        47.93 o                         
 -11   5   8       2210.22       2398.99        50.49 o                         
  -9   5   8        129.65        219.70        24.55 o                         
  -7   5   8        212.89        249.46        17.98 o                         
  -5   5   8      11540.99      10884.62       241.39 o                         
  -3   5   8       1175.07       1100.15        33.08 o                         
  -1   5   8       8005.11       7717.36       228.76 o                         
   1   5   8       9434.59       8802.32       128.07 o                         
   3   5   8       4501.83       3664.03        61.68 o                         
   5   5   8        541.89        561.70        18.23 o                         
   7   5   8        184.73        224.49        16.74 o                         
   9   5   8       3190.63       3348.60        67.72 o                         
  11   5   8         45.03         25.55        31.91 o                         
  13   5   8        410.37        439.13        33.21 o                         
  15   5   8        367.89        412.04        48.41 o                         
  17   5   8        568.63        570.08        44.91 o                         
  19   5   8          3.48        -21.85        53.61 o                         
 -20   6   8        114.24        205.99        42.26 o                         
 -18   6   8        122.20        178.88        43.23 o                         
 -16   6   8        177.77         67.27        41.77 o                         
 -14   6   8       2502.09       2717.10        77.23 o                         
 -12   6   8          0.28        -36.93        24.62 o                         
 -10   6   8       7385.19       7290.81       105.90 o                         
  -8   6   8       3899.48       3895.22        72.26 o                         
  -6   6   8       3417.60       3142.91        53.52 o                         
  -4   6   8       1438.60       1496.42        33.70 o                         
  -2   6   8       1594.25       1672.82        34.51 o                         
   0   6   8      21068.20      20090.91       446.02 o                         
   2   6   8       3757.36       4457.26        71.27 o                         
   4   6   8       7922.64       7780.24       117.38 o                         
   6   6   8          2.92         -9.31        18.28 o                         
   8   6   8          0.84          8.61        19.45 o                         
  10   6   8        517.41        606.14        27.67 o                         
  12   6   8       3713.09       3691.99        77.60 o                         
  14   6   8       3559.67       3358.15       106.22 o                         
  16   6   8        536.39        509.87        52.03 o                         
  18   6   8       1858.00       1728.33        77.12 o                         
 -19   7   8        116.19        124.47        45.61 o                         
 -17   7   8        129.72        119.46        51.47 o                         
 -15   7   8         86.26         82.64        36.30 o                         
 -13   7   8        631.41        676.57        41.74 o                         
 -11   7   8       1075.73       1073.77        79.72 o                         
  -9   7   8       3711.64       3458.19        59.30 o                         
  -7   7   8          8.40         35.52        17.83 o                         
  -5   7   8      34600.94      37828.99       576.77 o                         
  -3   7   8       1220.48       1312.87        28.33 o                         
  -1   7   8       2995.31       2970.69        49.48 o                         
   1   7   8      14199.14      13209.87       198.13 o                         
   3   7   8      28783.02      29551.66       663.47 o                         
   5   7   8         17.73         16.30        16.61 o                         
   7   7   8         63.92        120.81        19.61 o                         
   9   7   8      18203.60      19686.35       323.10 o                         
  11   7   8         28.19         40.24        24.04 o                         
  13   7   8       2636.66       2776.72        60.81 o                         
  15   7   8        396.97        457.95        41.45 o                         
  17   7   8        693.22        694.20        46.14 o                         
  19   7   8         24.38        -20.87        55.65 o                         
 -18   8   8        105.45         72.39        50.57 o                         
 -16   8   8        207.41        225.82        40.83 o                         
 -14   8   8       1232.03       1113.88        42.38 o                         
 -12   8   8          0.23         46.16        34.50 o                         
 -10   8   8       2841.71       3347.09        60.36 o                         
  -8   8   8       1035.30        935.49        27.93 o                         
  -6   8   8        669.72        779.17        30.90 o                         
  -4   8   8       5465.49       5503.49        93.96 o                         
  -2   8   8        798.55        704.42        26.03 o                         
   0   8   8         41.83         81.18        17.01 o                         
   2   8   8       3446.03       3931.09        87.83 o                         
   4   8   8       3080.19       3534.30        72.23 o                         
   6   8   8        837.00       1096.18        36.69 o                         
   8   8   8        169.15        188.05        21.77 o                         
  10   8   8        674.99        538.93        32.07 o                         
  12   8   8        117.40        170.76        32.94 o                         
  14   8   8       7584.27       7792.58       212.09 o                         
  16   8   8        284.37        141.95        45.37 o                         
  18   8   8        116.59         89.50        45.17 o                         
 -19   9   8          4.28         41.05        54.19 o                         
 -17   9   8          2.07         -0.85        42.67 o                         
 -15   9   8         34.54         28.21        53.22 o                         
 -13   9   8          3.76        -14.82        34.83 o                         
 -11   9   8        171.17        204.18        27.69 o                         
  -9   9   8        538.16        494.03        29.42 o                         
  -7   9   8          4.77         -4.26        21.93 o                         
  -5   9   8       2372.17       2402.48        43.57 o                         
  -3   9   8       5351.66       5793.44        98.08 o                         
  -1   9   8       6650.84       6916.79       117.29 o                         
   1   9   8        942.29        910.14        44.60 o                         
   3   9   8       1766.93       2029.81        54.47 o                         
   5   9   8        728.04        744.36        22.93 o                         
   7   9   8        877.39        893.37        25.20 o                         
   9   9   8         90.85         41.20        32.43 o                         
  11   9   8        244.39        279.86        30.86 o                         
  13   9   8        596.93        697.56        36.81 o                         
  15   9   8         19.50         -2.98        42.01 o                         
  17   9   8         34.64        -11.42        59.28 o                         
 -18  10   8         97.75         50.26        59.26 o                         
 -16  10   8          4.37         31.44        48.62 o                         
 -14  10   8         13.65         11.33        41.37 o                         
 -12  10   8         79.78         99.14        35.39 o                         
 -10  10   8        240.59        355.27        42.26 o                         
  -8  10   8         26.01         52.36        30.15 o                         
  -6  10   8       1127.78       1213.91        36.26 o                         
  -4  10   8        281.73        245.91        22.98 o                         
  -2  10   8      10117.54      11180.47       271.08 o                         
   0  10   8          8.85         34.02        22.77 o                         
   2  10   8       3646.08       3923.37        89.07 o                         
   4  10   8        243.53        224.61        27.53 o                         
   6  10   8        482.30        461.11        25.31 o                         
   8  10   8        413.92        480.58        25.78 o                         
  10  10   8          8.56         10.67        26.15 o                         
  12  10   8        610.08        596.37        42.73 o                         
  14  10   8        160.92        150.56        51.17 o                         
  16  10   8         18.10          4.19        46.91 o                         
  18  10   8         26.73         24.26        51.62 o                         
 -17  11   8        275.13        271.23        49.78 o                         
 -15  11   8         48.39         16.40        62.60 o                         
 -13  11   8        614.12        757.03        47.36 o                         
 -11  11   8         25.27         66.56        44.97 o                         
  -9  11   8        498.61        530.50        45.08 o                         
  -7  11   8        694.51        572.06        34.57 o                         
  -5  11   8       6326.67       6857.77       104.78 o                         
  -3  11   8        416.59        389.75        24.78 o                         
  -1  11   8       2777.68       2778.16        65.23 o                         
   1  11   8       6413.67       6788.50       142.16 o                         
   3  11   8       2838.77       3111.40        75.40 o                         
   5  11   8          0.00         -0.65        27.98 o                         
   7  11   8        459.55        431.76        31.22 o                         
   9  11   8       4259.95       4113.72        81.97 o                         
  11  11   8         74.35        101.17        29.72 o                         
  13  11   8       1209.19       1311.01        52.94 o                         
  15  11   8         15.80        -24.84        53.65 o                         
  17  11   8        302.43        299.98        59.97 o                         
 -16  12   8         49.64         26.40        51.57 o                         
 -14  12   8        853.24       1018.89        56.51 o                         
 -12  12   8         78.24         25.27        44.82 o                         
 -10  12   8       3641.19       3612.18       352.19 o                         
  -8  12   8        601.32        564.67        35.50 o                         
  -6  12   8        719.37        614.62        33.38 o                         
  -4  12   8        175.60        203.17        28.45 o                         
  -2  12   8       2029.97       2047.24        53.83 o                         
   0  12   8       3253.70       3263.36        77.00 o                         
   2  12   8       3083.99       3272.24        77.85 o                         
   4  12   8       1975.06       2260.07        67.17 o                         
   6  12   8         10.06         11.99        31.08 o                         
   8  12   8        200.62        208.92        45.41 o                         
  10  12   8        151.15        106.35        33.05 o                         
  12  12   8        361.24        364.07        43.84 o                         
  14  12   8        263.87        214.34        49.30 o                         
  16  12   8        166.87        111.61        48.10 o                         
 -17  13   8        371.93        332.34       126.97 o                         
 -15  13   8         30.58         23.18        52.39 o                         
 -13  13   8        290.10        315.94        47.63 o                         
 -11  13   8         95.26         26.29        39.45 o                         
  -9  13   8        200.24        181.14        42.76 o                         
  -7  13   8       1036.21       1041.50        41.66 o                         
  -5  13   8       3755.64       3669.36        74.03 o                         
  -3  13   8       1158.63       1020.27        30.75 o                         
  -1  13   8        659.17        794.17        37.07 o                         
   1  13   8       2981.81       2981.06        76.47 o                         
   3  13   8       3187.62       3529.00        87.43 o                         
   5  13   8        369.80        251.47        30.99 o                         
   7  13   8        675.90        589.95        40.83 o                         
   9  13   8       4379.51       4225.14       170.86 o                         
  11  13   8        229.34        208.56        51.22 o                         
  13  13   8        166.53        197.52        43.75 o                         
  15  13   8          2.90         11.71        52.61 o                         
 -16  14   8         83.68         52.39        48.96 o                         
 -14  14   8        409.72        390.42        70.68 o                         
 -12  14   8        224.23        167.89        48.69 o                         
 -10  14   8        650.60        625.57        48.45 o                         
  -8  14   8        872.97        797.65        45.81 o                         
  -6  14   8        371.52        397.61        43.80 o                         
  -4  14   8         85.84        108.54        42.08 o                         
  -2  14   8       1931.47       2139.13       104.77 o                         
   0  14   8       4737.98       5050.65       116.20 o                         
   2  14   8        292.57        309.76        36.71 o                         
   4  14   8      10581.50      11513.72       230.38 o                         
   6  14   8       1382.06       1438.91        59.61 o                         
   8  14   8        759.28        799.51        49.54 o                         
  10  14   8       1139.87       1022.06        77.42 o                         
  12  14   8        518.87        505.59        45.44 o                         
  14  14   8        272.34        286.18        50.37 o                         
 -15  15   8         17.00         15.52        38.96 o                         
 -13  15   8         39.12         93.71        81.52 o                         
 -11  15   8         38.90         61.33        47.19 o                         
  -9  15   8        457.71        514.71        65.42 o                         
  -7  15   8        466.60        362.14        51.45 o                         
  -5  15   8        811.47        890.70        45.20 o                         
  -3  15   8        345.46        419.55        65.24 o                         
  -1  15   8        556.94        632.21        46.87 o                         
   1  15   8         20.15         34.16        35.89 o                         
   3  15   8        198.08        184.24        46.17 o                         
   5  15   8       1463.44       1456.82        59.78 o                         
   7  15   8       1113.72       1048.22        57.58 o                         
   9  15   8         30.75         41.98        49.71 o                         
  11  15   8        943.76        779.35        63.18 o                         
  13  15   8          4.84         -4.12        52.51 o                         
 -14  16   8         45.94         -3.14        58.00 o                         
 -12  16   8          3.97        -37.09        59.92 o                         
 -10  16   8         89.81        122.68        50.37 o                         
  -8  16   8        255.10        232.15        53.23 o                         
  -6  16   8         11.89         25.85        38.80 o                         
  -4  16   8        358.83        319.80        43.93 o                         
  -2  16   8        303.31        329.50        51.16 o                         
   0  16   8        406.16        471.13        44.28 o                         
   2  16   8        168.63        222.28        43.26 o                         
   4  16   8         74.98         75.77        37.53 o                         
   6  16   8          9.34         42.62        50.20 o                         
   8  16   8        472.33        377.15        65.22 o                         
  10  16   8         45.38         76.94        63.29 o                         
  12  16   8        210.41        109.91        65.54 o                         
 -13  17   8        158.04        151.21        60.36 o                         
 -11  17   8         45.00         44.74        55.86 o                         
  -9  17   8         11.89          2.25        59.23 o                         
  -7  17   8          2.78          9.83        47.26 o                         
  -5  17   8        137.33        176.70        52.66 o                         
  -3  17   8         10.58         18.04        46.76 o                         
  -1  17   8        134.45        189.36        43.32 o                         
   1  17   8        173.68        150.48        46.98 o                         
   3  17   8         10.29          7.69        46.23 o                         
   5  17   8         66.53         36.05        53.30 o                         
   7  17   8         57.50        105.13        66.50 o                         
   9  17   8          1.52         13.77        54.15 o                         
  11  17   8          5.47        -40.10        69.83 o                         
 -10  18   8        595.17        572.87        57.00 o                         
  -8  18   8        597.72        543.11        52.00 o                         
  -6  18   8        502.77        492.52        66.09 o                         
  -4  18   8        265.80        360.89        68.22 o                         
  -2  18   8          2.70         -0.81        51.19 o                         
   0  18   8       1331.58       1409.68        66.65 o                         
   2  18   8         33.77         18.69        51.92 o                         
   4  18   8        702.28        794.38        68.78 o                         
   6  18   8        169.12        280.87        53.02 o                         
   8  18   8         95.69        125.20        73.24 o                         
  10  18   8        492.19        532.42        67.59 o                         
  -9  19   8        196.24        171.41        76.63 o                         
  -7  19   8        351.56        340.66        63.03 o                         
  -5  19   8       1289.84       1251.56        80.57 o                         
  -3  19   8         38.19        -37.15        63.71 o                         
  -1  19   8        731.62        640.65        69.85 o                         
   1  19   8          4.43         21.69        76.60 o                         
   3  19   8        306.67        312.11        68.16 o                         
   5  19   8         26.67         38.23        58.87 o                         
   7  19   8         46.39        -23.82        66.80 o                         
  -6  20   8          1.89         63.39        77.07 o                         
  -4  20   8          5.38          7.37        72.13 o                         
  -2  20   8        491.00        513.43        84.73 o                         
   0  20   8        803.51        838.92        73.44 o                         
   2  20   8          1.80         54.98        62.84 o                         
   4  20   8        781.05        831.67        71.02 o                         
   6  20   8          1.87         -0.69        83.86 o                         
  -3  21   8        351.09        420.62       167.12 o                         
  -1  21   8         10.25         35.97        76.97 o                         
   1  21   8        390.39        385.82        85.41 o                         
 -21   1   9        126.87         42.72        31.15 o                         
 -19   1   9        129.95        115.20        41.76 o                         
 -17   1   9         15.20         39.83        35.45 o                         
 -15   1   9        157.44        145.15        28.88 o                         
 -13   1   9         20.86         54.14        24.66 o                         
 -11   1   9        502.64        425.56        23.57 o                         
  -9   1   9       1968.68       1784.74        46.55 o                         
  -7   1   9        723.96        751.11        24.93 o                         
  -5   1   9       2653.07       2876.77        54.87 o                         
  -3   1   9        339.36        479.07        17.86 o                         
  -1   1   9      11813.52      11046.95       151.90 o                         
   1   1   9       5770.84       5417.59        76.90 o                         
   3   1   9       2032.77       2331.76        39.56 o                         
   5   1   9       5216.87       5019.66        76.94 o                         
   7   1   9      24712.40      25697.62       326.45 o                         
   9   1   9       3562.56       4204.10        69.47 o                         
  11   1   9       1220.31       1222.57        34.02 o                         
  13   1   9       1669.35       1787.61        43.85 o                         
  15   1   9         19.43         10.66        35.66 o                         
  17   1   9        103.61         59.66        40.14 o                         
  19   1   9         73.69        -11.93        46.21 o                         
 -20   2   9         31.51          7.27        52.76 o                         
 -18   2   9        204.08        273.99        46.34 o                         
 -16   2   9        761.28        783.20        38.97 o                         
 -14   2   9        159.92        105.23        27.14 o                         
 -12   2   9       3329.46       3606.61        64.48 o                         
 -10   2   9       2952.08       3054.74        56.38 o                         
  -8   2   9       1338.75       1354.03        31.31 o                         
  -6   2   9      12731.47      12845.83       172.18 o                         
  -4   2   9        122.78        202.37        15.49 o                         
  -2   2   9      11251.84      10922.98       149.57 o                         
   0   2   9       1441.25       1319.48        27.53 o                         
   2   2   9      19275.60      18171.04       231.38 o                         
   4   2   9       3157.58       3030.89        50.14 o                         
   6   2   9        832.58       1002.06        27.50 o                         
   8   2   9       3161.82       3386.87        61.70 o                         
  10   2   9       6035.06       5909.60       107.01 o                         
  12   2   9        387.57        448.60        26.17 o                         
  14   2   9         10.72          0.82        35.79 o                         
  16   2   9        342.83        343.55        36.42 o                         
  18   2   9        533.58        527.22        46.63 o                         
 -19   3   9        268.31        287.33        42.64 o                         
 -17   3   9         14.28          1.88        41.61 o                         
 -15   3   9       1665.89       1869.05        51.43 o                         
 -13   3   9          3.82         45.50        29.34 o                         
 -11   3   9        909.36       1065.14        35.08 o                         
  -9   3   9       2015.12       1831.87        42.41 o                         
  -7   3   9       4211.70       4085.48        71.41 o                         
  -5   3   9      15731.60      15897.15       241.12 o                         
  -3   3   9       3204.61       3376.60        56.05 o                         
  -1   3   9      21883.68      21807.09       330.09 o                         
   1   3   9        340.57        437.32        15.13 o                         
   3   3   9       6711.25       7067.28       100.23 o                         
   5   3   9          3.30         29.84        14.97 o                         
   7   3   9      22280.11      24087.75       309.39 o                         
   9   3   9        696.69        734.86        25.47 o                         
  11   3   9        531.91        438.47        27.52 o                         
  13   3   9       6524.06       6636.35       103.08 o                         
  15   3   9        497.13        449.19        34.10 o                         
  17   3   9         68.76        114.39        54.52 o                         
  19   3   9          3.25        -11.56        46.72 o                         
 -20   4   9         13.30         88.65        43.47 o                         
 -18   4   9         30.59         67.45        50.21 o                         
 -16   4   9        259.52        315.46        35.42 o                         
 -14   4   9        504.92        462.20        38.07 o                         
 -12   4   9       5005.27       5038.84        97.86 o                         
 -10   4   9       5410.60       5351.97        89.16 o                         
  -8   4   9        953.91        925.59        28.68 o                         
  -6   4   9        911.46        967.22        36.00 o                         
  -4   4   9         44.97         50.35        14.78 o                         
  -2   4   9      25606.57      25691.47       351.80 o                         
   0   4   9        375.57        564.89        17.49 o                         
   2   4   9       7355.32       7005.24        97.72 o                         
   4   4   9      12864.74      12965.61       173.00 o                         
   6   4   9         21.04         19.37        15.22 o                         
   8   4   9       5347.58       5718.23        88.24 o                         
  10   4   9         44.22         37.37        21.44 o                         
  12   4   9       3235.60       3300.13        61.38 o                         
  14   4   9         20.49         -2.24        32.84 o                         
  16   4   9       3959.38       3807.21        85.18 o                         
  18   4   9        618.07        603.21        59.80 o                         
 -19   5   9        296.92        365.08        45.51 o                         
 -17   5   9          1.45         -9.42        38.65 o                         
 -15   5   9       1442.27       1439.96        50.76 o                         
 -13   5   9         44.99        108.12        28.40 o                         
 -11   5   9        788.74        710.89        27.67 o                         
  -9   5   9        288.20        348.78        24.82 o                         
  -7   5   9       9254.23       9849.23       157.52 o                         
  -5   5   9        791.75        731.84        28.73 o                         
  -3   5   9       3295.76       3426.78        65.51 o                         
  -1   5   9      17998.10      17380.80       224.67 o                         
   1   5   9      11409.61      11558.16       152.59 o                         
   3   5   9        750.23        808.90        20.21 o                         
   5   5   9          2.17          4.58        15.00 o                         
   7   5   9        973.09       1162.63        29.55 o                         
   9   5   9       2188.53       2493.36        47.76 o                         
  11   5   9         32.74         59.03        28.75 o                         
  13   5   9       1079.24       1147.42        36.99 o                         
  15   5   9        563.30        578.38        38.66 o                         
  17   5   9        420.60        484.64        42.36 o                         
  19   5   9         93.62         45.51        43.63 o                         
 -20   6   9         23.98         16.21        41.39 o                         
 -18   6   9         29.28         26.97        51.54 o                         
 -16   6   9          1.41        -22.30        48.05 o                         
 -14   6   9        239.91        287.96        32.49 o                         
 -12   6   9        214.80        168.23        29.93 o                         
 -10   6   9       1264.20       1177.07        32.27 o                         
  -8   6   9        765.38        643.94        26.44 o                         
  -6   6   9       2499.73       2591.52        49.21 o                         
  -4   6   9         90.84         61.31        28.75 o                         
  -2   6   9          5.91        -14.73        16.11 o                         
   0   6   9        182.17        234.46        16.37 o                         
   2   6   9        270.07        197.89        14.00 o                         
   4   6   9       4363.41       4336.35        71.63 o                         
   6   6   9        448.62        567.97        24.18 o                         
   8   6   9        146.09        182.11        20.07 o                         
  10   6   9         44.35         20.50        25.56 o                         
  12   6   9        426.25        429.30        30.11 o                         
  14   6   9        118.12        117.53        32.10 o                         
  16   6   9        552.95        602.89        44.16 o                         
  18   6   9         14.56         78.01        51.09 o                         
 -19   7   9          2.27         10.82        38.32 o                         
 -17   7   9         22.04         67.58        41.46 o                         
 -15   7   9        166.55        206.88        40.41 o                         
 -13   7   9          2.52          2.90        31.36 o                         
 -11   7   9        191.10        214.63        30.38 o                         
  -9   7   9        228.24        204.17        22.39 o                         
  -7   7   9        210.89        240.50        22.01 o                         
  -5   7   9         50.70         92.15        21.26 o                         
  -3   7   9       1057.49        875.47        27.05 o                         
  -1   7   9       2088.89       2130.87        38.93 o                         
   1   7   9       1167.78       1021.91        45.51 o                         
   3   7   9        122.19         93.69        29.46 o                         
   5   7   9       7444.56       7255.87       128.00 o                         
   7   7   9       2087.24       2098.07        51.73 o                         
   9   7   9        190.39        206.72        25.11 o                         
  11   7   9          0.08         40.01        28.26 o                         
  13   7   9        205.59        204.89        30.95 o                         
  15   7   9        339.41        329.07        43.89 o                         
  17   7   9          0.06        -42.31        49.51 o                         
 -18   8   9         12.03        -27.93        50.77 o                         
 -16   8   9        276.04        280.48        41.25 o                         
 -14   8   9          0.29          0.31        39.52 o                         
 -12   8   9        154.79        169.72        31.06 o                         
 -10   8   9       2662.74       3016.41        57.36 o                         
  -8   8   9          2.04          2.90        25.18 o                         
  -6   8   9        935.53       1048.83        38.10 o                         
  -4   8   9        982.79        877.28        29.29 o                         
  -2   8   9      14531.86      15360.92       209.52 o                         
   0   8   9       2024.58       1966.90        39.81 o                         
   2   8   9         35.51         66.22        17.96 o                         
   4   8   9       6562.94       7000.14       104.43 o                         
   6   8   9        115.83         91.87        20.11 o                         
   8   8   9       1821.58       1948.97        52.26 o                         
  10   8   9        132.74        190.41        29.46 o                         
  12   8   9       1771.12       1690.44        48.88 o                         
  14   8   9         61.18         98.26        37.21 o                         
  16   8   9       1047.31        937.40        61.80 o                         
  18   8   9        321.95        258.55        52.43 o                         
 -19   9   9        255.04        286.75        52.78 o                         
 -17   9   9         15.88         54.99        58.28 o                         
 -15   9   9       1364.68       1512.24        53.23 o                         
 -13   9   9          4.70         36.29        37.04 o                         
 -11   9   9        417.93        479.41        37.33 o                         
  -9   9   9        699.21        599.16        32.99 o                         
  -7   9   9      12484.93      12656.12       207.27 o                         
  -5   9   9       1788.21       1774.55        38.82 o                         
  -3   9   9        206.22        231.44        25.78 o                         
  -1   9   9       1208.69       1156.10        26.15 o                         
   1   9   9         52.71         42.21        20.22 o                         
   3   9   9       4072.75       4375.95        96.62 o                         
   5   9   9        835.85        852.40        30.03 o                         
   7   9   9       8086.31       8630.81       129.97 o                         
   9   9   9       1081.65        969.88        34.49 o                         
  11   9   9       3171.43       3109.29        68.06 o                         
  13   9   9        802.01        724.71        41.50 o                         
  15   9   9         30.42         86.01        54.52 o                         
  17   9   9         41.84          4.90        58.63 o                         
 -18  10   9          6.35        -13.29        49.73 o                         
 -16  10   9        288.39        348.62        56.93 o                         
 -14  10   9         42.25         35.24        43.06 o                         
 -12  10   9        843.78        875.53        46.39 o                         
 -10  10   9       3638.62       3882.26        84.97 o                         
  -8  10   9        552.51        529.80        29.97 o                         
  -6  10   9        239.63        282.81        28.76 o                         
  -4  10   9         23.18         22.92        19.10 o                         
  -2  10   9       6417.70       6216.27       116.96 o                         
   0  10   9        736.56        533.18        31.73 o                         
   2  10   9       1563.65       1874.60        53.06 o                         
   4  10   9      12537.04      13096.82       291.42 o                         
   6  10   9        343.79        269.58        23.90 o                         
   8  10   9       3364.65       3509.33        71.61 o                         
  10  10   9        176.83        180.44        29.40 o                         
  12  10   9       3065.76       3028.25        80.64 o                         
  14  10   9        142.04        191.48        40.66 o                         
  16  10   9       1096.85        960.89        69.76 o                         
 -17  11   9         31.91          5.31        61.70 o                         
 -15  11   9        333.57        426.38        57.59 o                         
 -13  11   9          5.72         16.45        53.11 o                         
 -11  11   9        257.11        296.80        72.95 o                         
  -9  11   9        155.55        206.96        53.13 o                         
  -7  11   9       3660.18       3677.60        65.55 o                         
  -5  11   9        518.34        542.54        32.28 o                         
  -3  11   9        692.72        679.23        22.83 o                         
  -1  11   9       4906.91       4946.58       153.38 o                         
   1  11   9       1036.68       1214.13        44.78 o                         
   3  11   9         21.89         34.37        23.92 o                         
   5  11   9        100.49        112.15        34.69 o                         
   7  11   9       4650.69       4392.85       107.20 o                         
   9  11   9       3093.86       3089.55        80.63 o                         
  11  11   9          3.91          2.49        35.70 o                         
  13  11   9        675.71        662.45        60.40 o                         
  15  11   9          1.28        -15.72        48.46 o                         
 -16  12   9        127.10        140.85        58.57 o                         
 -14  12   9          0.35          2.34        57.13 o                         
 -12  12   9        399.54        354.58        46.94 o                         
 -10  12   9        654.14        673.80        41.80 o                         
  -8  12   9         36.01         71.00        37.29 o                         
  -6  12   9        396.07        379.01        32.36 o                         
  -4  12   9       1164.31       1096.13        39.75 o                         
  -2  12   9       1861.74       2074.24        58.30 o                         
   0  12   9       2669.82       2822.28        71.70 o                         
   2  12   9       3603.11       3927.19       143.31 o                         
   4  12   9         58.82         93.93        33.95 o                         
   6  12   9        660.69        756.21        42.76 o                         
   8  12   9         13.87         28.87        25.18 o                         
  10  12   9        873.24        814.25        37.47 o                         
  12  12   9        214.06        255.59        44.49 o                         
  14  12   9        207.80        185.75        65.75 o                         
  16  12   9        260.18        250.08        57.98 o                         
 -15  13   9         16.27         -4.03        54.79 o                         
 -13  13   9         31.37         -1.70        50.44 o                         
 -11  13   9          2.19          3.12        45.68 o                         
  -9  13   9         21.37        -33.59        38.66 o                         
  -7  13   9        540.91        477.58        34.70 o                         
  -5  13   9       1719.82       1673.96        47.22 o                         
  -3  13   9         16.30         28.92        23.40 o                         
  -1  13   9        761.59        774.12        53.18 o                         
   1  13   9       1651.48       1917.44        55.38 o                         
   3  13   9        597.37        686.20        39.14 o                         
   5  13   9         24.57         21.36        31.48 o                         
   7  13   9        102.33        109.77        39.23 o                         
   9  13   9        122.15        110.54        43.50 o                         
  11  13   9         29.83         62.45        36.55 o                         
  13  13   9         65.26         61.73        42.59 o                         
  15  13   9        147.49        116.84        48.83 o                         
 -14  14   9          5.28         24.35        57.85 o                         
 -12  14   9         10.55         16.30        48.59 o                         
 -10  14   9        394.46        402.90        51.96 o                         
  -8  14   9         65.00         23.61        36.29 o                         
  -6  14   9         22.37         31.54        34.26 o                         
  -4  14   9       1004.20       1019.01        36.29 o                         
  -2  14   9        243.79        264.97        39.18 o                         
   0  14   9        329.22        372.56        35.82 o                         
   2  14   9        655.07        808.79        51.67 o                         
   4  14   9       1627.64       1580.81        60.25 o                         
   6  14   9        773.27        849.79        48.97 o                         
   8  14   9         70.03        113.36        39.50 o                         
  10  14   9         11.58         30.89        47.70 o                         
  12  14   9        209.39        194.18        43.89 o                         
  14  14   9         13.01         37.72        55.67 o                         
 -13  15   9          0.02        -10.07        57.25 o                         
 -11  15   9         95.32         24.90        71.31 o                         
  -9  15   9        203.34        184.91        43.40 o                         
  -7  15   9        804.76        785.59        45.39 o                         
  -5  15   9        193.26        181.55        32.91 o                         
  -3  15   9        112.84        127.79        40.09 o                         
  -1  15   9       2662.53       3016.44        79.99 o                         
   1  15   9        268.00        330.76        73.48 o                         
   3  15   9          3.62        -11.29        38.48 o                         
   5  15   9        290.73        288.82        40.42 o                         
   7  15   9        722.92        752.56        63.41 o                         
   9  15   9         72.98         78.07        53.26 o                         
  11  15   9        517.71        492.04        61.49 o                         
  13  15   9       1669.10       1213.19        88.69 o                         
 -12  16   9        322.82        260.48        51.71 o                         
 -10  16   9        981.80        862.28        77.57 o                         
  -8  16   9        148.41         93.93        47.56 o                         
  -6  16   9       1291.23       1406.09        54.25 o                         
  -4  16   9          9.22        -13.98        44.13 o                         
  -2  16   9        721.60        784.82        50.24 o                         
   0  16   9        143.24        110.28        42.61 o                         
   2  16   9       5812.28       6655.62       148.65 o                         
   4  16   9       1130.39       1072.40        56.94 o                         
   6  16   9         55.77         77.45        46.12 o                         
   8  16   9        270.41        306.09        54.38 o                         
  10  16   9         28.86        104.17        61.61 o                         
  12  16   9        148.46        166.78        63.06 o                         
 -11  17   9        175.78         95.99        58.89 o                         
  -9  17   9        230.72        172.43        62.91 o                         
  -7  17   9        131.18        167.05        50.78 o                         
  -5  17   9        678.39        729.69        70.89 o                         
  -3  17   9        347.27        333.42        51.00 o                         
  -1  17   9       2089.25       2417.54        97.20 o                         
   1  17   9         18.16         18.18        41.53 o                         
   3  17   9        365.46        332.55        48.56 o                         
   5  17   9        419.58        460.35        83.31 o                         
   7  17   9       2923.98       2945.99       101.50 o                         
   9  17   9        724.39        671.40        63.64 o                         
  11  17   9         42.26         30.45        66.56 o                         
 -10  18   9        558.56        434.99        67.11 o                         
  -8  18   9          3.54         53.58        59.87 o                         
  -6  18   9        140.28        139.48        60.19 o                         
  -4  18   9          7.71         95.14        61.84 o                         
  -2  18   9        588.11        622.33        59.03 o                         
   0  18   9        359.67        306.55        76.81 o                         
   2  18   9        159.38        140.39        53.28 o                         
   4  18   9        197.69        232.26        58.36 o                         
   6  18   9        207.34        193.65        74.22 o                         
   8  18   9         44.78         99.19        61.87 o                         
  -7  19   9         50.57         23.06        58.75 o                         
  -5  19   9         58.31        -12.13        65.60 o                         
  -3  19   9        113.75        187.76        75.02 o                         
  -1  19   9         38.48         21.18        63.96 o                         
   1  19   9          2.79        -45.90        64.38 o                         
   3  19   9        110.31        -10.34        67.63 o                         
   5  19   9        127.34         79.25        64.47 o                         
   7  19   9         87.54         34.99        83.53 o                         
  -6  20   9        125.66        111.82        92.36 o                         
  -4  20   9         54.29         74.83        69.43 o                         
  -2  20   9         21.68          1.67        62.69 o                         
   0  20   9        136.37        153.97        67.92 o                         
   2  20   9        328.45        393.37        71.54 o                         
   4  20   9          0.29         71.38        67.55 o                         
 -20   0  10        132.03        185.49        54.70 o                         
 -18   0  10        195.07        254.59        91.53 o                         
 -16   0  10         36.81         62.41        45.93 o                         
 -14   0  10        755.02        608.58        43.52 o                         
 -12   0  10       5649.50       6150.21       131.90 o                         
 -10   0  10         36.27        -19.98        32.61 o                         
  -8   0  10          2.76        -18.93        27.35 o                         
  -6   0  10       4457.46       3719.02        87.71 o                         
  -4   0  10        543.40        577.03        27.03 o                         
  -2   0  10        973.04        975.65        33.73 o                         
   0   0  10       1784.00       1507.08        44.70 o                         
   2   0  10      24481.64      23587.33       411.16 o                         
   4   0  10       2671.52       3251.61        76.14 o                         
   6   0  10      11969.83      12692.85       239.04 o                         
   8   0  10       7258.46       7777.96       159.02 o                         
  10   0  10      12227.29      13381.30       262.64 o                         
  12   0  10        123.89        125.89        37.87 o                         
  14   0  10         35.07         60.66        39.97 o                         
  16   0  10       1574.30       1586.04        72.72 o                         
  18   0  10          1.91        -35.06        73.27 o                         
 -19   1  10         28.56          2.64        40.29 o                         
 -17   1  10        120.85        154.01        44.13 o                         
 -15   1  10        188.18        216.33        36.49 o                         
 -13   1  10         22.02         17.87        26.03 o                         
 -11   1  10       3002.05       3344.89        58.53 o                         
  -9   1  10       2667.33       2669.71        56.04 o                         
  -7   1  10      11321.14      11838.57       165.90 o                         
  -5   1  10        279.38        381.74        20.80 o                         
  -3   1  10      22818.50      23144.82       306.04 o                         
  -1   1  10        135.23        163.33        14.51 o                         
   1   1  10        984.58       1040.13        22.59 o                         
   3   1  10       8937.35       8395.56       122.24 o                         
   5   1  10      11919.16      11718.96       155.95 o                         
   7   1  10        109.35        112.28        18.82 o                         
   9   1  10       1698.43       1635.74        35.54 o                         
  11   1  10       6949.93       7452.71       120.95 o                         
  13   1  10        214.44        181.28        32.33 o                         
  15   1  10        281.95        293.26        36.33 o                         
  17   1  10        142.79        158.29        45.74 o                         
  19   1  10        320.94        323.78        52.42 o                         
 -20   2  10         93.60         72.08        40.39 o                         
 -18   2  10          6.06          0.86        43.12 o                         
 -16   2  10         18.70        -32.95        44.62 o                         
 -14   2  10        164.12        166.84        28.89 o                         
 -12   2  10       2750.75       2922.46        57.13 o                         
 -10   2  10       1485.05       1622.90        61.68 o                         
  -8   2  10        579.70        517.53        27.37 o                         
  -6   2  10         90.02        113.50        18.62 o                         
  -4   2  10       2140.56       2311.62        42.20 o                         
  -2   2  10       1095.03       1075.52        25.71 o                         
   0   2  10        462.71        543.53        17.61 o                         
   2   2  10      22336.62      22586.50       279.58 o                         
   4   2  10       1730.51       1622.31        32.21 o                         
   6   2  10       3423.05       3544.35        80.26 o                         
   8   2  10      10960.47      11590.38       158.95 o                         
  10   2  10        545.99        566.81        25.42 o                         
  12   2  10       1210.25       1232.41        36.00 o                         
  14   2  10        145.17        108.06        36.64 o                         
  16   2  10        422.71        458.69        60.39 o                         
  18   2  10        170.17        123.12        51.77 o                         
 -19   3  10          5.01        -16.86        46.92 o                         
 -17   3  10         28.08          9.75        43.13 o                         
 -15   3  10          6.24         -3.49        29.67 o                         
 -13   3  10         71.77         75.07        29.50 o                         
 -11   3  10         11.38         49.85        23.20 o                         
  -9   3  10        113.87        153.34        21.42 o                         
  -7   3  10        111.56        138.34        17.60 o                         
  -5   3  10       2867.46       2760.24        92.73 o                         
  -3   3  10       2122.61       2194.12        43.35 o                         
  -1   3  10       2810.37       3004.14        53.08 o                         
   1   3  10        433.57        461.70        19.12 o                         
   3   3  10       1316.22       1263.97        26.04 o                         
   5   3  10       7088.17       7166.25       101.99 o                         
   7   3  10        232.03        236.63        19.47 o                         
   9   3  10       1440.47       1430.20        34.04 o                         
  11   3  10        530.01        539.89        29.13 o                         
  13   3  10        206.69        185.62        29.25 o                         
  15   3  10        853.73        796.22        50.89 o                         
  17   3  10         19.24         28.85        40.66 o                         
  19   3  10          1.65        -18.20        48.57 o                         
 -20   4  10          2.90         21.31        57.15 o                         
 -18   4  10         94.46        100.10        42.59 o                         
 -16   4  10          0.69        -16.44        34.42 o                         
 -14   4  10        177.77        252.17        35.45 o                         
 -12   4  10         44.59         67.81        30.25 o                         
 -10   4  10        132.59         75.29        56.63 o                         
  -8   4  10       1826.70       1706.75        42.61 o                         
  -6   4  10        502.97        504.46        21.93 o                         
  -4   4  10        323.50        461.89        36.31 o                         
  -2   4  10        406.32        541.12        19.72 o                         
   0   4  10         51.50         57.88        16.72 o                         
   2   4  10      10647.84      10933.85       146.55 o                         
   4   4  10       3175.52       2763.95        46.00 o                         
   6   4  10        891.76       1185.77        29.89 o                         
   8   4  10       4106.59       4087.18        83.83 o                         
  10   4  10        641.59        708.59        29.81 o                         
  12   4  10         48.31         77.46        27.88 o                         
  14   4  10         64.86         59.87        40.68 o                         
  16   4  10        549.48        534.45        46.15 o                         
  18   4  10         15.88         47.76        46.42 o                         
 -19   5  10          0.03         43.13        43.36 o                         
 -17   5  10        638.67        727.83        44.29 o                         
 -15   5  10        352.48        383.05        39.68 o                         
 -13   5  10        321.88        406.66        30.73 o                         
 -11   5  10        633.02        722.32        36.22 o                         
  -9   5  10         50.83         79.11        24.73 o                         
  -7   5  10       2015.42       2142.33        46.04 o                         
  -5   5  10        870.42        750.48        40.03 o                         
  -3   5  10      18891.78      19538.81       253.83 o                         
  -1   5  10       1577.34       1821.14        36.93 o                         
   1   5  10        560.54        714.13        21.91 o                         
   3   5  10       1235.46       1053.05        24.60 o                         
   5   5  10       8471.75       8616.14       121.29 o                         
   7   5  10         22.83         30.78        19.90 o                         
   9   5  10        321.95        288.05        28.94 o                         
  11   5  10       4179.71       4099.39        69.59 o                         
  13   5  10         32.10         20.82        30.88 o                         
  15   5  10        444.01        447.68        39.40 o                         
  17   5  10        259.79        315.35        48.76 o                         
 -18   6  10        472.94        536.01        46.87 o                         
 -16   6  10        332.07        367.27        48.85 o                         
 -14   6  10        140.59         87.14        47.86 o                         
 -12   6  10       4643.66       4663.18        84.92 o                         
 -10   6  10        282.88        335.51        30.96 o                         
  -8   6  10         89.80        138.12        25.16 o                         
  -6   6  10       7673.69       7367.74       123.62 o                         
  -4   6  10       2156.43       2327.60        53.60 o                         
  -2   6  10          0.23         28.00        17.47 o                         
   0   6  10       5803.89       5549.67       110.96 o                         
   2   6  10      13639.14      13878.92       195.26 o                         
   4   6  10         20.98          3.68        17.35 o                         
   6   6  10       5321.01       5684.66        90.79 o                         
   8   6  10        254.31        326.92        23.52 o                         
  10   6  10       2645.08       2766.69        52.98 o                         
  12   6  10        257.23        233.85        31.48 o                         
  14   6  10       2776.09       2632.41        64.44 o                         
  16   6  10       2557.91       2355.52        78.42 o                         
  18   6  10         22.23          6.50        63.81 o                         
 -19   7  10          8.55        -72.53        57.64 o                         
 -17   7  10        592.69        552.84        46.52 o                         
 -15   7  10        196.64        245.11        51.87 o                         
 -13   7  10          9.93         35.03        31.60 o                         
 -11   7  10        146.52        113.24        28.14 o                         
  -9   7  10       1768.60       1819.36        43.03 o                         
  -7   7  10       4826.26       4745.35        81.01 o                         
  -5   7  10       1982.32       1851.41        75.46 o                         
  -3   7  10       2481.83       2332.39        45.30 o                         
  -1   7  10       1357.83       1397.18        53.25 o                         
   1   7  10       1155.74        918.10        25.53 o                         
   3   7  10        698.66        713.91        22.05 o                         
   5   7  10        482.37        563.54        23.33 o                         
   7   7  10       9237.44       9872.99       145.88 o                         
   9   7  10        118.76        156.08        25.40 o                         
  11   7  10       8085.97       8209.70       128.57 o                         
  13   7  10       2147.92       2181.07        59.17 o                         
  15   7  10          6.91        -11.39        40.27 o                         
  17   7  10        854.72        783.02        55.66 o                         
 -18   8  10        265.56        275.88        56.46 o                         
 -16   8  10        913.66        841.31        51.89 o                         
 -14   8  10          9.81         30.31        41.12 o                         
 -12   8  10       1362.38       1318.63        49.05 o                         
 -10   8  10        429.05        292.93        32.40 o                         
  -8   8  10       2548.74       2589.58        54.84 o                         
  -6   8  10        346.78        330.60        25.26 o                         
  -4   8  10       7455.78       7052.27       107.50 o                         
  -2   8  10      12580.84      12980.34       176.79 o                         
   0   8  10       2372.46       1909.98        38.71 o                         
   2   8  10      13141.76      14272.79       201.22 o                         
   4   8  10        151.84        102.29        28.76 o                         
   6   8  10       1521.28       1566.82        47.59 o                         
   8   8  10       1105.62       1131.91        34.99 o                         
  10   8  10         25.34         35.46        48.91 o                         
  12   8  10        230.76        236.88        32.73 o                         
  14   8  10        314.24        344.24        45.93 o                         
  16   8  10        247.77        277.96        50.26 o                         
 -17   9  10          0.27         37.81        48.56 o                         
 -15   9  10         59.87         58.85        49.01 o                         
 -13   9  10          2.71          2.92        41.53 o                         
 -11   9  10         47.14         51.84        32.69 o                         
  -9   9  10         53.44         56.90        26.89 o                         
  -7   9  10        779.47        798.56        72.66 o                         
  -5   9  10        593.97        492.56        27.78 o                         
  -3   9  10         21.62          2.83        22.44 o                         
  -1   9  10          2.75          1.72        16.09 o                         
   1   9  10         32.32         66.47        22.44 o                         
   3   9  10       1480.98       1351.11        38.03 o                         
   5   9  10         41.26         14.94        31.23 o                         
   7   9  10        315.00        346.89        26.12 o                         
   9   9  10        304.36        262.05       113.29 o                         
  11   9  10        766.78        788.84        51.06 o                         
  13   9  10         29.22          2.85        40.19 o                         
  15   9  10        460.77        442.84        67.18 o                         
  17   9  10        291.97        238.02        51.20 o                         
 -18  10  10         74.57        138.78        47.32 o                         
 -16  10  10        210.69        285.82        47.87 o                         
 -14  10  10        180.61        131.59        45.64 o                         
 -12  10  10        261.38        327.70        36.95 o                         
 -10  10  10         14.14         11.91        32.85 o                         
  -8  10  10        121.67        164.43        30.58 o                         
  -6  10  10         78.57         39.73        29.61 o                         
  -4  10  10        761.32        727.09        44.75 o                         
  -2  10  10          7.69          8.41        18.59 o                         
   0  10  10        240.63        298.11        27.71 o                         
   2  10  10        779.08        814.71        82.84 o                         
   4  10  10       2312.23       2543.19        66.42 o                         
   6  10  10        692.54        746.63        30.02 o                         
   8  10  10        325.86        270.57        32.18 o                         
  10  10  10          0.81         26.15        33.98 o                         
  12  10  10         90.09         78.28        46.91 o                         
  14  10  10         30.99          3.08        42.36 o                         
  16  10  10        162.38        113.67        59.46 o                         
 -17  11  10        227.57        225.79        53.02 o                         
 -15  11  10         23.51         37.27        54.94 o                         
 -13  11  10          2.83         -2.80        41.36 o                         
 -11  11  10        200.81        141.12        39.50 o                         
  -9  11  10        481.57        431.11        46.10 o                         
  -7  11  10        951.35        815.17        36.10 o                         
  -5  11  10         15.29         -2.81        25.91 o                         
  -3  11  10         38.23         57.99        20.57 o                         
  -1  11  10       1886.61       2246.65        60.29 o                         
   1  11  10         25.79         53.26        31.48 o                         
   3  11  10        391.20        457.72        33.66 o                         
   5  11  10         43.89         28.05        35.20 o                         
   7  11  10       4455.11       4265.16       125.07 o                         
   9  11  10          0.56         12.30        28.05 o                         
  11  11  10        927.37        892.82        50.37 o                         
  13  11  10         21.24         47.72        44.73 o                         
  15  11  10        373.38        383.52        57.78 o                         
 -16  12  10          3.13         36.55        43.38 o                         
 -14  12  10         64.30         79.23        51.47 o                         
 -12  12  10       1388.65       1310.21        53.39 o                         
 -10  12  10         86.70        158.92        46.98 o                         
  -8  12  10        508.99        608.41        37.34 o                         
  -6  12  10       2289.16       2191.53        52.66 o                         
  -4  12  10       2428.80       2504.84        50.80 o                         
  -2  12  10        138.28        184.43        32.08 o                         
   0  12  10       3498.06       3773.35        88.46 o                         
   2  12  10       2871.90       2834.35        88.68 o                         
   4  12  10        188.47        103.10        34.72 o                         
   6  12  10       4702.90       5100.11       126.16 o                         
   8  12  10          6.35        -17.58        42.26 o                         
  10  12  10        506.83        482.76        39.02 o                         
  12  12  10        104.92        141.77        55.26 o                         
  14  12  10        706.14        658.53        56.89 o                         
 -15  13  10        273.09        285.31        53.19 o                         
 -13  13  10        154.79        146.79        49.44 o                         
 -11  13  10        313.96        336.05        48.81 o                         
  -9  13  10       1178.71       1225.04        51.34 o                         
  -7  13  10       1110.83       1071.41        43.00 o                         
  -5  13  10         32.63          2.17        29.28 o                         
  -3  13  10       6336.11       6723.80       141.53 o                         
  -1  13  10       1866.75       2197.97        71.21 o                         
   1  13  10         11.33         34.20        35.57 o                         
   3  13  10       1246.97       1385.52        64.27 o                         
   5  13  10       2880.33       3400.92       157.34 o                         
   7  13  10        480.96        471.89        44.94 o                         
   9  13  10        102.11        111.34        48.64 o                         
  11  13  10       3704.43       3439.97       112.68 o                         
  13  13  10        184.74        164.85        60.99 o                         
 -14  14  10         44.56        -10.99        46.98 o                         
 -12  14  10         89.94        136.88        66.58 o                         
 -10  14  10          4.01         -2.83        48.32 o                         
  -8  14  10        302.41        312.20        36.21 o                         
  -6  14  10        111.56        117.84        42.85 o                         
  -4  14  10         27.46         46.48        31.96 o                         
  -2  14  10        298.62        331.03        37.41 o                         
   0  14  10       2531.25       2715.02        74.48 o                         
   2  14  10       8940.92       9661.89       215.97 o                         
   4  14  10        232.44        175.81        37.32 o                         
   6  14  10         25.47         89.09        55.32 o                         
   8  14  10       1784.32       1861.28        76.32 o                         
  10  14  10        128.32         73.19        64.70 o                         
  12  14  10        107.28         97.90        50.74 o                         
 -13  15  10         42.27          6.67        58.85 o                         
 -11  15  10         69.09        181.24       149.72 o                         
  -9  15  10         57.85         49.70        44.87 o                         
  -7  15  10        708.09        668.35        40.67 o                         
  -5  15  10         79.93        155.24        49.96 o                         
  -3  15  10       1609.65       1792.56        66.19 o                         
  -1  15  10        421.94        478.76        50.08 o                         
   1  15  10        242.36        232.50        51.31 o                         
   3  15  10          0.33         20.50        36.77 o                         
   5  15  10        665.48        686.10        49.37 o                         
   7  15  10        661.38        727.31        65.81 o                         
   9  15  10        344.60        367.22        83.65 o                         
  11  15  10        357.33        383.65        64.22 o                         
 -12  16  10          3.66         42.42        62.38 o                         
 -10  16  10         15.73        -20.28        63.26 o                         
  -8  16  10         39.59         58.78        51.01 o                         
  -6  16  10         87.33         79.73        52.56 o                         
  -4  16  10        112.35        142.11        60.69 o                         
  -2  16  10        405.76        367.03        56.91 o                         
   0  16  10          3.60         21.83        68.72 o                         
   2  16  10         35.93         70.71        43.86 o                         
   4  16  10        417.74        439.20        49.82 o                         
   6  16  10        112.74         81.67        63.29 o                         
   8  16  10        253.47        248.86        53.05 o                         
  10  16  10         66.83         41.71        63.09 o                         
 -11  17  10        289.24        266.79        55.28 o                         
  -9  17  10         65.91         89.32        71.54 o                         
  -7  17  10          0.17         41.43        51.16 o                         
  -5  17  10         54.46        -20.40        51.89 o                         
  -3  17  10        785.73        871.76        60.61 o                         
  -1  17  10         15.25         53.57        52.55 o                         
   1  17  10         21.62         46.22        48.30 o                         
   3  17  10         40.74         32.53        60.83 o                         
   5  17  10        721.75        751.95        64.51 o                         
   7  17  10          9.72         -4.59        53.96 o                         
   9  17  10          9.77         92.04        60.10 o                         
  -8  18  10        748.73        728.09        62.30 o                         
  -6  18  10        181.39        174.12        68.55 o                         
  -4  18  10        130.96        202.90        78.72 o                         
  -2  18  10         56.44         -4.82        70.11 o                         
   0  18  10          0.31        -49.51        60.85 o                         
   2  18  10        413.79        373.15        71.91 o                         
   4  18  10        309.45        267.07        58.40 o                         
   6  18  10         61.20         66.55        81.08 o                         
   8  18  10          2.61         44.06        66.37 o                         
  -7  19  10        923.15        813.38        85.37 o                         
  -5  19  10          2.36         26.08        67.27 o                         
  -3  19  10       1644.39       1762.80        96.42 o                         
  -1  19  10          1.97         44.09        71.55 o                         
   1  19  10         50.90         43.26        67.87 o                         
   3  19  10        886.83        985.18        76.14 o                         
   5  19  10       1794.73       1896.70        99.46 o                         
  -2  20  10         12.77        -18.99        65.92 o                         
   0  20  10         25.73         79.25        61.98 o                         
   2  20  10       1175.14       1226.81        83.50 o                         
 -19   1  11         81.17        145.17        55.40 o                         
 -17   1  11         13.47          1.82        38.67 o                         
 -15   1  11         25.85         46.74        34.89 o                         
 -13   1  11        735.23        911.46        33.07 o                         
 -11   1  11         52.34         51.91        24.17 o                         
  -9   1  11        672.32        774.53        26.80 o                         
  -7   1  11        181.89        122.78        23.00 o                         
  -5   1  11       6961.80       7016.79       108.94 o                         
  -3   1  11        958.90        952.22        25.63 o                         
  -1   1  11        601.95        603.88        19.60 o                         
   1   1  11       3000.46       3099.93        48.00 o                         
   3   1  11        144.16        189.12        14.75 o                         
   5   1  11       7327.28       7537.23       106.32 o                         
   7   1  11        748.28       1024.28        30.54 o                         
   9   1  11        546.46        568.15        25.80 o                         
  11   1  11       2154.81       2317.82        48.04 o                         
  13   1  11         43.83         73.68        33.14 o                         
  15   1  11        101.06        126.54        35.22 o                         
  17   1  11          2.05         24.01        49.56 o                         
 -18   2  11         26.33         56.82        38.42 o                         
 -16   2  11        261.22        340.08        34.47 o                         
 -14   2  11        610.23        670.49        36.52 o                         
 -12   2  11       2106.58       2153.98        49.72 o                         
 -10   2  11         68.49         66.03        23.67 o                         
  -8   2  11       9797.06       9993.75       138.35 o                         
  -6   2  11         53.60         71.75        18.66 o                         
  -4   2  11        126.90        146.89        17.47 o                         
  -2   2  11       3151.07       3202.81        52.70 o                         
   0   2  11      37992.73      40568.60       494.44 o                         
   2   2  11        349.51        258.52        16.00 o                         
   4   2  11       2700.85       2900.41        46.82 o                         
   6   2  11       8803.81       9328.74       127.08 o                         
   8   2  11       2687.13       2988.86        52.95 o                         
  10   2  11       6083.60       6080.35       111.06 o                         
  12   2  11        334.67        221.15        32.21 o                         
  14   2  11       2481.22       2462.41        85.66 o                         
  16   2  11          0.30          5.13        39.26 o                         
  18   2  11       1085.35        899.98       100.04 o                         
 -19   3  11        194.71        240.96        45.45 o                         
 -17   3  11        559.05        608.73        71.57 o                         
 -15   3  11        125.83        144.26        73.11 o                         
 -13   3  11       1034.05        946.73        35.25 o                         
 -11   3  11          5.32          7.50        27.01 o                         
  -9   3  11        905.47        803.03        90.76 o                         
  -7   3  11        657.90        595.38        28.02 o                         
  -5   3  11       6131.11       6656.87        99.27 o                         
  -3   3  11      16796.37      17964.04       247.69 o                         
  -1   3  11        752.74        744.23        23.24 o                         
   1   3  11       7606.92       6843.83        99.70 o                         
   3   3  11       1974.80       1977.92        37.30 o                         
   5   3  11       2704.78       2794.44        47.94 o                         
   7   3  11        523.66        493.43        23.15 o                         
   9   3  11       8672.50       9003.80       130.63 o                         
  11   3  11       1435.99       1587.89        43.27 o                         
  13   3  11        680.60        670.20        35.33 o                         
  15   3  11       2000.75       2163.46        60.98 o                         
  17   3  11          6.57        -28.53        47.68 o                         
 -18   4  11          0.64         24.01        43.63 o                         
 -16   4  11         28.13         88.80        45.60 o                         
 -14   4  11       1500.83       1472.10        73.25 o                         
 -12   4  11       1282.25       1128.86        61.12 o                         
 -10   4  11        170.98        156.84        26.84 o                         
  -8   4  11       2455.53       2535.35        55.09 o                         
  -6   4  11          0.39         -5.20        18.76 o                         
  -4   4  11          0.08         25.34        20.54 o                         
  -2   4  11        646.50        835.95        23.45 o                         
   0   4  11      14070.34      13886.98       213.57 o                         
   2   4  11        888.15        989.46        28.03 o                         
   4   4  11        696.25        741.95        24.86 o                         
   6   4  11       7355.00       7929.26       113.31 o                         
   8   4  11         82.04        117.03        24.72 o                         
  10   4  11         82.30         95.71        23.88 o                         
  12   4  11         52.10         58.99        30.85 o                         
  14   4  11       4423.37       4447.35       101.88 o                         
  16   4  11       1087.90       1072.59        53.01 o                         
  18   4  11        408.96        341.10        55.71 o                         
 -19   5  11         55.42         35.40        38.79 o                         
 -17   5  11        490.78        409.96        45.16 o                         
 -15   5  11         95.01        115.90        41.14 o                         
 -13   5  11         18.91         46.64        34.39 o                         
 -11   5  11          2.67          0.10        35.92 o                         
  -9   5  11        975.24       1178.33        38.66 o                         
  -7   5  11        791.58        894.38        30.95 o                         
  -5   5  11       5189.00       5227.34        86.13 o                         
  -3   5  11       7232.60       7382.42       113.63 o                         
  -1   5  11        676.92        658.21        21.57 o                         
   1   5  11      13995.11      14176.39       199.64 o                         
   3   5  11       1962.08       1869.05        37.94 o                         
   5   5  11      13626.69      14825.83       192.85 o                         
   7   5  11          9.43         48.52        19.29 o                         
   9   5  11       3531.35       3723.01       111.37 o                         
  11   5  11       1478.02       1423.01        39.13 o                         
  13   5  11        344.77        347.86        32.98 o                         
  15   5  11         98.46        114.93        39.97 o                         
  17   5  11        250.02        114.41        57.39 o                         
 -18   6  11          0.09         52.04        58.47 o                         
 -16   6  11         39.85         52.55        37.81 o                         
 -14   6  11        167.35        123.69        36.88 o                         
 -12   6  11          0.36         -2.08        30.17 o                         
 -10   6  11        786.00        691.98        34.58 o                         
  -8   6  11        376.47        272.02        53.67 o                         
  -6   6  11        713.75        650.25        32.05 o                         
  -4   6  11        183.52        285.40        24.18 o                         
  -2   6  11       2811.48       2856.10        57.11 o                         
   0   6  11       4932.15       4921.80        73.04 o                         
   2   6  11       3199.50       3259.76        52.98 o                         
   4   6  11       1991.29       1953.91        46.08 o                         
   6   6  11        154.17        120.15        20.67 o                         
   8   6  11       1762.21       2036.49        44.47 o                         
  10   6  11         61.24         60.61        27.75 o                         
  12   6  11        462.43        418.38        36.22 o                         
  14   6  11        587.49        597.49        41.42 o                         
  16   6  11        489.65        450.09        50.54 o                         
 -17   7  11        233.17        282.12        79.96 o                         
 -15   7  11         87.19         79.72        40.64 o                         
 -13   7  11         57.41         96.80        41.10 o                         
 -11   7  11         34.85        -10.64        30.94 o                         
  -9   7  11        133.53        149.91        36.12 o                         
  -7   7  11          8.53         17.04        25.09 o                         
  -5   7  11       1749.69       1788.10        39.83 o                         
  -3   7  11         86.78         73.25        20.94 o                         
  -1   7  11        678.40        736.43        26.31 o                         
   1   7  11        907.21       1017.37        38.98 o                         
   3   7  11       1035.49       1176.06        33.54 o                         
   5   7  11        288.09        284.97        20.62 o                         
   7   7  11        897.50        958.15        33.18 o                         
   9   7  11         37.61         65.73        25.04 o                         
  11   7  11       1075.59       1080.44        38.22 o                         
  13   7  11         60.78         39.06        37.07 o                         
  15   7  11          9.70         16.91        40.60 o                         
  17   7  11          2.23          8.07        51.93 o                         
 -18   8  11          0.01         -2.48        53.23 o                         
 -16   8  11        118.03        137.12        47.21 o                         
 -14   8  11        600.21        659.73        43.66 o                         
 -12   8  11        230.03        210.89        42.22 o                         
 -10   8  11        397.75        483.00        38.24 o                         
  -8   8  11        872.15        829.52        35.23 o                         
  -6   8  11        135.06         99.19        22.81 o                         
  -4   8  11         33.97         50.31        26.82 o                         
  -2   8  11         54.36         56.24        21.78 o                         
   0   8  11       3583.30       3661.46        60.49 o                         
   2   8  11       1962.57       2169.94        85.12 o                         
   4   8  11       1869.49       1908.17        49.04 o                         
   6   8  11       1638.98       1652.09        40.14 o                         
   8   8  11         41.70         50.10        27.37 o                         
  10   8  11        289.98        329.88        31.92 o                         
  12   8  11         70.52         56.18        37.81 o                         
  14   8  11        890.57        763.04        49.64 o                         
  16   8  11          3.83         29.98        48.43 o                         
 -17   9  11        376.40        399.96        72.43 o                         
 -15   9  11          8.21         48.86        50.60 o                         
 -13   9  11        474.93        373.84        46.50 o                         
 -11   9  11        193.91        191.44        44.62 o                         
  -9   9  11       3712.85       3279.31        74.35 o                         
  -7   9  11        207.48        181.83        28.31 o                         
  -5   9  11        919.64       1052.92        33.13 o                         
  -3   9  11       4190.04       4447.25        71.25 o                         
  -1   9  11        964.10        967.87        27.64 o                         
   1   9  11       4077.80       4158.52        69.30 o                         
   3   9  11         23.12         43.37        22.05 o                         
   5   9  11        722.76        772.75        37.46 o                         
   7   9  11          2.05         30.21        25.69 o                         
   9   9  11      11239.08      11484.45       198.23 o                         
  11   9  11        173.28        179.14        42.61 o                         
  13   9  11          0.29          3.13        41.28 o                         
  15   9  11       1173.78       1111.89        82.33 o                         
 -16  10  11         58.14          6.55        53.94 o                         
 -14  10  11       1057.40       1012.30        83.24 o                         
 -12  10  11        185.83        103.24        39.74 o                         
 -10  10  11       1074.70       1113.53        44.48 o                         
  -8  10  11       3937.67       4164.49        79.84 o                         
  -6  10  11        327.15        299.09        30.59 o                         
  -4  10  11         76.64         94.55        22.69 o                         
  -2  10  11        246.46        254.67        48.40 o                         
   0  10  11        231.57        283.98        25.25 o                         
   2  10  11       1249.93       1145.15        58.49 o                         
   4  10  11       2286.76       2365.65        64.72 o                         
   6  10  11       6481.82       6878.81       157.51 o                         
   8  10  11          6.66         23.07        28.08 o                         
  10  10  11        230.00        200.90        52.25 o                         
  12  10  11        519.17        415.94        48.99 o                         
  14  10  11       1641.91       1497.96        66.08 o                         
 -15  11  11         15.08        -19.34        43.89 o                         
 -13  11  11         94.11        175.55        44.87 o                         
 -11  11  11          1.43         -0.92        43.39 o                         
  -9  11  11        481.06        513.34        38.66 o                         
  -7  11  11          5.00         -3.06        29.74 o                         
  -5  11  11       5149.73       5005.29        86.25 o                         
  -3  11  11       2387.22       2394.10       118.57 o                         
  -1  11  11         43.91         66.08        39.95 o                         
   1  11  11       4412.10       5208.62       116.99 o                         
   3  11  11        535.86        483.99        46.31 o                         
   5  11  11       4922.04       5394.46       131.53 o                         
   7  11  11        281.16        286.82        32.56 o                         
   9  11  11       1013.73        877.60        39.79 o                         
  11  11  11        923.89        762.72        45.65 o                         
  13  11  11        434.04        334.89        84.71 o                         
  15  11  11         37.64         45.18        50.05 o                         
 -16  12  11          0.12         38.32        54.19 o                         
 -14  12  11         74.04         41.05        49.68 o                         
 -12  12  11        132.15        136.83        45.09 o                         
 -10  12  11          9.21          5.46        39.94 o                         
  -8  12  11        893.01        935.27        44.69 o                         
  -6  12  11        348.35        272.31        33.35 o                         
  -4  12  11        386.05        448.63        32.63 o                         
  -2  12  11        386.98        365.60        28.39 o                         
   0  12  11       2652.02       2601.19        71.13 o                         
   2  12  11        330.10        327.14        39.19 o                         
   4  12  11       1731.89       1827.47        60.63 o                         
   6  12  11        667.91        692.47        43.26 o                         
   8  12  11        803.87        794.66        52.04 o                         
  10  12  11        302.00        340.55        41.74 o                         
  12  12  11        104.04         53.53        50.77 o                         
  14  12  11        449.72        524.86        78.57 o                         
 -15  13  11          1.66          4.96        64.70 o                         
 -13  13  11         36.09         -9.20        49.32 o                         
 -11  13  11         62.87         65.35        50.15 o                         
  -9  13  11        123.60        159.90        48.20 o                         
  -7  13  11         26.90          2.82        40.23 o                         
  -5  13  11          5.39         35.92        31.57 o                         
  -3  13  11          9.36         17.55        39.62 o                         
  -1  13  11       2200.06       2473.85        69.04 o                         
   1  13  11         49.52         75.83        39.16 o                         
   3  13  11         29.80         32.08        36.44 o                         
   5  13  11        139.91        194.50        40.13 o                         
   7  13  11        502.00        448.36        45.76 o                         
   9  13  11         80.56        143.76        51.62 o                         
  11  13  11         92.89        163.47        44.35 o                         
  13  13  11        105.21         96.24        63.72 o                         
 -14  14  11        263.91        190.46        55.39 o                         
 -12  14  11         57.07         -4.37        58.23 o                         
 -10  14  11          6.76        -19.08        48.88 o                         
  -8  14  11        654.21        620.21        51.72 o                         
  -6  14  11         19.21         45.83        41.88 o                         
  -4  14  11        167.97        151.59        29.13 o                         
  -2  14  11         36.77         48.95        41.48 o                         
   0  14  11        666.36        795.89        47.38 o                         
   2  14  11        488.58        498.28        43.78 o                         
   4  14  11        241.00        311.29        47.12 o                         
   6  14  11         23.02          8.22        49.47 o                         
   8  14  11         58.95        119.31        45.16 o                         
  10  14  11          9.94         20.90        63.58 o                         
  12  14  11         54.28         23.66        63.96 o                         
 -13  15  11         36.92         22.43        48.11 o                         
 -11  15  11          0.08          0.84        58.33 o                         
  -9  15  11         96.06         89.75        54.59 o                         
  -7  15  11          0.01         26.80        53.30 o                         
  -5  15  11        986.12        994.47        42.21 o                         
  -3  15  11       1148.57       1257.74        56.83 o                         
  -1  15  11         47.28         48.63        37.31 o                         
   1  15  11        323.76        362.62        58.22 o                         
   3  15  11        491.13        614.27        50.84 o                         
   5  15  11          8.26         15.66        50.28 o                         
   7  15  11        181.14        284.74        70.77 o                         
   9  15  11        811.02        933.24        68.85 o                         
  11  15  11        328.30        196.30        58.51 o                         
 -10  16  11          1.14        -27.60        52.64 o                         
  -8  16  11       1814.43       1708.84       102.24 o                         
  -6  16  11         82.47         65.94        42.73 o                         
  -4  16  11         14.25         12.29        59.25 o                         
  -2  16  11        246.78        232.80        64.88 o                         
   0  16  11       4681.94       5285.69       147.37 o                         
   2  16  11         13.14        -58.87        56.60 o                         
   4  16  11        147.81        185.15        48.91 o                         
   6  16  11       2306.97       2763.32        99.30 o                         
   8  16  11       1307.92       1513.70        76.62 o                         
  10  16  11        136.60         79.83        66.95 o                         
  -9  17  11        143.48        161.69        62.18 o                         
  -7  17  11         67.21        139.72        70.22 o                         
  -5  17  11       1258.75       1292.99        73.67 o                         
  -3  17  11        362.04        331.29        68.22 o                         
  -1  17  11          9.77         24.06        54.90 o                         
   1  17  11         79.78         85.64        49.94 o                         
   3  17  11         41.10         29.79        51.64 o                         
   5  17  11       1092.62       1042.99        68.14 o                         
   7  17  11        445.58        346.42        70.00 o                         
   9  17  11         46.15          8.44        66.35 o                         
  -8  18  11        561.98        511.19        52.33 o                         
  -6  18  11        229.43        231.39        61.85 o                         
  -4  18  11        161.98         93.26        60.25 o                         
  -2  18  11          6.24         -6.76        56.35 o                         
   0  18  11        461.60        495.25        55.19 o                         
   2  18  11        233.56        272.78        61.66 o                         
   4  18  11        926.66        968.81       121.79 o                         
   6  18  11        190.68        180.30        63.27 o                         
  -5  19  11          1.71         50.62        75.73 o                         
  -3  19  11        142.79        165.17        84.20 o                         
  -1  19  11          7.64          9.08        61.08 o                         
   1  19  11         18.72         11.25        76.05 o                         
   3  19  11          0.25         16.57        62.57 o                         
 -18   0  12        153.26        117.47        58.91 o                         
 -16   0  12         46.58        132.18        62.41 o                         
 -14   0  12        164.36        147.98        46.29 o                         
 -12   0  12        118.94        189.00        37.87 o                         
 -10   0  12      17247.40      17641.89       337.01 o                         
  -8   0  12        482.38        459.99        36.84 o                         
  -6   0  12          2.18        -19.98        28.75 o                         
  -4   0  12       3337.60       3391.74        83.59 o                         
  -2   0  12       6852.68       7000.83       138.09 o                         
   0   0  12        407.19        581.02        29.47 o                         
   2   0  12       6121.90       6525.72       130.79 o                         
   4   0  12      10956.52      10912.84       236.47 o                         
   6   0  12       1237.94       1390.82        44.62 o                         
   8   0  12       4467.84       4192.64        94.96 o                         
  10   0  12       1160.01       1523.77        55.84 o                         
  12   0  12       2645.83       2373.88        79.16 o                         
  14   0  12        902.60        798.86        57.56 o                         
  16   0  12          2.40         64.86        59.95 o                         
 -19   1  12        475.85        462.53        49.81 o                         
 -17   1  12          8.62         74.19        39.28 o                         
 -15   1  12          9.04         20.94        34.70 o                         
 -13   1  12       1215.83       1249.35        38.81 o                         
 -11   1  12        229.31        278.42        27.40 o                         
  -9   1  12       1201.73       1397.91        39.73 o                         
  -7   1  12       1343.06       1217.01        50.95 o                         
  -5   1  12      11796.71      12168.06       166.06 o                         
  -3   1  12         53.57         21.97        17.62 o                         
  -1   1  12       8397.75       8481.44       119.66 o                         
   1   1  12       7196.49       7768.31       103.96 o                         
   3   1  12      10242.03      10296.40       133.51 o                         
   5   1  12        636.78        613.78        24.08 o                         
   7   1  12       1957.53       1967.34        49.59 o                         
   9   1  12       3873.07       4357.68        73.18 o                         
  11   1  12        646.72        674.88        35.32 o                         
  13   1  12       2422.98       2205.02        54.54 o                         
  15   1  12        224.86        281.93        56.29 o                         
  17   1  12         14.70         58.61        45.12 o                         
 -18   2  12         24.82         38.05        41.37 o                         
 -16   2  12         26.17        100.85        42.02 o                         
 -14   2  12         32.46         39.88        32.79 o                         
 -12   2  12        329.44        244.46        28.65 o                         
 -10   2  12       2957.37       3303.60        64.24 o                         
  -8   2  12         68.71         69.78        24.79 o                         
  -6   2  12       1474.59       1627.18        36.03 o                         
  -4   2  12        649.13        563.43        25.51 o                         
  -2   2  12       4283.64       4476.75        70.20 o                         
   0   2  12        184.34        212.04        17.85 o                         
   2   2  12       3583.06       3472.19        59.98 o                         
   4   2  12       4341.92       4515.92        67.67 o                         
   6   2  12       3620.08       3684.31        58.84 o                         
   8   2  12        842.45        821.00        28.28 o                         
  10   2  12        187.93        212.08        26.65 o                         
  12   2  12       1368.80       1326.40        41.47 o                         
  14   2  12         32.75         58.44        32.98 o                         
  16   2  12        252.36        200.95        43.62 o                         
 -19   3  12         41.39         -2.12        36.71 o                         
 -17   3  12          0.95         34.07        41.57 o                         
 -15   3  12         16.60         -9.04        36.81 o                         
 -13   3  12          0.11         -9.27        30.58 o                         
 -11   3  12         58.61         66.03        26.16 o                         
  -9   3  12         47.63         47.81        26.64 o                         
  -7   3  12       2523.53       2575.95        49.46 o                         
  -5   3  12         68.69        114.02        20.08 o                         
  -3   3  12        332.01        345.47        23.51 o                         
  -1   3  12        568.11        561.89        21.34 o                         
   1   3  12       1122.68       1081.04        28.44 o                         
   3   3  12       5666.46       5641.81        79.60 o                         
   5   3  12       2594.09       2626.04        48.12 o                         
   7   3  12        284.52        257.64        24.90 o                         
   9   3  12        762.05        797.21        34.39 o                         
  11   3  12         44.22         81.82        41.02 o                         
  13   3  12        377.46        364.76        44.02 o                         
  15   3  12         50.28         28.22        40.15 o                         
  17   3  12         99.18        144.01        53.13 o                         
 -18   4  12         11.68         24.00        44.80 o                         
 -16   4  12        102.43        109.21        48.74 o                         
 -14   4  12         22.15        -17.02        45.05 o                         
 -12   4  12          0.00         -7.42        36.46 o                         
 -10   4  12       1106.28       1254.22        35.91 o                         
  -8   4  12        510.87        414.21        28.60 o                         
  -6   4  12          0.11         14.52        24.01 o                         
  -4   4  12       6105.75       5899.11        90.41 o                         
  -2   4  12       6398.57       6759.46        99.95 o                         
   0   4  12        429.23        456.46        21.33 o                         
   2   4  12        456.09        436.21        34.56 o                         
   4   4  12          3.74         19.86        19.82 o                         
   6   4  12         49.91         35.35        19.93 o                         
   8   4  12        372.44        394.50        24.06 o                         
  10   4  12        255.17        305.66        27.89 o                         
  12   4  12        586.64        577.38        33.99 o                         
  14   4  12        543.18        628.56        42.61 o                         
  16   4  12         16.65         30.78        45.63 o                         
 -17   5  12        166.71        149.94        73.99 o                         
 -15   5  12        473.45        546.28        47.53 o                         
 -13   5  12        353.26        441.37        42.41 o                         
 -11   5  12        346.72        321.29        30.98 o                         
  -9   5  12        125.90         89.59        24.55 o                         
  -7   5  12        213.65        147.23        23.43 o                         
  -5   5  12       7001.95       7112.86       114.19 o                         
  -3   5  12        247.22        254.65        20.46 o                         
  -1   5  12       1976.71       2037.18        48.72 o                         
   1   5  12        392.77        466.40        27.72 o                         
   3   5  12       4270.80       4406.27        71.65 o                         
   5   5  12       2761.32       2769.67        51.39 o                         
   7   5  12       2042.15       2220.43        47.66 o                         
   9   5  12       4428.59       4698.51       111.67 o                         
  11   5  12          0.33          6.59        31.02 o                         
  13   5  12       1407.18       1280.33        48.61 o                         
  15   5  12         22.91         54.74        42.98 o                         
  17   5  12          8.13         61.27        67.61 o                         
 -18   6  12         34.26         32.84        45.48 o                         
 -16   6  12        295.73        270.60        85.57 o                         
 -14   6  12        484.96        500.91        46.85 o                         
 -12   6  12         40.82         -3.38        32.60 o                         
 -10   6  12       3453.13       3442.44        78.58 o                         
  -8   6  12        630.07        551.12        29.40 o                         
  -6   6  12        388.22        320.92        24.91 o                         
  -4   6  12       2454.68       2607.15        68.82 o                         
  -2   6  12       1037.04       1016.43        27.07 o                         
   0   6  12       7008.05       7455.00       112.23 o                         
   2   6  12       2498.85       2630.88        45.78 o                         
   4   6  12      10110.77      10181.72       139.42 o                         
   6   6  12         23.41         44.60        24.13 o                         
   8   6  12       1504.82       1629.61        62.54 o                         
  10   6  12       1471.56       1653.58        51.47 o                         
  12   6  12       5481.60       5484.41        97.04 o                         
  14   6  12        109.32        105.99        41.24 o                         
  16   6  12         15.30         17.86        55.04 o                         
 -17   7  12        156.98        106.86        49.24 o                         
 -15   7  12        945.76        906.44        47.60 o                         
 -13   7  12        619.41        536.97        39.94 o                         
 -11   7  12       1058.96       1038.39        38.72 o                         
  -9   7  12         39.41         59.77        30.85 o                         
  -7   7  12        481.26        571.03        34.20 o                         
  -5   7  12       2457.73       2563.74        68.82 o                         
  -3   7  12        637.86        758.55        34.38 o                         
  -1   7  12       5312.03       5225.69       108.95 o                         
   1   7  12        135.27        191.11        19.42 o                         
   3   7  12        405.08        447.26        22.51 o                         
   5   7  12          2.91         30.57        23.18 o                         
   7   7  12       1353.42       1337.79        35.39 o                         
   9   7  12       5663.08       5793.51        98.94 o                         
  11   7  12       1633.62       1737.43        52.74 o                         
  13   7  12        285.28        311.61        42.85 o                         
  15   7  12        588.13        516.59        51.05 o                         
 -16   8  12        392.35        463.64        47.64 o                         
 -14   8  12        559.58        633.13        64.03 o                         
 -12   8  12        363.02        282.33        39.03 o                         
 -10   8  12        925.47        910.14        38.46 o                         
  -8   8  12        681.70        602.48        32.93 o                         
  -6   8  12         44.13        116.57        29.14 o                         
  -4   8  12       1036.63       1062.38        33.36 o                         
  -2   8  12       2420.75       2378.83        55.30 o                         
   0   8  12       3977.64       3759.63        76.52 o                         
   2   8  12        710.64        644.45        30.75 o                         
   4   8  12       7475.58       8219.03       135.22 o                         
   6   8  12       1766.07       1763.69        43.43 o                         
   8   8  12         17.60        -13.14        30.74 o                         
  10   8  12       2306.79       2235.81        55.58 o                         
  12   8  12        548.30        591.02        43.46 o                         
  14   8  12         13.74         41.25        45.34 o                         
  16   8  12        307.72        257.62        52.56 o                         
 -17   9  12         52.94         50.03        54.26 o                         
 -15   9  12         13.58         -5.96        48.84 o                         
 -13   9  12         45.01         26.26        42.39 o                         
 -11   9  12         78.88         66.70        39.54 o                         
  -9   9  12          3.23         47.12        31.90 o                         
  -7   9  12         19.36         66.06        34.14 o                         
  -5   9  12         79.01        125.71        32.08 o                         
  -3   9  12       1460.99       1459.02        40.36 o                         
  -1   9  12          3.91         26.28        23.52 o                         
   1   9  12       1655.02       1753.77        40.93 o                         
   3   9  12        869.38        897.38        34.32 o                         
   5   9  12        443.17        416.77        49.47 o                         
   7   9  12        335.20        298.48        76.29 o                         
   9   9  12         84.41         93.21        33.83 o                         
  11   9  12          2.17          4.17        38.92 o                         
  13   9  12         83.59        112.37        49.47 o                         
  15   9  12        180.86        164.36        50.65 o                         
 -16  10  12         52.61        -26.09        58.27 o                         
 -14  10  12          0.12         18.84        50.32 o                         
 -12  10  12          0.05         -0.73        41.68 o                         
 -10  10  12          6.08        -32.42        34.45 o                         
  -8  10  12          0.67         30.62        33.51 o                         
  -6  10  12        210.88        198.43        30.71 o                         
  -4  10  12        992.10        978.90        50.38 o                         
  -2  10  12        341.31        266.72        23.68 o                         
   0  10  12         20.29         60.31        23.76 o                         
   2  10  12        716.52        787.58        42.05 o                         
   4  10  12        463.70        451.31        41.78 o                         
   6  10  12        249.26        199.78        38.31 o                         
   8  10  12        845.60        836.73        36.43 o                         
  10  10  12         32.20         -8.92        49.51 o                         
  12  10  12         22.74         15.66        44.48 o                         
  14  10  12          0.72         30.06        48.39 o                         
 -15  11  12          9.13        -15.91        49.18 o                         
 -13  11  12        112.80        131.20        47.80 o                         
 -11  11  12        319.39        245.51        41.50 o                         
  -9  11  12        119.39         73.57        40.48 o                         
  -7  11  12       1102.36       1135.85        43.73 o                         
  -5  11  12        126.43        116.45        37.34 o                         
  -3  11  12         48.60         59.10        26.40 o                         
  -1  11  12       1858.28       1836.61        50.41 o                         
   1  11  12          8.12         31.01        33.13 o                         
   3  11  12        151.67        149.46        32.99 o                         
   5  11  12         12.34         11.50        38.02 o                         
   7  11  12       1171.27       1325.45        56.60 o                         
   9  11  12         55.30         24.35        36.84 o                         
  11  11  12         48.56         27.64        46.83 o                         
  13  11  12        197.18        188.26        56.66 o                         
 -14  12  12        160.26        135.02        44.53 o                         
 -12  12  12          4.92         27.74        47.17 o                         
 -10  12  12        718.31        662.61        48.98 o                         
  -8  12  12       1092.43       1099.30        44.93 o                         
  -6  12  12         63.42        123.61        39.73 o                         
  -4  12  12        474.03        532.83        33.60 o                         
  -2  12  12         95.33        118.83        28.85 o                         
   0  12  12        918.35       1059.89        49.52 o                         
   2  12  12        121.24        151.97        36.47 o                         
   4  12  12       6771.21       7169.61       168.85 o                         
   6  12  12         45.69         67.56        39.40 o                         
   8  12  12         17.22         60.35        53.12 o                         
  10  12  12        700.59        619.37        50.53 o                         
  12  12  12       1938.49       1809.37       184.83 o                         
 -13  13  12        195.78        292.69        52.43 o                         
 -11  13  12        195.48        173.04        54.91 o                         
  -9  13  12          0.43         53.17        46.62 o                         
  -7  13  12       1571.09       1572.38        57.31 o                         
  -5  13  12       4395.05       4360.35        79.75 o                         
  -3  13  12          4.88         -2.32        36.94 o                         
  -1  13  12       2693.15       2981.14        84.84 o                         
   1  13  12       2652.85       2782.18        78.63 o                         
   3  13  12        343.76        390.15        39.89 o                         
   5  13  12        439.51        631.36        49.08 o                         
   7  13  12        123.97         94.97        61.36 o                         
   9  13  12       2935.27       2936.15        99.31 o                         
  11  13  12         15.10         72.96        49.79 o                         
 -12  14  12          7.29        112.34        55.84 o                         
 -10  14  12        838.90        796.90        60.96 o                         
  -8  14  12         21.92         51.95        41.68 o                         
  -6  14  12         95.01         84.31        47.73 o                         
  -4  14  12        543.55        648.45        39.82 o                         
  -2  14  12       2048.69       2214.16        74.07 o                         
   0  14  12        540.92        482.88        61.37 o                         
   2  14  12         80.41        105.96        39.79 o                         
   4  14  12       1156.21       1443.69        92.87 o                         
   6  14  12        686.56        743.21        58.03 o                         
   8  14  12         54.96         43.95        49.99 o                         
  10  14  12        317.54        301.61        63.07 o                         
 -11  15  12          1.61        -25.26        59.78 o                         
  -9  15  12        623.05        527.14        68.79 o                         
  -7  15  12        248.66        230.43        44.04 o                         
  -5  15  12        835.17        699.31        38.47 o                         
  -3  15  12        230.68        128.39        47.11 o                         
  -1  15  12         36.00         10.55        48.90 o                         
   1  15  12        618.03        622.84        49.49 o                         
   3  15  12        516.36        475.52        46.95 o                         
   5  15  12        112.04         90.75        46.70 o                         
   7  15  12        164.95         70.23        56.04 o                         
   9  15  12        195.64        229.91        69.13 o                         
 -10  16  12         82.65         75.21        55.94 o                         
  -8  16  12          2.91        -13.28        49.64 o                         
  -6  16  12          0.78         36.67        52.73 o                         
  -4  16  12         31.41        -21.12        55.78 o                         
  -2  16  12         40.88         79.84        49.33 o                         
   0  16  12         26.55         94.48        63.66 o                         
   2  16  12        749.79        749.00        82.64 o                         
   4  16  12        112.46        136.48        55.98 o                         
   6  16  12         11.06         25.99        57.49 o                         
   8  16  12         32.04         15.83        67.40 o                         
  -7  17  12        165.98        153.15        52.71 o                         
  -5  17  12        273.16        346.12        62.56 o                         
  -3  17  12          0.04        -61.91        54.28 o                         
  -1  17  12          8.31         71.35        61.23 o                         
   1  17  12         91.03        175.92        74.75 o                         
   3  17  12         44.65         58.79        58.50 o                         
   5  17  12         51.71         31.76        63.32 o                         
   7  17  12        361.17        418.25        95.22 o                         
  -6  18  12         31.60         74.09        85.85 o                         
  -4  18  12         16.50         50.59        68.47 o                         
  -2  18  12        304.73        279.52        68.33 o                         
   0  18  12         13.50         36.42        65.23 o                         
   2  18  12        303.75        340.08        64.37 o                         
   4  18  12        803.13        926.79        81.94 o                         
 -17   1  13          2.27         25.84        42.47 o                         
 -15   1  13        271.78        314.87        57.34 o                         
 -13   1  13         95.11        137.08        32.11 o                         
 -11   1  13        126.87        171.91        28.37 o                         
  -9   1  13        320.69        435.50        49.12 o                         
  -7   1  13       2210.45       2245.07        46.62 o                         
  -5   1  13       1030.44       1006.71        31.98 o                         
  -3   1  13       1306.77       1598.42        35.65 o                         
  -1   1  13       8189.73       8305.96       126.30 o                         
   1   1  13       5313.80       5577.28        88.89 o                         
   3   1  13         13.81         24.24        19.61 o                         
   5   1  13         26.96         23.43        19.33 o                         
   7   1  13        161.91        141.98        23.00 o                         
   9   1  13        782.12        709.87        30.13 o                         
  11   1  13       1290.90       1199.12        40.19 o                         
  13   1  13        200.76        232.91        40.86 o                         
  15   1  13        109.83         85.12        42.72 o                         
  17   1  13          6.50         49.54        47.78 o                         
 -18   2  13          3.69          3.06        43.20 o                         
 -16   2  13        135.00        158.57        41.22 o                         
 -14   2  13         23.71         16.19        33.65 o                         
 -12   2  13       1082.94        942.71        39.00 o                         
 -10   2  13       2600.72       2862.17        57.23 o                         
  -8   2  13          1.95         16.66        27.05 o                         
  -6   2  13       1177.89       1137.15        32.60 o                         
  -4   2  13        156.39        152.43        35.59 o                         
  -2   2  13       2620.93       2911.08        52.09 o                         
   0   2  13        246.74        277.96        22.58 o                         
   2   2  13       7195.89       7162.48       101.80 o                         
   4   2  13       4791.16       5118.95        75.02 o                         
   6   2  13       1508.87       1465.52        37.52 o                         
   8   2  13       8032.30       8704.22       134.82 o                         
  10   2  13       1310.97       1382.76        51.63 o                         
  12   2  13        654.64        745.61        42.96 o                         
  14   2  13          0.06         -6.24        39.41 o                         
  16   2  13       2722.97       2419.72        73.11 o                         
 -17   3  13         35.67         32.69        49.01 o                         
 -15   3  13        553.40        542.39        56.31 o                         
 -13   3  13        269.13        268.79        33.98 o                         
 -11   3  13         59.02         67.10        29.74 o                         
  -9   3  13       1595.98       1428.89        37.93 o                         
  -7   3  13       6398.45       6373.51        94.57 o                         
  -5   3  13        502.39        424.74        23.69 o                         
  -3   3  13       6494.84       6616.54        97.47 o                         
  -1   3  13       5631.76       5860.30        93.73 o                         
   1   3  13        804.60        721.85        24.43 o                         
   3   3  13       3280.06       3407.83        59.54 o                         
   5   3  13       3224.31       3516.27        58.17 o                         
   7   3  13       5167.66       5629.79        86.90 o                         
   9   3  13        720.42        717.93        31.13 o                         
  11   3  13       3772.14       3506.75        68.63 o                         
  13   3  13       2478.25       2303.64        62.54 o                         
  15   3  13        168.40        247.04        42.38 o                         
 -18   4  13         25.47         25.33        43.96 o                         
 -16   4  13        353.23        358.23        44.89 o                         
 -14   4  13          0.09        -51.92        38.07 o                         
 -12   4  13       1375.26       1356.83        43.21 o                         
 -10   4  13       2292.19       2227.64        68.06 o                         
  -8   4  13        175.09        196.46        27.40 o                         
  -6   4  13        382.69        434.77        27.29 o                         
  -4   4  13       1050.59       1159.53        33.88 o                         
  -2   4  13       1015.90       1008.08        29.54 o                         
   0   4  13       2148.18       2187.76        45.01 o                         
   2   4  13       5263.93       5583.01        82.25 o                         
   4   4  13       3261.93       3549.07        58.05 o                         
   6   4  13        659.49        703.73        28.81 o                         
   8   4  13       3016.30       3148.12        60.03 o                         
  10   4  13         83.05         77.41        32.35 o                         
  12   4  13        706.47        749.04        43.47 o                         
  14   4  13        254.54        201.14        46.16 o                         
  16   4  13       1151.35        945.00        53.40 o                         
 -17   5  13        121.87        120.53        51.06 o                         
 -15   5  13         60.39        108.03        51.73 o                         
 -13   5  13        101.46        162.45        38.39 o                         
 -11   5  13         95.59         71.95        30.61 o                         
  -9   5  13         40.33         63.55        28.60 o                         
  -7   5  13         83.78        168.85        33.84 o                         
  -5   5  13       1230.70       1356.91        40.22 o                         
  -3   5  13        524.85        490.76        26.73 o                         
  -1   5  13       7453.81       7645.60       114.10 o                         
   1   5  13        422.36        354.32        22.37 o                         
   3   5  13         76.87         92.69        23.35 o                         
   5   5  13       1384.51       1476.01        35.52 o                         
   7   5  13       3594.59       3580.76        72.77 o                         
   9   5  13        740.79        762.89        35.57 o                         
  11   5  13        443.22        517.12        44.90 o                         
  13   5  13       1670.72       1546.15        56.37 o                         
  15   5  13         90.71         35.10        43.01 o                         
 -16   6  13        163.50        140.98        97.13 o                         
 -14   6  13        289.94        272.71        42.79 o                         
 -12   6  13        102.66        111.35        47.86 o                         
 -10   6  13          2.45          1.62        35.59 o                         
  -8   6  13         28.51         25.94        31.49 o                         
  -6   6  13        522.05        491.54        26.02 o                         
  -4   6  13        105.46        108.32        24.66 o                         
  -2   6  13         15.78         25.76        20.19 o                         
   0   6  13         19.71         43.93        20.04 o                         
   2   6  13        202.39        294.87        22.39 o                         
   4   6  13          4.28         17.32        21.07 o                         
   6   6  13       2134.93       2187.44        56.27 o                         
   8   6  13        102.20        162.98        28.96 o                         
  10   6  13         67.39         49.44        36.46 o                         
  12   6  13        408.39        438.09        39.39 o                         
  14   6  13        377.26        297.80        44.89 o                         
  16   6  13          1.22         17.31        47.59 o                         
 -17   7  13          0.20         74.57        56.88 o                         
 -15   7  13        379.09        475.42        45.26 o                         
 -13   7  13         77.22         30.88        44.59 o                         
 -11   7  13         21.55         27.37        41.22 o                         
  -9   7  13         39.80         31.07        29.20 o                         
  -7   7  13       2785.37       2614.05       102.08 o                         
  -5   7  13         51.34         35.64        46.11 o                         
  -3   7  13        276.67        239.38        22.69 o                         
  -1   7  13       1408.95       1557.30        40.00 o                         
   1   7  13         18.40         25.00        24.53 o                         
   3   7  13       1220.67       1128.43        32.88 o                         
   5   7  13        320.55        271.53        26.41 o                         
   7   7  13         56.31         22.78        26.40 o                         
   9   7  13       1810.88       1660.56        45.72 o                         
  11   7  13         21.08          5.84        37.42 o                         
  13   7  13         35.21         51.19        40.66 o                         
  15   7  13         49.80        -14.11        57.13 o                         
 -16   8  13         84.61         79.38        49.21 o                         
 -14   8  13        131.57        143.68        45.61 o                         
 -12   8  13        241.80        310.07        40.34 o                         
 -10   8  13        646.85        632.65        39.20 o                         
  -8   8  13         12.31         40.77        31.08 o                         
  -6   8  13       1811.20       1736.02        48.67 o                         
  -4   8  13         35.54         54.10        33.95 o                         
  -2   8  13        113.60         68.17        24.17 o                         
   0   8  13          0.57        -10.26        20.81 o                         
   2   8  13       6867.90       6938.58       118.78 o                         
   4   8  13        456.18        384.33        28.27 o                         
   6   8  13        350.11        359.84        32.24 o                         
   8   8  13        695.34        678.08        34.71 o                         
  10   8  13       1443.11       1446.75        55.02 o                         
  12   8  13         28.60         39.43        40.02 o                         
  14   8  13          0.38         34.95        50.92 o                         
 -15   9  13        548.02        494.78        60.16 o                         
 -13   9  13         10.46         23.14        41.65 o                         
 -11   9  13         17.50        -13.54        40.05 o                         
  -9   9  13          2.84         18.32        41.12 o                         
  -7   9  13        871.64        844.18        38.13 o                         
  -5   9  13        954.50        972.58        36.39 o                         
  -3   9  13        386.00        348.62        27.65 o                         
  -1   9  13       2213.54       2364.47        59.32 o                         
   1   9  13        314.73        354.90        28.64 o                         
   3   9  13          0.81         50.43        31.21 o                         
   5   9  13          6.71        -21.71        27.34 o                         
   7   9  13       7967.75       8354.18       151.32 o                         
   9   9  13        149.65        136.95        34.49 o                         
  11   9  13        708.60        644.33        50.32 o                         
  13   9  13       2240.14       2040.82        66.24 o                         
 -14  10  13         97.28         69.10        44.23 o                         
 -12  10  13        955.85       1006.33        76.87 o                         
 -10  10  13        389.77        357.87        44.00 o                         
  -8  10  13          6.10         25.15        33.92 o                         
  -6  10  13       3540.94       3779.93        75.49 o                         
  -4  10  13        466.85        479.63        38.59 o                         
  -2  10  13        924.36        888.79        38.97 o                         
   0  10  13        505.97        521.87        27.52 o                         
   2  10  13       6242.23       6677.43       170.82 o                         
   4  10  13       2082.78       2010.77        67.51 o                         
   6  10  13        457.07        266.02        52.42 o                         
   8  10  13       1206.23       1085.00        49.69 o                         
  10  10  13          3.31         -7.57        39.91 o                         
  12  10  13         52.97          8.31        45.99 o                         
  14  10  13        318.48        255.02        58.76 o                         
 -15  11  13        204.58        226.40        52.78 o                         
 -13  11  13         28.22         58.08        59.24 o                         
 -11  11  13         89.43         59.99        43.70 o                         
  -9  11  13          0.09        -43.47        38.92 o                         
  -7  11  13       2066.44       2086.87        62.37 o                         
  -5  11  13        411.80        366.75        40.85 o                         
  -3  11  13        204.41        244.60        29.99 o                         
  -1  11  13       3596.69       3713.03        84.50 o                         
   1  11  13         34.01         48.69        35.44 o                         
   3  11  13        120.15        288.50        42.08 o                         
   5  11  13         55.28         83.73        47.30 o                         
   7  11  13       2344.84       2380.29        71.68 o                         
   9  11  13        164.80        156.97        37.79 o                         
  11  11  13        578.75        549.82        58.17 o                         
  13  11  13        536.18        493.97        63.46 o                         
 -14  12  13         33.24          2.57        49.42 o                         
 -12  12  13          9.79         26.35        52.13 o                         
 -10  12  13        266.04        231.43        49.27 o                         
  -8  12  13        157.31         73.88        45.50 o                         
  -6  12  13          1.50         18.94        55.57 o                         
  -4  12  13          4.99         -0.53        31.73 o                         
  -2  12  13        258.61        340.83        65.58 o                         
   0  12  13         83.95        118.47        79.94 o                         
   2  12  13        105.16        130.57        41.55 o                         
   4  12  13       1672.05       1693.95        71.05 o                         
   6  12  13        164.60        170.91        44.22 o                         
   8  12  13        355.33        325.25        55.23 o                         
  10  12  13        139.21        113.94        42.35 o                         
  12  12  13        124.59         72.24        48.16 o                         
 -13  13  13          0.69         -6.71        49.19 o                         
 -11  13  13          0.60        -36.09        50.84 o                         
  -9  13  13          2.49          2.32        54.69 o                         
  -7  13  13        377.29        390.70        47.27 o                         
  -5  13  13         22.12          1.05        39.91 o                         
  -3  13  13         39.83         33.90        32.88 o                         
  -1  13  13        452.09        493.84        44.77 o                         
   1  13  13        286.58        366.14        42.49 o                         
   3  13  13       1481.40       1417.68        60.20 o                         
   5  13  13        982.73       1071.19        62.15 o                         
   7  13  13          3.58         -6.19        47.84 o                         
   9  13  13         56.13         85.96        55.27 o                         
  11  13  13         44.12         -1.90        81.59 o                         
 -12  14  13         24.17        -20.78        54.64 o                         
 -10  14  13         70.39         42.52        55.01 o                         
  -8  14  13         14.35         38.32        47.76 o                         
  -6  14  13       1781.33       1774.99        56.27 o                         
  -4  14  13          1.41         12.22        47.02 o                         
  -2  14  13         95.55        179.33        45.27 o                         
   0  14  13        125.40        110.97        43.14 o                         
   2  14  13       1673.14       1887.36        78.38 o                         
   4  14  13         21.17         32.51        45.26 o                         
   6  14  13        164.40        163.94        49.57 o                         
   8  14  13        200.09        326.02        57.54 o                         
  10  14  13        541.92        626.34        72.67 o                         
  -9  15  13         69.76         21.75        54.55 o                         
  -7  15  13       1093.02       1094.00        71.26 o                         
  -5  15  13        515.28        430.59        40.79 o                         
  -3  15  13        379.99        367.20        51.96 o                         
  -1  15  13        378.68        470.85        58.86 o                         
   1  15  13         94.19        114.01        56.63 o                         
   3  15  13        736.69        973.93        64.38 o                         
   5  15  13          0.70          9.78        54.59 o                         
   7  15  13       1584.57       1921.11       121.00 o                         
   9  15  13         33.77        -20.32        64.96 o                         
  -8  16  13        121.36         58.14        53.57 o                         
  -6  16  13        614.23        607.80        50.62 o                         
  -4  16  13          8.64         24.41        57.11 o                         
  -2  16  13       1578.82       1495.08        75.18 o                         
   0  16  13          0.77        -24.41        55.54 o                         
   2  16  13       1043.47       1255.46        73.81 o                         
   4  16  13       1308.66       1187.55        70.37 o                         
   6  16  13        116.48        171.43        81.30 o                         
  -7  17  13        672.26        533.60        51.14 o                         
  -5  17  13         53.08          3.89        64.46 o                         
  -3  17  13        503.27        502.60        63.62 o                         
  -1  17  13       1196.65       1230.37        68.88 o                         
   1  17  13        146.18        193.46        79.32 o                         
   3  17  13          0.36         -7.45        67.92 o                         
   5  17  13        110.57        140.89        62.00 o                         
  -2  18  13         33.38          9.31        62.10 o                         
   0  18  13        428.27        469.51        67.69 o                         
 -16   0  14         11.13         22.79        55.39 o                         
 -14   0  14        107.09        -13.32        88.71 o                         
 -12   0  14       3201.81       3277.74        94.35 o                         
 -10   0  14         74.50         62.06        45.93 o                         
  -8   0  14       3834.26       4111.41       112.46 o                         
  -6   0  14       6344.19       6116.41       133.80 o                         
  -4   0  14        646.49        708.56        42.11 o                         
  -2   0  14       2481.20       2364.94        82.36 o                         
   0   0  14      12159.22      12930.20       240.84 o                         
   2   0  14       2505.88       2494.43        74.97 o                         
   4   0  14         69.27         85.20        33.31 o                         
   6   0  14      14514.19      15333.69       283.16 o                         
   8   0  14        133.17        148.33        37.17 o                         
  10   0  14        288.06        376.33        44.54 o                         
  12   0  14       2150.16       2202.03        86.83 o                         
  14   0  14       1843.12       1564.95        83.62 o                         
  16   0  14        968.42        791.45        69.84 o                         
 -17   1  14        440.67        421.54        44.24 o                         
 -15   1  14         59.32         19.79        47.58 o                         
 -13   1  14         13.19         37.73        32.98 o                         
 -11   1  14        680.97        741.66        35.53 o                         
  -9   1  14       1625.08       1658.85        52.01 o                         
  -7   1  14        496.60        571.42        28.53 o                         
  -5   1  14         12.84         19.81        24.37 o                         
  -3   1  14       5636.04       5922.38        86.79 o                         
  -1   1  14       1145.97       1194.62        31.38 o                         
   1   1  14         95.85         87.97        23.74 o                         
   3   1  14       2191.25       2244.00        43.00 o                         
   5   1  14        732.31        725.64        31.59 o                         
   7   1  14       3653.60       3820.68        66.25 o                         
   9   1  14        773.56        724.19        47.56 o                         
  11   1  14       5716.97       5871.32       129.96 o                         
  13   1  14         86.63         79.82        38.63 o                         
  15   1  14          2.28         -2.00        46.37 o                         
 -16   2  14          5.26         -5.54        40.02 o                         
 -14   2  14        120.65        127.12        37.56 o                         
 -12   2  14        857.32        930.31        51.24 o                         
 -10   2  14        144.71        113.48        31.85 o                         
  -8   2  14       1703.53       1602.85        40.25 o                         
  -6   2  14        302.30        310.41        30.00 o                         
  -4   2  14        169.30        172.67        22.19 o                         
  -2   2  14        197.84        201.49        22.31 o                         
   0   2  14         62.71         97.25        19.45 o                         
   2   2  14       2238.08       2395.24        53.30 o                         
   4   2  14          1.67          2.73        23.17 o                         
   6   2  14        522.52        507.01        28.27 o                         
   8   2  14         28.57         -1.25        32.93 o                         
  10   2  14        505.31        531.46        38.36 o                         
  12   2  14         62.33         89.86        38.42 o                         
  14   2  14        148.35        159.93        50.40 o                         
  16   2  14        238.94        179.31        57.30 o                         
 -17   3  14          3.64         -4.45        39.25 o                         
 -15   3  14          2.16         15.20        39.77 o                         
 -13   3  14         32.64         44.64        34.71 o                         
 -11   3  14         21.13          6.00        36.19 o                         
  -9   3  14         96.03        126.22        40.85 o                         
  -7   3  14        331.65        284.62        28.03 o                         
  -5   3  14          0.04         29.70        28.45 o                         
  -3   3  14        280.00        286.17        24.13 o                         
  -1   3  14          4.94         18.28        21.56 o                         
   1   3  14       1486.28       1696.59        37.15 o                         
   3   3  14        988.36       1013.60        31.07 o                         
   5   3  14       1672.80       1684.12        37.52 o                         
   7   3  14        320.12        380.44        28.36 o                         
   9   3  14       1679.30       1719.35        45.34 o                         
  11   3  14          0.32          5.29        37.29 o                         
  13   3  14         76.91         95.40        60.83 o                         
  15   3  14        329.70        284.77        45.76 o                         
 -16   4  14          0.34         20.92        43.96 o                         
 -14   4  14        184.04        158.40        40.13 o                         
 -12   4  14        451.34        530.42        36.40 o                         
 -10   4  14          0.10         27.07        35.38 o                         
  -8   4  14        427.98        455.99        30.08 o                         
  -6   4  14         28.94         22.55        26.40 o                         
  -4   4  14       5171.43       5002.27        79.70 o                         
  -2   4  14       2430.47       2663.84        51.75 o                         
   0   4  14        413.11        449.37        27.14 o                         
   2   4  14       5415.37       5821.17        87.98 o                         
   4   4  14         95.84        121.57        26.65 o                         
   6   4  14        226.35        274.54        25.41 o                         
   8   4  14         45.68         40.80        28.13 o                         
  10   4  14       1785.76       1578.46        50.29 o                         
  12   4  14         64.74         56.20        40.49 o                         
  14   4  14        998.31        844.65        53.97 o                         
 -17   5  14        283.85        287.50        50.92 o                         
 -15   5  14        100.74        108.83        42.25 o                         
 -13   5  14        129.11         95.96        40.53 o                         
 -11   5  14        383.76        352.30        36.06 o                         
  -9   5  14        683.32        648.34        34.11 o                         
  -7   5  14        559.01        545.62        32.87 o                         
  -5   5  14        533.21        593.50        30.76 o                         
  -3   5  14       4525.97       4623.19        81.29 o                         
  -1   5  14        223.50        275.72        24.65 o                         
   1   5  14        579.81        512.89        24.97 o                         
   3   5  14        928.59        904.88        29.79 o                         
   5   5  14        731.88        774.20        30.52 o                         
   7   5  14        309.37        316.90        28.96 o                         
   9   5  14         34.68          3.61        30.68 o                         
  11   5  14       3053.85       2999.24        70.21 o                         
  13   5  14         20.44         14.12        48.97 o                         
  15   5  14         72.38         35.73        51.70 o                         
 -16   6  14         79.53         66.12        63.02 o                         
 -14   6  14         44.37         39.97        41.18 o                         
 -12   6  14        374.63        302.81        40.18 o                         
 -10   6  14        465.78        512.82        49.06 o                         
  -8   6  14       1242.84       1311.05        45.30 o                         
  -6   6  14        180.11        224.21        29.31 o                         
  -4   6  14        140.28        191.57        25.26 o                         
  -2   6  14        358.22        353.57        24.77 o                         
   0   6  14       4735.41       4690.21        88.98 o                         
   2   6  14       3594.15       3618.09        63.63 o                         
   4   6  14        719.22        728.45        36.67 o                         
   6   6  14       5521.99       5954.85        95.69 o                         
   8   6  14        141.20        219.31        34.62 o                         
  10   6  14       1243.82       1218.35        45.48 o                         
  12   6  14       1000.47        998.54        76.00 o                         
  14   6  14        476.08        450.70        55.25 o                         
 -15   7  14        315.69        258.26        61.20 o                         
 -13   7  14         23.56         36.37        50.58 o                         
 -11   7  14        460.03        502.41        53.20 o                         
  -9   7  14        869.86        875.28        55.28 o                         
  -7   7  14         72.13         49.58        27.47 o                         
  -5   7  14         39.58         42.78        32.26 o                         
  -3   7  14      11603.04      12197.31       183.28 o                         
  -1   7  14        171.36        144.06        26.11 o                         
   1   7  14        314.27        374.75        25.40 o                         
   3   7  14       4174.10       4387.57        78.31 o                         
   5   7  14       2565.89       2911.83        90.78 o                         
   7   7  14         15.52         61.68        32.40 o                         
   9   7  14       2122.04       2023.81        56.93 o                         
  11   7  14       1734.83       1500.59        58.50 o                         
  13   7  14         10.27         15.13        52.91 o                         
 -14   8  14        312.89        305.20        49.28 o                         
 -12   8  14        244.59        255.39        44.82 o                         
 -10   8  14          7.43         19.48        48.56 o                         
  -8   8  14        816.93        699.94        40.12 o                         
  -6   8  14        402.30        378.15        37.58 o                         
  -4   8  14         16.05        -27.63        31.03 o                         
  -2   8  14        815.41        857.52        35.63 o                         
   0   8  14       1834.78       2044.93        48.48 o                         
   2   8  14       7674.86       8152.15       128.39 o                         
   4   8  14        727.90        641.08        34.42 o                         
   6   8  14        477.02        423.33        40.17 o                         
   8   8  14       1474.77       1580.40        53.21 o                         
  10   8  14          0.48          0.25        37.55 o                         
  12   8  14         93.63        100.12        46.11 o                         
  14   8  14        304.62        275.46        53.42 o                         
 -15   9  14         42.98         74.30        47.35 o                         
 -13   9  14          2.01        -21.06        42.24 o                         
 -11   9  14          7.13         -3.77        45.63 o                         
  -9   9  14         10.39         12.78        41.53 o                         
  -7   9  14         74.44         59.00        33.33 o
[truncated: 70,066 more chars]
